# Supplementary material for: Ergosterol‐induced immune response in barley involves phosphorylation of phosphatidylinositol phosphate metabolic enzymes and activation of diterpene biosynthesis
Source: New Phytol. 2025 Mar 7;246(3):1236–55. doi: 10.1111/nph.70022 (PMC11982792; doi:10.1111/nph.70022)
Supplement: Supplementary file 2 — Table S1 Phosphoproteomics data. [file NPH-246-1236-s004.xlsx]

## Sheet: Article_info
New Phytologist Supporting Information
Article title:	Ergosterol-Induced Immune Response in Barley Involves Phosphorylation of Phosphatidylinositol Phosphate Metabolic Enzymes and Activation of Diterpene Biosynthesis
Authors:	Pia Saake, Mathias Brands, Asmamaw Bidru Endeshaw, Sara Christina Stolze, Philipp Westhoff, Gerd Ulrich Balcke, Götz Hensel, Nicholas Holton, Cyril Zipfel, Alain Tissier, Hirofumi Nakagami, Alga Zuccaro
Article acceptance date:	2025-01-23

## Sheet: A
geneID	Proteins	annotation	Sequence	Protein.Groups	Unique..Groups.	Unique..Proteins.	Modifications	Missed.cleavages	Mass	Mass.Fractional.Part	Retention.time	Calibrated.retention.time	PEP	Score	Delta.score	Intensity	MS.MS.Count	Intensity.chit6.10.min.1	Intensity.chit6.10.min.2	Intensity.chit6.10.min.3	Intensity.chit6.10.min.4	average Intensity chit6 10 min	stddev Intensity chit6 10 min	log2 ratio chit6 10 min vs SC 10 min	p-value Intensity chit6 10 min_Intensity SC 10 min	log2 ratio chit6 10 min vs Ergosterol 10 min	p-value Intensity chit6 10 min_Intensity Ergosterol 10 min	log2 ratio chit6 10 min vs Si lipids 10 min	p-value Intensity chit6 10 min_Intensity Si lipids 10 min	Intensity.Ergosterol.10.min.1	Intensity.Ergosterol.10.min.2	Intensity.Ergosterol.10.min.3	Intensity.Ergosterol.10.min.4	average Intensity Ergosterol 10 min	stddev Intensity Ergosterol 10 min	log2 ratio Ergosterol 10 min vs SC 10 min	p-value Intensity Ergosterol 10 min_Intensity SC 10 min	log2 ratio Ergosterol 10 min vs Si lipids 10 min	p-value Intensity Ergosterol 10 min_Intensity Si lipids 10 min	Intensity.Si.lipids.10.min.1	Intensity.Si.lipids.10.min.2	Intensity.Si.lipids.10.min.3	Intensity.Si.lipids.10.min.4	average Intensity Si lipids 10 min	stddev Intensity Si lipids 10 min	log2 ratio Si lipids 10 min vs SC 10 min	p-value Intensity Si lipids 10 min_Intensity SC 10 min	Intensity.SC.10.min.1	Intensity.SC.10.min.2
HORVU.MOREX.r3.5HG0500780	HORVU.MOREX.r3.5HG0500780.1_1	La-related	SASSDSLSDGSAPSAPEDSIVPPPQQPQR	1812	yes	yes	2 Phospho (STY)	0	3066.29	0.285649	77.468	76.815	2.68e-47	70.154	63.578	656180000	10	-4.95524	2.76168	2.04432	-6.29774	-1.61174	4.67729	4.84575	0.0867331	-3.75311	0.184995	-4.35529	0.112156	4.11087	-0.0474634	2.98748	1.51459	2.14137	1.80542	8.59887	0.000119715	-0.602181	0.532197	2.68078	3.00024	2.79477	2.4984	2.74355	0.210202	9.20105	3.7738e-07	-5.92451	-7.56904
HORVU.MOREX.r3.2HG0104510	HORVU.MOREX.r3.2HG0104510.1_1	FACT complex subunit SPT16	EATNADRDHGAESDSEEER	415	yes	yes	2 Phospho (STY)	1	2276.79	0.785622	16.645	15.036	2.9e-96	165.85	149.52	484390000	11	2.6675	-3.71647	-4.98414	3.71147	-0.58041	4.40442	4.44533	0.105909	-3.76038	0.139108	-1.48312	0.582879	3.11762	3.43765	2.86343	3.30117	3.17997	0.248447	8.20571	4.77721e-05	2.27726	0.131245	-2.93213	2.63046	1.5719	2.3406	0.902708	2.59528	5.92844	0.00788404	-3.33763	-4.16608
HORVU.MOREX.r3.6HG0577650	HORVU.MOREX.r3.6HG0577650.1_22	Peptidyl-prolyl cis-trans isomerase	SVSPSPTPMEK	2060	yes	yes	2 Phospho (STY);Oxidation (M)	0	1334.49	0.48665	31.06	30.574	0.0080278	67.207	55.252	186080000	5	-5.57939	-6.05914	-6.96385	2.02762	-4.14369	4.15406	0.908758	0.67827	-5.69984	0.0344298	-5.479	0.040294	1.21074	1.52242	1.21912	2.27232	1.55615	0.498976	6.6086	7.33667e-07	0.220848	0.607165	1.0972	1.46596	0.626178	2.15187	1.3353	0.643792	6.38775	2.54398e-06	-4.78574	-4.73334
HORVU.MOREX.r3.5HG0500780	HORVU.MOREX.r3.5HG0500780.1_2	La-related	VSTPISTAPSTSPGPASTSHTPSATTTTASSPR	1812	yes	yes	3 Phospho (STY)	0	3379.43	0.425921	58.996	57.466	6.89e-60	70.884	63.015	166480000	4	-5.41726	1.74491	-6.37836	1.52164	-2.13227	4.36669	3.06786	0.218869	-3.34936	0.177549	-0.789815	0.783267	1.05213	0.742349	1.69677	1.37711	1.21709	0.41162	6.41722	1.68888e-05	2.55954	0.177823	-6.28931	0.393849	-0.287089	0.812735	-1.34245	3.3289	3.85768	0.0673983	-5.07386	-4.14105
HORVU.MOREX.r3.3HG0264800	HORVU.MOREX.r3.3HG0264800.1	DNA helicase	ASNGGGNSNSPYSPDVRPSSPLPATNSSPPQSAR	978	yes	yes	2 Phospho (STY);Acetyl (Protein N-term)	1	3554.51	0.510063	73.276	72.426	2.58e-85	85.421	76.432	120450000	3	1.98818	-4.63662	-5.23838	-4.1945	-3.02033	3.3663	2.57717	0.180738	-3.66973	0.18798	2.37002	0.21072	2.87222	3.13782	1.21057	-4.623	0.649402	3.61692	6.24691	0.0141241	6.03975	0.0158968	-5.41156	-5.7623	-4.9466	-5.44094	-5.39035	0.335794	0.207156	0.519819	-5.31544	-6.09492
HORVU.MOREX.r3.3HG0283720	HORVU.MOREX.r3.3HG0283720.1	Regulator of Vps4 activity in the MVB pathway protein	TGAQFAVETESPKSPAK	1039	yes	yes	2 Phospho (STY)	1	1906.81	0.81149	54.772	53.502	5.01e-71	124.86	115.59	215960000	12	2.62821	2.22287	1.98331	1.96987	2.20106	0.307571	8.06001	2.15313e-07	1.92649	2.95755e-05	3.67758	0.0459622	0.343517	0.358474	0.0481396	0.348164	0.274574	0.151085	6.13352	5.92016e-07	1.75108	0.275472	-5.806	0.196141	-0.608956	0.312767	-1.47651	2.91527	4.38244	0.0254021	-6.57475	-5.78784
HORVU.MOREX.r3.5HG0509380	HORVU.MOREX.r3.5HG0509380.1	CWF19-like protein 2	RGGAASSDDDDEDEEEEEMGGDGTR	1845	yes	yes	2 Phospho (STY);Oxidation (M)	1	2803.89	0.891345	30.555	28.78	2.45e-143	119.47	114.93	110810000	12	-5.54327	-3.54918	-6.81402	1.31034	-3.64903	3.56888	1.39021	0.490382	-4.4554	0.049224	-1.48728	0.55708	1.26341	1.25348	-0.0842323	0.79279	0.806364	0.633024	5.8456	0.000168631	2.96812	0.117577	1.54792	-5.20021	-0.590577	-4.40415	-2.16176	3.18804	2.87748	0.144308	-3.22634	-5.15896
HORVU.MOREX.r3.6HG0596930	HORVU.MOREX.r3.6HG0596930.1_1	Regulator of nonsense transcripts 2	AASVEKPESERHSDNESQK	2112	yes	yes	Phospho (STY)	2	2206.95	0.949183	16.073	14.336	3.06e-27	86.625	70.51	79469000	2	-6.18923	-5.12947	-5.4531	0.83606	-3.98394	3.24378	0.963534	0.600818	-4.85195	0.0248263	-1.59246	0.533254	1.26679	0.834144	0.954989	0.416147	0.868017	0.352098	5.81549	0.000126852	3.2595	0.118619	-7.48275	-0.409379	0.473405	-2.14719	-2.39148	3.5645	2.55599	0.226108	-3.35208	-6.08407
HORVU.MOREX.r3.7HG0720750	HORVU.MOREX.r3.7HG0720750.1_1	E3 ubiquitin-protein ligase RGLG2	SSSFGQQTSGFQQSDSFK	2566	yes	yes	2 Phospho (STY)	0	2111.79	0.78746	70.711	69.227	2.34e-75	109.19	99.782	198930000	7	-4.32066	-4.54415	-6.5701	2.05153	-3.34584	3.73781	1.72482	0.393455	-4.08053	0.127494	-1.53111	0.57557	1.93843	2.141	2.18487	-3.32555	0.734685	2.70895	5.80535	0.00536077	2.54942	0.29921	-4.40515	-5.36182	0.883231	1.6248	-1.81474	3.57778	3.25592	0.119931	-4.78128	-5.08909
HORVU.MOREX.r3.2HG0165250	HORVU.MOREX.r3.2HG0165250.1	OJ000315_02.19 protein	SVAPRPEEPPLSSGIAADSPR	647	yes	yes	Phospho (STY)	1	2212.05	0.0525262	74.474	73.391	2.39e-80	102.69	91.856	51745000	2	-5.63797	-0.270962	-0.233673	-4.30426	-2.61171	2.77832	3.20137	0.0657104	-2.52013	0.120346	1.73101	0.411708	-0.193848	-0.135945	0.198463	-0.235001	-0.0915825	0.197587	5.7215	2.4194e-06	4.25115	0.0222622	-5.12852	-6.62455	-0.305528	-5.31233	-4.34273	2.77268	1.47035	0.340992	-6.17942	-4.88255
HORVU.MOREX.r3.2HG0141370	HORVU.MOREX.r3.2HG0141370.2_6	RNA-binding protein	RVSLSVERSPHAHSSEK	568	yes	yes	2 Phospho (STY)	2	2064.91	0.914332	53.604	52.278	8.14e-07	70.315	57.824	81261000	5	-5.78478	-5.15991	-5.44273	1.9514	-3.60901	3.71573	2.15256	0.318259	-3.56215	0.110826	-1.42377	0.543542	-1.28389	0.657536	0.220554	0.218389	-0.0468519	0.850153	5.71471	0.000381846	2.13838	0.143994	-2.71704	0.164203	-0.87787	-5.31024	-2.18524	2.39983	3.57633	0.0409873	-5.89384	-4.78415
HORVU.MOREX.r3.2HG0211740	HORVU.MOREX.r3.2HG0211740.1_3	Zinc finger CCCH domain-containing protein 32	QGYDNTVSSEEYK	810	yes	yes	2 Phospho (STY)	0	1678.58	0.580093	47.204	46.329	1.93e-18	108.59	89.537	176810000	3	-4.94762	-3.36022	-6.16278	-5.70758	-5.04455	1.22969	-1.19954	0.531435	-6.78506	8.24612e-05	-4.54578	0.0244035	2.51981	2.13969	0.791987	1.51055	1.74051	0.757017	5.58552	0.0183945	2.23928	0.171556	-4.60394	1.19012	0.150077	1.26865	-0.498773	2.78385	3.34624	0.178464	-6.15578	1.2072
HORVU.MOREX.r3.7HG0664030	HORVU.MOREX.r3.7HG0664030.1_1	AR781	GSSPFLTAPSSPNPFDLLPPATPR	2350	yes	yes	2 Phospho (STY)	0	2625.19	0.191736	102.72	102.41	0.00020027	41.89	33.5	105470000	1	-5.5691	-3.10595	-5.09224	-6.79047	-5.13944	1.53273	0.537393	0.59018	-4.95757	0.023656	-3.10145	0.133343	2.15516	-0.0583372	1.50068	-4.32498	-0.18187	2.91395	5.49496	0.0124241	1.85612	0.426128	-4.78597	0.293733	-4.84664	1.18692	-2.03799	3.22887	3.63884	0.0769521	-4.55452	-5.50665
HORVU.MOREX.r3.7HG0711030	HORVU.MOREX.r3.7HG0711030.1_2	TATA-binding protein-associated factor 2N	EFSSPDPR	2529	yes	yes	Phospho (STY)	0	1013.39	0.385541	28.154	26.457	0.025486	59.426	48.553	78565000	1	-6.7668	-3.84052	-7.0883	-0.666611	-4.59056	2.99637	0.286371	0.859397	-5.19092	0.013463	-4.94874	0.017386	0.712004	0.743367	0.420574	0.525496	0.60036	0.15367	5.47729	9.43181e-06	0.242178	0.409667	-0.425476	0.590592	0.581637	0.685974	0.358182	0.524568	5.23511	3.20512e-05	-5.41469	-3.93716
HORVU.MOREX.r3.5HG0470320	HORVU.MOREX.r3.5HG0470320.1_1	GBF-interacting protein 1	DTPQSSGSSSTVLPSGSRPSSSYSSR	1697	yes	yes	2 Phospho (STY)	1	2760.13	0.127691	54.835	53.175	4.95e-83	97.106	83.053	141290000	2	-3.88466	-4.04905	-6.83823	0.416197	-3.58894	2.99434	2.11813	0.216158	-3.26413	0.172735	-0.929658	0.732179	0.73226	2.06298	-4.66894	0.574499	-0.324801	2.97205	5.38226	0.0122573	2.33448	0.401467	-5.84663	1.30874	-6.7608	0.66157	-2.65928	4.233	3.04779	0.204545	-5.34458	-5.28027
HORVU.MOREX.r3.2HG0141370	HORVU.MOREX.r3.2HG0141370.2_3	RNA-binding protein	APSHELSPHAR	568	yes	yes	2 Phospho (STY)	0	1360.53	0.532629	24.283	22.504	0.010121	40.801	30.52	45465000	1	-5.42973	-6.41836	-6.59746	0.0772629	-4.59207	3.15496	0.76827	0.667349	-4.59246	0.028035	-2.35084	0.290189	0.618372	-0.0225534	-0.496111	-0.098175	0.000383139	0.461395	5.36073	0.000214357	2.24161	0.133806	-0.903818	-6.05745	-0.914834	-1.08883	-2.24123	2.54555	3.11911	0.0708525	-4.51329	-4.27501
HORVU.MOREX.r3.4HG0338160	HORVU.MOREX.r3.4HG0338160.1_2	Translational activator GCN1	LPVESDDSESSDDDRKT	1271	yes	yes	4 Phospho (STY)	2	2213.67	0.672896	43.005	42.195	0.0027191	47.814	43.973	95591000	1	-5.11542	-5.98491	-4.86444	-4.0247	-4.99737	0.80683	1.50849	0.0189675	-3.84255	0.104329	-1.32503	0.555838	1.43107	2.80846	-5.57892	-3.27987	-1.15481	3.93628	5.35104	0.0356969	2.51752	0.413823	-6.96394	2.35302	-5.86019	-4.21823	-3.67234	4.1723	2.83352	0.2261	-6.52938	-5.8693
HORVU.MOREX.r3.2HG0201180	HORVU.MOREX.r3.2HG0201180.1_4	Regulator of chromosome condensation (RCC1) family protein	AASPAAEAPK	779	yes	yes	Phospho (STY)	0	991.438	0.437576	22.134	20.269	0.0034927	75.819	61.153	41990000	5	-4.47151	-5.17241	-7.17181	-0.291147	-4.27672	2.8929	0.829913	0.604923	-4.45427	0.0228445	-2.11968	0.294095	0.0913887	0.72203	-0.419758	0.316545	0.177552	0.476088	5.28418	5.66026e-05	2.33459	0.0926316	-5.5613	-1.42636	-0.830602	-0.809883	-2.15704	2.28744	2.9496	0.054333	-3.97656	-5.0383
HORVU.MOREX.r3.2HG0113530	HORVU.MOREX.r3.2HG0113530.1	THUMP domain-containing protein 1	FDDSDSSDGEGEDHLVEEANNGNDAEK	448	yes	yes	2 Phospho (STY)	0	3054.06	0.0561022	64.017	62.485	8.43e-136	114.35	102.72	21277000	2	-6.57069	-3.23168	-6.22138	-4.05678	-5.02013	1.63032	0.84929	0.439604	-4.39677	0.00204229	1.20883	0.265947	-1.29694	-0.402169	-0.244665	-0.549679	-0.623362	0.466	5.24606	0.000221073	5.6056	8.60116e-05	-7.25461	-7.10422	-5.10881	-5.4482	-6.22896	1.10791	-0.359537	0.681478	-6.0108	-4.8875
HORVU.MOREX.r3.2HG0113530	HORVU.MOREX.r3.2HG0113530.1_1	THUMP domain-containing protein 1 like	FDDSDSSDGEGEDHLVEEANNGNDAEK	448	yes	yes	2 Phospho (STY)	0	3054.06	0.0561022	64.017	62.485	8.43e-136	114.35	102.72	21277000	2	-6.57069	-3.23168	-6.22138	-4.05678	-5.02013	1.63032	0.84929	0.439604	-4.39677	0.00204229	1.20883	0.265947	-1.29694	-0.402169	-0.244665	-0.549679	-0.623362	0.466	5.24606	0.000221073	5.6056	8.60116e-05	-7.25461	-7.10422	-5.10881	-5.4482	-6.22896	1.10791	-0.359537	0.681478	-6.0108	-4.8875
HORVU.MOREX.r3.3HG0270810	HORVU.MOREX.r3.3HG0270810.1	Pleiotropic drug resistance ABC transporter	TSSRFQEEEDDEEALR	995	yes	yes	Phospho (STY)	1	2019.81	0.805873	60.986	59.615	1.87e-145	192.18	177.25	197420000	11	-4.56223	0.536226	1.58865	0.577568	-0.464946	2.77454	4.94198	0.0234346	-0.301142	0.894138	0.457693	0.844818	-5.06911	0.864673	2.38478	1.16444	-0.163804	3.33563	5.24313	0.0316691	0.758834	0.764774	-6.12026	0.115605	0.740905	1.5732	-0.922639	3.51615	4.48429	0.0622436	-3.58951	-7.1158
HORVU.MOREX.r3.6HG0582640	HORVU.MOREX.r3.6HG0582640.1_4	Neutral/alkaline invertase	SFDDRSLSDVSYSGGHAR	2073	yes	yes	2 Phospho (STY)	1	2114.81	0.809592	65.09	63.774	6.84e-42	92.563	86.199	70395000	5	-4.37478	-0.352074	-0.0411682	-0.074337	-1.21059	2.11406	4.19219	0.00789755	-1.03424	0.445625	2.27025	0.220124	-2.08859	0.0160799	0.0952434	1.27188	-0.176345	1.39819	5.22644	0.00035285	3.3045	0.0638347	-1.07736	-1.93153	-4.1122	-6.80228	-3.48084	2.55654	1.92194	0.187118	-5.17927	-5.15645
HORVU.MOREX.r3.5HG0537180	HORVU.MOREX.r3.5HG0537180.1	La-related protein	MEPAPAPAPATASPDPAPRSPAPSPAK	1948	yes	yes	2 Phospho (STY);Acetyl (Protein N-term)	1	2780.23	0.228197	73.424	72.459	3.67e-40	74.874	61.686	247300000	6	-0.651224	-3.88655	3.35203	3.28413	0.524595	3.48569	5.98324	0.01589	0.766204	0.74937	5.70182	0.0262697	0.943726	1.00001	1.7552	-4.66537	-0.241609	2.97229	5.21703	0.0151886	4.93562	0.0284147	-7.46304	-5.49487	-3.51289	-4.23811	-5.17723	1.72991	0.281415	0.7822	-4.5145	-5.06828
HORVU.MOREX.r3.7HG0743140	HORVU.MOREX.r3.7HG0743140.1	Transducin/WD40 repeat protein	ALSDSDRAEAESK	2620	yes	yes	Phospho (STY)	1	1457.6	0.603532	22.836	21.197	1.64e-32	138.55	84.206	52725000	7	-6.93168	-4.3764	-2.79223	-1.09022	-3.79763	2.48315	1.27727	0.348485	-3.83944	0.0224207	-2.6906	0.0954067	0.0447254	0.306092	-0.52354	0.339951	0.0418069	0.399317	5.11671	1.59789e-06	1.14884	0.100317	-2.74054	-0.244615	-0.812354	-0.630613	-1.10703	1.11444	3.96787	0.000521161	-5.16829	-4.53381
HORVU.MOREX.r3.5HG0440700	HORVU.MOREX.r3.5HG0440700.1	Diacylglycerol kinase	NISSAQPESSGTTEPQSDTDGDSEGSNTPAK	1606	yes	yes	2 Phospho (STY)	0	3253.25	0.245694	43.267	42.469	1.45e-63	80.923	71.714	66687000	1	-5.17164	-1.24333	-0.595955	-0.800907	-1.95296	2.16273	3.68246	0.0184469	-1.41973	0.268006	-1.09653	0.368978	0.20092	0.211631	-1.19055	-1.35492	-0.533231	0.856553	5.10219	0.000116271	0.323193	0.569682	-0.487722	-0.178639	-1.62815	-1.13119	-0.856424	0.649714	4.77899	7.92748e-05	-5.81188	-4.79354
HORVU.MOREX.r3.2HG0141190	HORVU.MOREX.r3.2HG0141190.1	senescence regulator (Protein of unknown function	ASVVEGVGR	567	yes	yes	Phospho (STY)	0	952.438	0.437911	31.47	29.699	0.024612	44.425	14.236	38229000	1	-3.50752	-4.77304	-8.2556	-1.66321	-4.54984	2.78098	0.946835	0.569712	-4.11893	0.0261142	-2.41204	0.281931	-0.140911	-0.244233	-0.984324	-0.354164	-0.430908	0.37908	5.06577	0.000565266	1.70689	0.30018	-6.59003	-0.201652	-1.01128	-0.748234	-2.1378	2.98725	3.35888	0.090488	-4.04707	-5.75681
HORVU.MOREX.r3.7HG0710080	HORVU.MOREX.r3.7HG0710080.1	U3 small nucleolar RNA-associated protein 14	LGDVDKNSDSEYDSDSGQHYDSSEVNK	2521	yes	yes	3 Phospho (STY)	1	3229.13	0.132317	51.394	49.759	1.27e-70	88.226	85.003	64458000	1	-4.50627	-4.03562	-5.33938	0.360302	-3.38024	2.5513	2.43203	0.122501	-2.59184	0.0904494	-1.29763	0.463767	-0.480978	-0.548131	-1.14139	-0.983097	-0.788399	0.323906	5.02388	4.50224e-05	1.29421	0.272934	-5.09971	-0.564586	-2.02452	-0.641615	-2.08261	2.12031	3.72967	0.0177871	-5.429	-5.63509
HORVU.MOREX.r3.7HG0674380	HORVU.MOREX.r3.7HG0674380.1_7	Enhancer of mRNA-decapping protein 4	DASRGPSLGDHDGDK	2394	yes	yes	2 Phospho (STY)	1	1685.61	0.608373	25.111	23.311	0.00023082	59.248	46.621	107330000	2	-5.33348	-5.77639	-5.8037	-4.96124	-5.4687	0.401123	0.89759	0.0702097	-4.05805	0.0695846	-6.13676	9.34993e-06	1.83318	-4.59689	1.68074	-4.55965	-1.41066	3.65821	4.95564	0.0375466	-2.07872	0.309406	-0.187605	0.442063	0.68328	1.7345	0.668059	0.800158	7.03435	1.1974e-05	-5.73056	-5.82892
HORVU.MOREX.r3.7HG0724540	HORVU.MOREX.r3.7HG0724540.1_2	RAB6A-GEF complex partner protein 2	ANDNTDLEEGYDSSKDEVSSVSSYNPSK	2575	yes	yes	2 Phospho (STY)	1	3196.23	0.228253	70.823	69.554	7.03e-15	52.824	48.38	53794000	1	0.118717	-5.83661	-4.37748	-4.48851	-3.64597	2.59594	1.3517	0.360528	-3.52607	0.0351174	-1.45181	0.435416	-0.159329	0.0223761	0.0224419	-0.365116	-0.119907	0.184562	4.87776	2.99437e-05	2.07426	0.123664	-5.58722	-0.645553	-0.824237	-1.71965	-2.19417	2.31033	2.8035	0.0629926	-4.81882	-4.54242
HORVU.MOREX.r3.4HG0339900	HORVU.MOREX.r3.4HG0339900.2	Zinc finger BED domain-containing protein DAYSLEEPER	LAITIGTDNDGDGTVER	1280	yes	yes	Phospho (STY)	0	1825.81	0.809502	76.05	75.345	0	309.56	243.17	2437000000	39	4.58197	4.9842	4.54218	4.16067	4.56726	0.336652	4.41677	0.0234094	-0.367628	0.130654	0.960299	0.275778	5.16775	5.11009	4.62775	4.83395	4.93488	0.251293	4.7844	0.0168108	1.32793	0.145101	2.35797	5.00611	4.91581	2.14794	3.60696	1.56625	3.45647	0.0811391	-2.70003	-1.82626
HORVU.MOREX.r3.4HG0383540	HORVU.MOREX.r3.4HG0383540.1	WD-repeat protein	VAVQSDEEEEDEIDEIVYGEDVDLSEKNSDDDAE	1406	yes	yes	2 Phospho (STY)	1	3988.52	0.519528	98.659	98.409	8.48e-108	91.432	85.902	76037000	4	-0.299122	-3.04207	-7.17157	1.48564	-2.25678	3.76873	3.43682	0.121947	-1.30372	0.628706	0.748454	0.731769	-5.87403	-0.823426	1.05387	1.83134	-0.953061	3.46475	4.74054	0.0358475	2.05217	0.332568	-0.514259	-3.26166	-3.51774	-4.72727	-3.00523	1.7794	2.68837	0.0289628	-5.21819	-5.2375
HORVU.MOREX.r3.4HG0410620	HORVU.MOREX.r3.4HG0410620.1_1	MLO-like protein	GSSPVHLLHK	1540	yes	yes	Phospho (STY)	0	1153.56	0.564508	55.28	53.957	0.00077529	71.555	53.736	45328000	3	-5.20671	-4.84212	-5.77484	0.0825252	-3.93529	2.7059	1.59412	0.299979	-3.08263	0.133394	-0.0385214	0.986065	-0.357044	-4.23776	0.71067	0.473509	-0.852656	2.3027	4.67675	0.00839509	3.04411	0.177522	-6.78471	-3.33667	0.460485	-5.92617	-3.89676	3.25361	1.63264	0.366216	-5.00924	-4.76283
HORVU.MOREX.r3.2HG0124550	HORVU.MOREX.r3.2HG0124550.1	Protein WEAK CHLOROPLAST MOVEMENT UNDER BLUE LIGHT 1	EASDVEDSPR	500	yes	yes	Phospho (STY)	0	1183.44	0.439427	22.874	22.393	0.010275	49.715	36.043	12607000	1	-4.97901	-5.34141	-4.57569	-3.1483	-4.5111	0.960858	1.53311	0.0439754	-3.09444	0.00207943	-0.0814943	0.952446	-1.25456	-0.635055	-2.36331	-1.41373	-1.41666	0.714921	4.62755	0.000101281	3.01294	0.0554646	-6.57943	-1.61219	-3.17185	-6.35496	-4.42961	2.43916	1.61461	0.251642	-5.87101	-5.52412
HORVU.MOREX.r3.7HG0697890	HORVU.MOREX.r3.7HG0697890.1_1	1-phosphatidylinositol-3-phosphate 5-kinase-like	VSSEGQFR	2475	yes	yes	Phospho (STY)	0	988.402	0.401525	26.534	24.766	0.013917	66.621	22.418	32770000	4	-3.90178	-4.6685	-6.67383	-1.42034	-4.16611	2.1718	0.705084	0.555783	-3.85694	0.0126924	-2.26005	0.169199	-0.299086	0.00717259	-0.786282	-0.158508	-0.309176	0.341813	4.56202	1.42959e-05	1.59689	0.151044	-4.73421	-0.652032	-1.38922	-0.848806	-1.90607	1.91102	2.96513	0.0256886	-4.0516	-5.5734
HORVU.MOREX.r3.1HG0013820	HORVU.MOREX.r3.1HG0013820.1_4	Protein IQ-DOMAIN 1	SVLSVQSERPR	50	yes	yes	2 Phospho (STY)	1	1416.62	0.616359	54.838	53.291	0.00040527	80.905	65.518	27170000	1	-5.2914	-5.72523	-5.4764	-6.20608	-5.67478	0.396299	-0.175301	0.653325	-4.71619	4.27042e-05	-2.41071	0.152706	-2.13005	-0.740329	-0.645927	-0.318041	-0.958586	0.801667	4.54089	0.000110643	2.30548	0.178431	-0.283489	-5.25576	-1.28796	-6.22907	-3.26407	2.91816	2.23541	0.184826	-4.87762	-5.18644
HORVU.MOREX.r3.6HG0577650	HORVU.MOREX.r3.6HG0577650.1_11	Peptidyl-prolyl cis-trans isomerase	SQLENGEMR	2060	yes	yes	Phospho (STY)	0	1142.44	0.442738	26.921	25.09	0.00085792	97.734	76.362	24465000	5	-5.64281	-5.60525	-6.75543	-4.60559	-5.65227	0.878407	-0.263505	0.792517	-4.80414	3.93547e-05	-3.01129	0.0979548	-1.09777	-0.852069	-0.649641	-0.793022	-0.848126	0.186879	4.54064	0.00182847	1.79285	0.27035	-7.0411	-1.44396	-1.30601	-0.772854	-2.64098	2.94765	2.74779	0.157581	-3.34223	-6.43229
HORVU.MOREX.r3.1HG0061850	HORVU.MOREX.r3.1HG0061850.1_2	Methionine aminopeptidase 2	SSDEEVREEK	213	yes	yes	2 Phospho (STY);Acetyl (Protein N-term)	1	1408.48	0.47965	61.275	60.17	5.05e-11	112.84	83.369	13750000000	100	5.26693	2.51185	1.6759	7.54371	4.2496	2.67892	0.609163	0.692297	-3.91185	0.038573	-1.85706	0.318438	8.97145	9.10562	6.35055	8.21817	8.16145	1.26887	4.52101	0.00203475	2.05479	0.146943	3.43728	8.3779	5.57083	7.04063	6.10666	2.11688	2.46623	0.0887214	3.57792	2.09728
HORVU.MOREX.r3.6HG0615820	HORVU.MOREX.r3.6HG0615820.1_4	Chaperone protein dnaJ	SPTTMEASASDEEGPNKK	2186	yes	yes	2 Phospho (STY);Oxidation (M)	1	2053.76	0.758862	26.764	24.985	8.19e-09	70.452	52.657	66313000	5	-4.65407	-4.31199	-6.228	0.715897	-3.61954	3.00831	0.829644	0.638016	-3.66928	0.0530366	-2.21061	0.23999	0.551763	0.439851	-0.312456	-0.480202	0.0497391	0.521612	4.49892	0.00120094	1.45867	0.127078	-0.09482	-0.0395136	-3.00401	-2.49738	-1.40893	1.56324	3.04025	0.0299724	-2.4992	-4.12125
HORVU.MOREX.r3.5HG0454540	HORVU.MOREX.r3.5HG0454540.1	Transcription factor	DGSGGGNEGEEEDGDDDDDSGGEEEGHGNNSSQ	1653	yes	yes	2 Phospho (STY)	0	3412.02	0.019001	27.901	28.014	2.09e-60	71.581	71.486	77570000	1	0.572039	-4.87137	-5.45423	-7.28623	-4.25995	3.38165	-0.643725	0.768711	-5.12046	0.0236029	-3.08937	0.24078	0.691345	1.37023	0.69598	0.684486	0.86051	0.339844	4.47673	0.0113705	2.03108	0.270679	0.762356	-6.12042	-0.164332	0.840103	-1.17057	3.33129	2.44565	0.282484	-3.51161	-4.85272
HORVU.MOREX.r3.7HG0699250	HORVU.MOREX.r3.7HG0699250.1_1	RNA polymerase II-associated factor 1	RQRSSVDDDLDEHPR	840	yes	no	2 Phospho (STY)	2	1983.78	0.783712	44.697	43.744	8.99e-05	57.525	48.49	46332000	2	-4.99141	-3.22023	-6.15658	0.873949	-3.37357	3.07828	1.02551	0.557663	-3.42932	0.0746931	1.53441	0.459986	0.0208454	-1.04293	0.885243	0.35985	0.0557506	0.81422	4.45482	0.000856981	4.96373	0.00750452	-5.05677	-1.63351	-5.6662	-7.27545	-4.90798	2.37516	-0.508907	0.715385	-2.70946	-4.53717
HORVU.MOREX.r3.6HG0542730	HORVU.MOREX.r3.6HG0542730.1_5	Protein KINESIN LIGHT CHAIN-RELATED 3	RLSSPLPR	1972	yes	yes	2 Phospho (STY)	1	1084.48	0.48316	49.218	48.113	0.0064019	73.781	30.499	48808000	6	-4.85842	-6.1239	-0.868467	-0.923212	-3.1935	2.70303	1.57188	0.301321	-2.84958	0.0832292	-1.00482	0.637703	-0.854807	-0.439275	-0.389339	0.307726	-0.343924	0.481942	4.42146	3.49522e-05	1.84476	0.273194	-6.65907	-0.861777	-1.20558	-0.0282936	-2.18868	3.02097	2.5767	0.146433	-4.62995	-4.14586
HORVU.MOREX.r3.7HG0675480	HORVU.MOREX.r3.7HG0675480.1	UPF0061 protein	FMDEYQSIMTK	2396	yes	yes	Oxidation (M);Phospho (STY)	0	1487.57	0.571369	63.78	62.521	0.0069428	57.047	34.307	643760000	8	1.92786	2.57326	2.26105	2.16016	2.23058	0.26768	3.55158	0.185578	-0.867383	0.00265052	7.85942	7.25009e-06	2.79147	3.33415	3.08085	3.18539	3.09797	0.229242	4.41896	0.112113	8.7268	3.7436e-06	-7.04817	-5.71659	-4.52834	-5.22226	-5.62884	1.06436	-4.30784	0.126774	-4.95131	3.0179
HORVU.MOREX.r3.7HG0650300	HORVU.MOREX.r3.7HG0650300.1	Protein kinase	FLTQSGTFK	2310	yes	yes	Phospho (STY)	0	1107.5	0.500177	62.79	61.263	4.43e-05	129.16	101.83	90886000	2	-0.506384	-4.80247	-5.51974	0.162018	-2.66665	2.90803	2.82265	0.109841	-1.5882	0.460935	0.956088	0.703405	-4.53423	0.746795	1.58475	-2.11111	-1.07845	2.79481	4.41085	0.0227703	2.54429	0.322354	-6.2095	-5.14176	-5.17229	2.03262	-3.62273	3.80276	1.86656	0.373286	-4.66007	-5.38418
HORVU.MOREX.r3.7HG0678460	HORVU.MOREX.r3.7HG0678460.1_1	Heat shock protein 90	EISDDEDEDEK	2415	yes	yes	Phospho (STY)	0	1402.47	0.466095	27.473	26.907	8.17e-17	136.96	92.657	539520000	21	0.370804	-2.99748	-2.83165	2.97875	-0.619893	2.85636	0.479772	0.812844	-3.86534	0.0374361	-1.88598	0.425511	3.60039	3.68038	2.53259	3.16841	3.24544	0.525755	4.34511	0.017517	1.97936	0.289111	-3.52996	1.94477	4.32737	2.32217	1.26609	3.364	2.36575	0.30986	-4.21702	-1.86602
HORVU.MOREX.r3.6HG0549940	HORVU.MOREX.r3.6HG0549940.1	Methyltransferase family protein	APPPRMTTVSR	1988	yes	yes	2 Phospho (STY)	1	1371.58	0.577137	53.976	52.31	0.038516	41.283	16.216	63315000	1	-5.15005	-6.74305	-7.04941	0.440071	-4.62561	3.47824	0.975688	0.601384	-3.35227	0.167781	-2.38968	0.363497	-1.98529	-4.45339	0.275068	1.07024	-1.27334	2.48392	4.32796	0.0150723	0.962589	0.663371	-6.44639	0.564559	-3.53534	0.47345	-2.23593	3.39607	3.36537	0.0996555	-5.57963	-4.69919
HORVU.MOREX.r3.2HG0202740	HORVU.MOREX.r3.2HG0202740.1_5	nuclear pore complex protein	EFINSAADASASADNSVDNGAGTGSEK	787	yes	yes	2 Phospho (STY)	0	2744.05	0.0487724	60.833	59.363	2.75e-52	81.068	72.561	32895000	1	-4.81276	-4.69259	-2.6535	-2.08694	-3.56145	1.39568	2.35682	0.0290252	-1.93462	0.213014	0.438289	0.806043	-5.0981	-1.36346	0.107803	-0.153559	-1.62683	2.40129	4.29144	0.0153302	2.37291	0.27322	-6.10467	0.529765	-4.41404	-6.01	-3.99974	3.11769	1.91853	0.281127	-4.72636	-6.73139
HORVU.MOREX.r3.5HG0490180	HORVU.MOREX.r3.5HG0490180.1_1	Heat shock protein 90	EISDDEDEEEK	1763	yes	yes	Phospho (STY)	0	1416.48	0.481745	60.304	59.377	0	205.56	183.33	25306000000	205	4.64885	4.04394	2.67869	8.43041	4.95047	2.46196	0.0255079	0.985252	-4.25854	0.0147585	-1.32616	0.47574	9.47392	9.76816	8.59493	8.99905	9.20901	0.517689	4.28405	0.000239473	2.93238	0.0591249	3.72387	9.00286	7.66254	4.71727	6.27663	2.4699	1.35167	0.347867	4.53147	4.17354
HORVU.MOREX.r3.3HG0234210	HORVU.MOREX.r3.3HG0234210.1_1	Receptor protein kinase	SQSFASLDMK	878	yes	yes	Oxidation (M);Phospho (STY)	0	1208.48	0.478455	53.174	51.621	0.0068554	58.676	42.787	31734000	2	-4.55546	-5.14588	-5.83371	-0.805487	-4.08513	2.24796	1.14334	0.499763	-3.14044	0.0377874	-2.24253	0.216675	-0.226694	-0.444922	-1.30299	-1.80416	-0.944691	0.737643	4.28378	0.0112396	0.897911	0.492726	-5.26315	-1.34142	-0.767259	0.00142098	-1.8426	2.34578	3.38587	0.0826657	-6.3122	-2.07379
HORVU.MOREX.r3.3HG0232400	HORVU.MOREX.r3.3HG0232400.1	Sphingosine-1-phosphate lyase	VVEQLQSGSASSKK	873	yes	yes	Phospho (STY)	1	1526.73	0.734152	24.605	22.757	0.00018086	56.039	47.31	25885000	1	-5.71719	-6.81123	-5.80023	-0.919897	-4.81214	2.64205	0.711373	0.662199	-3.56995	0.0356726	-1.70223	0.402282	-1.15283	-1.46886	-1.18375	-1.16332	-1.24219	0.15166	4.28132	0.00188071	1.86771	0.216573	-7.13343	-2.20567	-1.46332	-1.63719	-3.1099	2.70102	2.41361	0.176086	-4.01523	-4.28058
HORVU.MOREX.r3.1HG0068410	HORVU.MOREX.r3.1HG0068410.1	E3 ubiquitin-protein ligase	DGGDSDAGEDEDDEEEEERKK	254	yes	yes	Phospho (STY)	2	2432.86	0.861275	20.854	19.048	1.91e-129	174.47	155.16	25091000	5	-4.21778	-4.4521	-6.12714	-0.744848	-3.88547	2.2598	1.12524	0.403739	-3.1114	0.0408761	-0.557288	0.66467	0.0719604	-1.63568	-1.24494	-0.287619	-0.774071	0.79927	4.23663	0.000748376	2.55411	0.00601719	-4.26874	-3.30206	-3.68564	-2.05629	-3.32818	0.936449	1.68252	0.057021	-3.77862	-4.73562
HORVU.MOREX.r3.2HG0202740	HORVU.MOREX.r3.2HG0202740.1_12	nuclear pore complex protein	GNADEVPQGNADEVPHESPVPLTSATEEAADHSGDVK	787	yes	yes	3 Phospho (STY)	0	4008.6	0.59769	77.46	76.897	3.1e-203	111.01	97.216	172040000	6	2.59223	1.07112	-0.777178	-3.95942	-0.268313	2.82017	4.90226	0.0171446	0.670834	0.797258	3.37959	0.194996	2.79597	2.40406	-3.8341	-5.12252	-0.939148	4.12349	4.23143	0.0935937	2.70876	0.364707	-7.22051	1.48491	-4.78154	-4.07447	-3.6479	3.6777	1.52267	0.455683	-4.49613	-5.92796
HORVU.MOREX.r3.1HG0092090	HORVU.MOREX.r3.1HG0092090.2_2	Kinase-related protein DUF1296	EISASNASGLTSPGPLSPSDK	375	yes	yes	3 Phospho (STY)	0	2253.88	0.88447	71.767	70.387	9.76e-14	70.647	61.116	51921000	6	-4.94194	-1.26869	-4.84413	0.670023	-2.59618	2.76804	2.63236	0.121917	-1.543	0.350875	-0.100132	0.960724	-2.74981	-0.708272	-1.09649	0.341829	-1.05319	1.28393	4.17536	0.00193728	1.44287	0.378251	-6.47212	-0.310288	-2.09044	-1.11136	-2.49605	2.74885	2.73249	0.1091	-3.95237	-6.08341
HORVU.MOREX.r3.7HG0667850	HORVU.MOREX.r3.7HG0667850.1_1	Heterogeneous nuclear ribonucleoprotein Q	AAAASPESSSAPPPVAAETPPASATPER	2366	yes	yes	Phospho (STY)	0	2696.23	0.233069	64.209	62.678	1.12e-11	50.042	42.33	50297000	2	-4.7115	-4.57225	-1.27664	-1.87726	-3.10941	1.78735	1.88816	0.086402	-2.2811	0.0514368	0.0307844	0.989541	-1.13264	-0.219413	-1.48812	-0.473047	-0.828306	0.584505	4.16927	2.87841e-05	2.31189	0.310728	-7.75046	-5.42718	1.03355	-0.416691	-3.14019	4.13612	1.85738	0.406326	-4.68925	-4.54274
HORVU.MOREX.r3.2HG0167660	HORVU.MOREX.r3.2HG0167660.1	Ubiquitin interaction motif-containing family protein	RSKPPSPAGESPEAEAR	653	yes	yes	3 Phospho (STY)	2	2004.77	0.774466	33.255	31.585	1.77e-05	55.734	38.855	33542000	4	-0.285202	-4.43271	-6.7939	-1.33756	-3.21234	2.96647	2.08011	0.239696	-2.08258	0.21167	-1.78782	0.288455	-0.949118	-0.964717	-1.54588	-1.05934	-1.12976	0.281653	4.16269	0.000445948	0.294755	0.510059	-0.429728	-1.16976	-2.21301	-1.88558	-1.42452	0.793477	3.86794	0.00154197	-4.59116	-4.09352
HORVU.MOREX.r3.7HG0711030	HORVU.MOREX.r3.7HG0711030.1_5	TATA-binding protein-associated factor 2N	NDPNLSPR	2529	yes	yes	Phospho (STY)	0	991.412	0.412424	26.162	25.81	0.0033478	103.26	82.802	114050000	10	-2.01338	-3.52167	-4.21751	0.514772	-2.30945	2.09555	0.368059	0.748375	-3.78295	0.0143313	-1.91138	0.235229	1.79467	2.24034	0.531057	1.32793	1.4735	0.730431	4.15101	0.00014115	1.87156	0.129484	-3.35391	1.07251	0.251515	0.437632	-0.398064	2.00166	2.27944	0.0731613	-2.35429	-3.36155
HORVU.MOREX.r3.1HG0021830	HORVU.MOREX.r3.1HG0021830.1_1	SKP1-like protein 4	AGGDSSPVAAAAR	78	yes	yes	Phospho (STY)	0	1208.52	0.51868	25.935	24.104	0.00069512	69.451	55.943	40747000	2	-4.20295	-6.41715	-6.44057	-0.930857	-4.49788	2.59925	0.922878	0.542836	-3.226	0.100299	-3.10818	0.0926095	-0.0223217	-4.34498	-0.684879	-0.0353413	-1.27188	2.07195	4.14888	0.0133515	0.117817	0.932935	-3.9349	-0.301932	-0.787913	-0.534042	-1.3897	1.70837	4.03106	0.00832401	-4.20705	-4.63708
HORVU.MOREX.r3.2HG0110720	HORVU.MOREX.r3.2HG0110720.1_1	Guanine nucleotide-binding-like protein	DASPADDEDGDGDVSK	435	yes	yes	Phospho (STY)	0	1671.58	0.578499	24.566	24.288	9.02e-10	77.562	60.623	238490000	10	-0.371609	-0.304806	-0.908737	1.75113	0.0414947	1.17138	1.89975	0.178593	-2.23165	0.0152761	-1.00769	0.315478	2.62212	2.8921	1.46383	2.11453	2.27314	0.628498	4.1314	0.0112675	1.22396	0.165897	-0.901981	2.36475	0.976535	1.75744	1.04919	1.41947	2.90744	0.0682865	-4.38461	-1.03195
HORVU.MOREX.r3.6HG0596930	HORVU.MOREX.r3.6HG0596930.1	Regulator of nonsense transcripts 2	AVESESGEETMDEEGGNAGGGSK	2112	yes	yes	2 Phospho (STY);Oxidation (M)	0	2401.81	0.814204	29.359	27.754	1.24e-28	78.987	74.183	27130000	1	-5.42794	-5.23082	-7.90719	-0.909294	-4.86881	2.90707	0.0366691	0.980763	-4.04024	0.033016	-3.48748	0.0569305	-0.589462	-0.65474	-1.39424	-0.675835	-0.82857	0.378903	4.07691	1.92107e-06	0.552767	0.165197	-1.25701	-1.27635	-2.1979	-0.794083	-1.38134	0.588253	3.52415	3.31323e-05	-5.08556	-4.90848
HORVU.MOREX.r3.6HG0615650	HORVU.MOREX.r3.6HG0615650.1	BAH domain-containing protein	ALSATSGAADAVAK	2182	yes	yes	2 Phospho (STY)	0	1391.57	0.573491	53.596	52.134	0.0018152	50.155	21.95	28155000	3	-6.56362	-6.18654	-1.17599	-1.14366	-3.76745	3.01499	1.69391	0.308347	-2.36558	0.172362	-1.9236	0.256659	-1.79962	-1.81395	-1.17253	-0.821363	-1.40187	0.489082	4.05949	1.53984e-05	0.441987	0.285668	-1.7012	-2.52337	-2.00158	-1.14927	-1.84386	0.574285	3.61751	5.2785e-05	-4.89586	-5.41703
HORVU.MOREX.r3.5HG0538120	HORVU.MOREX.r3.5HG0538120.1_1	Oxidoreductase/transition metal ion-binding protein	YIASNDATPVSDSAESLLAAYDSSGK	1956	yes	yes	Phospho (STY)	0	2711.19	0.185116	92.534	91.965	4.71e-44	82.946	69.701	66812000	4	-2.20622	-3.86521	-5.96153	0.070612	-2.99059	2.55458	3.023	0.0671551	-1.01025	0.660308	0.288649	0.879046	-0.946169	-6.85572	-1.72802	1.60856	-1.98034	3.54884	4.03324	0.0698435	1.2989	0.575756	-4.30352	0.548398	-4.20811	-5.15371	-3.27924	2.58692	2.73435	0.0929805	-5.17886	-5.60374
HORVU.MOREX.r3.4HG0364150	HORVU.MOREX.r3.4HG0364150.1_1	ATP-dependent RNA helicase	RMSSPERWEAK	1351	yes	yes	Phospho (STY)	2	1455.63	0.632998	55.19	54.01	0.010222	50.088	17.793	34278000	3	-3.76438	-4.40622	-1.15382	-5.11416	-3.60965	1.72753	2.23415	0.0916218	-1.7548	0.251677	-1.3972	0.395558	-2.49071	-4.48492	0.603846	-1.04758	-1.85484	2.16167	3.98896	0.0212778	0.357608	0.836544	-1.74964	-1.09514	-0.14535	-5.85967	-2.21245	2.51911	3.63135	0.0454316	-5.1729	-4.27267
HORVU.MOREX.r3.6HG0582640	HORVU.MOREX.r3.6HG0582640.1_12	Neutral/alkaline invertase	QRSFDDRSLSDVSYSGGHAR	2073	yes	yes	3 Phospho (STY)	2	2478.94	0.935611	59.93	59.027	0.00094993	41.763	35.187	50665000	1	-3.0681	-5.13745	-5.38643	1.68273	-2.97731	3.27589	2.39642	0.201693	-1.59216	0.48628	0.94274	0.668498	-1.53104	0.96395	-5.2378	0.264259	-1.38516	2.77507	3.98858	0.0313841	2.5349	0.231746	-0.045805	-4.7518	-5.17851	-5.70409	-3.92005	2.61203	1.45368	0.322322	-5.39393	-6.29876
HORVU.MOREX.r3.7HG0709970	HORVU.MOREX.r3.7HG0709970.1	Phosphoenolpyruvate carboxylase	HHSIDAQLR	2520	yes	yes	Phospho (STY)	0	1155.52	0.518621	52.989	52.085	3.08e-13	164.33	130.59	426510000	27	1.77199	0.875149	-0.224041	2.27961	1.17568	1.09906	2.10497	0.143256	-1.88157	0.0357595	0.0973501	0.927491	4.03939	1.9409	3.14373	3.10497	3.05725	0.860348	3.98653	0.0161081	1.97892	0.0867296	-1.4945	1.68649	1.85217	2.26915	1.07833	1.73265	2.00762	0.206694	-0.37038	0.189204
HORVU.MOREX.r3.3HG0294240	HORVU.MOREX.r3.3HG0294240.1_1	Pentatricopeptide repeat-containing protein	AETDEEEAISEEEECEVEHETEK	1094	yes	yes	2 Phospho (STY)	0	2910.02	0.0198996	75.718	74.899	1.26e-197	187.75	177.21	120050000	8	0.79549	-3.81635	0.758921	1.3757	-0.22156	2.41312	4.07785	0.044419	0.0938467	0.965501	5.60375	0.00496155	1.3359	-5.40205	1.30867	1.49586	-0.315407	3.3921	3.98401	0.0937728	5.50991	0.0203449	-5.77577	-6.73	-4.53196	-6.26354	-5.82531	0.946172	-1.5259	0.238151	-4.44733	-1.24492
HORVU.MOREX.r3.2HG0168470	HORVU.MOREX.r3.2HG0168470.1	zinc finger MYM-type-like protein	SSTIFAMWEK	656	yes	yes	3 Phospho (STY)	0	1438.47	0.468237	22.835	22.502	0.02411	53.683	10.939	95669000	1	-3.82294	-3.35252	-5.81274	0.671331	-3.07922	2.71825	-0.538408	0.752811	-4.50165	0.0174257	0.230093	0.91613	1.47123	2.13101	0.904768	1.18273	1.42243	0.525959	3.96324	0.0056529	4.73174	0.0263517	-4.03295	1.38352	-5.49747	-5.09035	-3.30931	3.18886	-0.768501	0.689683	-2.5691	-3.06357
HORVU.MOREX.r3.3HG0330960	HORVU.MOREX.r3.3HG0330960.1_4	Serine/threonine-protein kinase ATM	EVAENEDSPMPSAEATNDTVSK	1215	yes	yes	2 Phospho (STY);Oxidation (M)	0	2495.93	0.92884	41.591	40.647	2.72e-17	63.901	49.287	22874000	2	-6.98911	-4.71124	-6.75788	-4.45661	-5.72871	1.32932	-0.797666	0.343689	-4.73276	0.000445591	-3.42185	0.0375819	-1.24041	-1.04603	-1.15075	-0.54661	-0.99595	0.309913	3.93509	9.53345e-05	1.31091	0.283422	-0.673752	-5.42363	-2.30401	-0.82605	-2.30686	2.2041	2.62418	0.0665433	-4.14566	-5.30008
HORVU.MOREX.r3.7HG0744260	HORVU.MOREX.r3.7HG0744260.1	NHL domain-containing protein	VAATGEFR	2623	yes	yes	Phospho (STY)	0	929.401	0.400797	29.824	27.933	0.041494	66.692	14.113	22882000	1	-5.2629	-4.69262	-6.67949	-0.454159	-4.27229	2.67898	2.16732	0.176171	-1.74951	0.371214	1.02066	0.500833	-0.247728	-0.694469	-5.2333	-3.91565	-2.52279	2.43622	3.91682	0.0235669	2.77016	0.0791963	-6.02906	-5.09874	-3.9924	-6.0516	-5.29295	0.97409	1.14666	0.135261	-5.56133	-5.79084
HORVU.MOREX.r3.5HG0455200	HORVU.MOREX.r3.5HG0455200.1_2	Protein SUPPRESSOR OF GENE SILENCING 3	HTLVSSPLTNLK	1659	yes	yes	Phospho (STY)	0	1388.71	0.706481	77.763	77.061	3e-07	87.001	68.689	33335000	5	-6.16173	-0.765137	-0.762985	-1.61596	-2.32645	2.5882	3.10071	0.0739307	-0.815772	0.57064	1.55092	0.410345	-0.743647	-0.946128	-2.57314	-1.77981	-1.51068	0.838313	3.91648	0.00194134	2.36669	0.108176	-6.82853	-4.47719	-1.26393	-2.93983	-3.87737	2.36489	1.54979	0.289687	-4.33385	-4.60514
HORVU.MOREX.r3.7HG0669610	HORVU.MOREX.r3.7HG0669610.1_4	Chromatin remodeling protein-like	LCQAESPDSPPPGGVLK	2377	yes	yes	2 Phospho (STY)	0	1910.79	0.788646	63.712	62.407	0.0004358	48.315	41.1	38758000	9	-6.72764	-5.32837	-7.54453	-2.96936	-5.64247	2.0033	-0.210936	0.844971	-4.09231	0.0431617	-3.6938	0.0431278	-4.74762	-2.32339	0.323149	0.547205	-1.55016	2.49866	3.88137	0.0226603	0.398511	0.814616	-1.9234	-0.661841	-4.89603	-0.313427	-1.94868	2.08307	3.48286	0.0174802	-5.41871	-5.65746
HORVU.MOREX.r3.7HG0724540	HORVU.MOREX.r3.7HG0724540.1_1	RAB6A-GEF complex partner protein 2	DEVSSVSSYNPSK	2575	yes	yes	2 Phospho (STY)	0	1557.56	0.563714	49.365	48.441	0.0051278	43.282	36.076	63332000	1	-2.91002	-5.07024	-1.55564	-0.37352	-2.47735	2.01543	2.24222	0.299716	-1.63559	0.416234	-1.02106	0.556424	-5.57052	0.823153	0.92448	0.455839	-0.841761	3.15893	3.87781	0.14567	0.614536	0.773573	-5.1682	0.4008	-1.28266	0.224876	-1.4563	2.58738	3.26327	0.177397	-2.83497	-0.94452
HORVU.MOREX.r3.6HG0543700	HORVU.MOREX.r3.6HG0543700.1_6	ATP-dependent helicase family protein	TSVGSPSSSGPR	1974	yes	yes	Phospho (STY)	0	1197.5	0.502696	22.589	20.758	0.0026618	56.951	27.478	12554000	1	-5.48147	-5.00092	-5.41655	-2.27841	-4.54434	1.52554	1.21787	0.202152	-2.65261	0.0153302	-1.15061	0.391799	-1.87109	-1.32947	-2.31458	-2.05175	-1.89172	0.416722	3.87048	0.000105417	1.502	0.186944	-6.21544	-1.67898	-2.5515	-3.12897	-3.39372	1.97331	2.36848	0.0660827	-4.80242	-6.49972
HORVU.MOREX.r3.6HG0559310	HORVU.MOREX.r3.6HG0559310.1_4	Eukaryotic translation initiation factor	GAGGSDEEHVSSPR	2020	yes	yes	2 Phospho (STY)	0	1543.53	0.534146	21.435	19.573	6.26e-06	75.682	64.866	109130000	5	-5.76947	-5.82412	-4.63371	-7.02577	-5.81327	0.976996	-0.127782	0.877721	-3.98285	0.118928	-4.14491	0.0632708	-5.35979	2.63021	1.01572	-5.60781	-1.83042	4.27094	3.85507	0.134015	-0.162055	0.955158	-2.73575	2.01778	0.0906153	-6.04609	-1.66836	3.51119	4.01712	0.0746583	-4.33356	-5.46664
HORVU.MOREX.r3.7HG0691120	HORVU.MOREX.r3.7HG0691120.2_3	Ubiquitin-specific protease family C19-related protein	NTSFGGAASNSGPVSSAASR	2458	yes	yes	2 Phospho (STY)	0	1983.77	0.772478	55.066	53.76	8.69e-09	57.803	47.746	19959000	1	-4.76966	-6.91881	-6.49003	-0.784882	-4.74084	2.79605	0.548758	0.728793	-3.29213	0.0803641	-0.912633	0.618048	-0.414808	-0.35983	-1.64366	-3.37656	-1.44871	1.4153	3.84089	0.00554038	2.3795	0.10558	-4.7446	-1.1685	-3.41552	-5.98423	-3.82821	2.06014	1.46139	0.26102	-4.08827	-4.63044
HORVU.MOREX.r3.5HG0512980	HORVU.MOREX.r3.5HG0512980.1_3	Molybdenum cofactor sulfurase	NADAGETSGYAVGEEEEDDDYSDYDEIQDGR	1864	yes	yes	2 Phospho (STY)	0	3573.24	0.241396	79.792	79.06	2.87e-63	82.784	75.857	55701000	5	-6.36916	-3.38508	-0.599087	1.27195	-2.27034	3.33586	3.37085	0.0937248	-0.433536	0.844686	1.28981	0.620757	-0.480629	-5.7596	-0.561869	-0.54513	-1.83681	2.61543	3.80438	0.0296637	1.72335	0.472123	-7.3479	-0.393085	-0.468164	-6.03147	-3.56015	3.65354	2.08104	0.303748	-5.84685	-6.37305
HORVU.MOREX.r3.3HG0304650	HORVU.MOREX.r3.3HG0304650.1	Vacuolar protein sorting-associated protein 53	ELESDDENEGTEHNK	1149	yes	yes	Phospho (STY)	0	1824.67	0.668711	21.026	20.262	5.41e-183	199.31	157.28	1116900000	20	0.730248	3.18739	2.38667	3.61461	2.47973	1.27254	2.47747	0.211655	-1.32478	0.147088	-0.0832863	0.939801	4.66842	2.44552	4.17159	3.9325	3.80451	0.956436	3.80225	0.0693221	1.24149	0.248242	0.649225	4.3902	3.49036	1.72228	2.56302	1.68997	2.56076	0.217216	1.29198	1.90962
HORVU.MOREX.r3.7HG0706140	HORVU.MOREX.r3.7HG0706140.1_1	Bromodomain-containing factor 2	SVNNPSPDYEDEVSRQYSEEK	2508	yes	yes	3 Phospho (STY)	1	2710.97	0.971447	62.881	61.56	0.00049546	44.743	32.54	79547000	1	-4.42344	-4.17044	-6.39868	0.0140343	-3.74463	2.69652	0.980902	0.512279	-2.82011	0.241646	-1.87205	0.407642	0.911066	1.16958	0.214972	-5.9937	-0.924521	3.40342	3.80101	0.0728547	0.948062	0.700056	-6.56263	0.823651	-0.918351	-0.833006	-1.87258	3.22787	2.85295	0.137404	-4.78222	-3.69534
HORVU.MOREX.r3.4HG0410190	HORVU.MOREX.r3.4HG0410190.1_3	Calcium-binding EF hand protein	ASGARSPPKF	1539	yes	yes	Phospho (STY)	2	1096.51	0.506659	45.704	44.787	6.33e-05	94.747	85.259	756520000	19	0.806204	1.63237	-4.48809	1.35394	-0.173894	2.89654	0.340887	0.86382	-3.45425	0.0555903	-3.49313	0.0540144	2.88212	3.49635	3.61578	3.12716	3.28035	0.337256	3.79513	0.022766	-0.0388834	0.885365	3.29961	3.43151	3.74376	2.80206	3.31924	0.391866	3.83402	0.0221497	1.58272	1.64875
HORVU.MOREX.r3.2HG0208880	HORVU.MOREX.r3.2HG0208880.1_1	Phosphatidylinositol 4-kinase	LVESMNEDSDDEENRK	802	yes	yes	Oxidation (M);Phospho (STY)	1	2004.76	0.761959	21.913	20.052	2.45e-27	92.474	82.627	58827000	2	-4.25508	-5.82181	-5.69126	-5.26578	-5.25848	0.70981	-0.411634	0.674926	-4.19057	0.0117424	-3.87198	0.0868224	0.667244	-4.33273	-0.0238399	-0.582306	-1.06791	2.23575	3.77894	0.0368066	0.318592	0.888076	1.08584	0.51665	-0.243018	-6.90547	-1.3865	3.71936	3.46035	0.142492	-2.27132	-5.74358
HORVU.MOREX.r3.1HG0086250	HORVU.MOREX.r3.1HG0086250.1	Ribosomal protein	SPAPQPQLK	345	yes	yes	Phospho (STY)	0	1044.5	0.500511	31.439	30.632	0.0096421	60.064	50.73	77672000	4	-4.89846	-2.70835	-4.98186	0.13068	-3.1145	2.40594	2.65813	0.106215	-1.01612	0.634078	-3.71557	0.0217216	-5.84526	0.790137	0.476091	-3.81447	-2.09837	3.26371	3.67426	0.0847667	-2.69945	0.149813	0.858992	0.658025	0.40879	0.4785	0.601077	0.201463	6.37371	0.000117114	-4.33824	-4.80648
HORVU.MOREX.r3.2HG0140060	HORVU.MOREX.r3.2HG0140060.1	Patatin	SSPPTSPIK	564	yes	yes	2 Phospho (STY)	0	1072.42	0.424308	31.622	31.039	7.11e-07	82.171	63.903	172430000	6	1.92909	-2.384	0.582009	1.27703	0.351033	1.90451	2.06761	0.10812	-1.60569	0.153604	-0.643045	0.566622	2.12601	2.39229	1.25411	2.05449	1.95672	0.490442	3.6733	0.00083049	0.962645	0.118089	0.55081	2.14059	-0.0153284	1.30024	0.994078	0.935169	2.71066	0.00911566	-2.12306	-3.02023
HORVU.MOREX.r3.5HG0524280	HORVU.MOREX.r3.5HG0524280.1	HIT zinc finger	REEGSAGENDIGHSR	1904	yes	yes	Phospho (STY)	1	1692.69	0.685305	19.244	17.526	6.17e-05	58.073	45.787	9754700	1	-6.61811	-5.24312	-6.30075	-3.05594	-5.30448	1.61016	0.74787	0.45235	-2.89039	0.0176698	-2.07878	0.0509921	-1.35019	-2.53373	-2.58988	-3.18255	-2.41409	0.767601	3.63826	0.000949777	0.811616	0.141163	-3.51138	-3.11606	-2.47544	-3.79992	-3.2257	0.573369	2.82665	0.0021007	-4.73065	-6.55759
HORVU.MOREX.r3.5HG0468420	HORVU.MOREX.r3.5HG0468420.1	CCR4-NOT transcription complex subunit 10	MVISDTEDCNQGSQCQK	1687	yes	yes	Oxidation (M);Phospho (STY)	0	2094.77	0.76937	35.722	34.469	4.76e-54	104.76	95.6	21873000	1	-5.53426	-6.99957	-5.82471	-1.96124	-5.07995	2.17351	0.669117	0.619921	-2.96182	0.117405	-2.62519	0.130741	-0.858084	-0.377839	-5.64714	-1.58945	-2.11813	2.40484	3.63093	0.0389708	0.336628	0.838953	-0.059494	-1.48618	-3.63315	-4.6402	-2.45476	2.06883	3.29431	0.037262	-6.39844	-3.82758
HORVU.MOREX.r3.2HG0192610	HORVU.MOREX.r3.2HG0192610.1	DNA ligase	IDYRESDESGPGETGEEDQK	754	yes	yes	Phospho (STY)	1	2319.9	0.901624	42.254	41.44	3.01e-11	65.278	40.111	39467000	2	-0.084465	-0.598499	-5.78497	-6.17768	-3.1614	3.26686	2.93281	0.145752	-0.683719	0.734143	-1.4223	0.524436	-5.03451	-3.15955	-0.716116	-1.00056	-2.47768	2.0238	3.61653	0.0234659	-0.738581	0.673706	-0.447035	-0.276603	-0.51275	-5.72002	-1.7391	2.65581	4.35511	0.0255262	-4.18954	-6.9954
HORVU.MOREX.r3.1HG0061850	HORVU.MOREX.r3.1HG0061850.1	Methionine aminopeptidase 2	SSDEEVREEK	213	yes	yes	Acetyl (Protein N-term);Phospho (STY)	1	1328.51	0.51332	35.552	34.913	0	221.32	170.03	3971700000	34	1.83354	1.15545	3.84122	5.90944	3.18491	2.14466	0.219684	0.865277	-3.38703	0.0205284	-1.34952	0.433165	6.53145	6.58906	6.18271	6.98453	6.57194	0.32846	3.60671	0.00139339	2.03751	0.142602	0.95446	5.97979	5.60868	5.5948	4.53443	2.3933	1.5692	0.289075	1.54777	3.6782
HORVU.MOREX.r3.4HG0392120	HORVU.MOREX.r3.4HG0392120.1_1	Filament-plant-like protein	VVDAEAAVSGLTESDGVK	1451	yes	yes	2 Phospho (STY)	0	1905.8	0.800985	75.404	74.522	0.0025096	41.084	30.45	34934000	1	-0.645904	-2.02257	-0.558439	-0.758846	-0.996441	0.688991	4.70101	2.78005e-05	1.10834	0.448557	3.65236	0.0498674	-1.16118	-6.02868	-0.990847	-0.238421	-2.10478	2.64648	3.59267	0.0367652	2.54402	0.242779	-7.48084	-0.649728	-4.69619	-5.76843	-4.6488	2.90223	1.04865	0.502146	-5.06427	-6.06833
HORVU.MOREX.r3.6HG0627530	HORVU.MOREX.r3.6HG0627530.1_1	arginine/glutamate-rich 1 protein	SPSVTGSPVAK	2237	yes	yes	3 Phospho (STY)	0	1268.45	0.449216	37.385	36.752	0.028019	43.761	30.753	13757000	0	-6.17486	-4.51892	-6.12669	-2.64316	-4.8659	1.66972	0.785471	0.39034	-2.78234	0.0168728	-2.45309	0.0382859	-1.90773	-1.83667	-2.52109	-2.06875	-2.08356	0.307419	3.56782	3.14613e-06	0.329254	0.475064	-1.77595	-1.92846	-3.56058	-2.38627	-2.41281	0.807933	3.23856	0.000289691	-6.01866	-5.78087
HORVU.MOREX.r3.2HG0152090	HORVU.MOREX.r3.2HG0152090.1_3	Protein GRIP	DPTEEESTAPVDEERADTAALTGEDEGASENEAER	602	yes	yes	2 Phospho (STY)	1	3879.5	0.500465	68.485	66.976	8.14e-07	40.056	34.844	45521000	1	-6.61202	-5.13174	-5.90822	-5.46342	-5.77885	0.640093	-1.96259	0.155765	-5.50714	9.83933e-06	-3.7178	0.0306446	0.391661	-0.208661	-0.762716	-0.507145	-0.271715	0.496841	3.54454	0.0248778	1.78934	0.219796	-5.76237	-0.0531302	-1.7483	-0.680407	-2.06105	2.56486	1.75521	0.350353	-2.8206	-1.07928
HORVU.MOREX.r3.6HG0564690	HORVU.MOREX.r3.6HG0564690.1_1	Regulator of Vps4 activity in the MVB pathway protein	TVSLPAESGSPVAR	2024	yes	yes	2 Phospho (STY)	0	1529.65	0.652804	62.088	60.628	0.00039462	56.482	41.815	30073000	5	-6.0604	-3.66335	-5.87444	-5.73019	-5.33209	1.12068	0.0773732	0.965757	-3.46661	0.0382761	-0.887116	0.579244	-0.436684	-0.597083	-1.02834	-5.39985	-1.86549	2.36945	3.54398	0.129823	2.57949	0.210257	-6.78455	-5.72658	-4.87735	-0.39143	-4.44498	2.81273	0.964489	0.670471	-5.41383	-1.06499
HORVU.MOREX.r3.6HG0633590	HORVU.MOREX.r3.6HG0633590.1	Protein furry homolog-like protein	NVSGNLSWR	2266	yes	yes	Phospho (STY)	0	1111.48	0.481172	64.973	63.551	0.0072137	65.5	52.409	12066000	2	-5.21248	-5.25316	-3.82883	-2.82655	-4.28025	1.17369	1.3662	0.133456	-2.17772	0.0147119	-0.16489	0.913755	-2.03582	-1.38683	-2.5292	-2.45827	-2.10253	0.524491	3.54392	0.000933457	2.01283	0.189975	-7.94678	-3.9477	-2.38856	-2.17841	-4.11536	2.67342	1.53109	0.327387	-4.25674	-6.22387
HORVU.MOREX.r3.4HG0410620	HORVU.MOREX.r3.4HG0410620.1_2	MLO-like protein	SDDPQSAPTSPR	1540	yes	yes	2 Phospho (STY)	0	1416.5	0.495969	25.401	24.972	4.77e-24	123.1	110.57	372380000	10	-0.614898	-1.9175	-2.543	2.36725	-0.677038	2.18267	0.0231523	0.985642	-3.51034	0.0199245	-2.39413	0.102347	3.01654	3.07838	2.13629	3.102	2.8333	0.466069	3.53349	0.00128044	1.11621	0.131055	0.360886	2.83797	1.08701	2.5825	1.71709	1.18906	2.41728	0.026669	-0.890982	-1.9993
HORVU.MOREX.r3.2HG0125330	HORVU.MOREX.r3.2HG0125330.1	RNA-binding protein	GANSGEDQLASDSK	502	yes	yes	Phospho (STY)	0	1457.57	0.567146	26.177	25.914	0.003932	40.552	27.415	13548000	2	-5.02921	-5.3129	-6.39549	-1.73033	-4.61698	2.01247	0.940239	0.424785	-2.58689	0.102414	-1.70509	0.248425	-1.52474	-1.00228	-4.66907	-0.92429	-2.0301	1.7794	3.52713	0.0120199	0.881797	0.506502	-2.30448	-2.2031	-1.63749	-5.5025	-2.91189	1.75183	2.64533	0.0356368	-4.48499	-5.25535
HORVU.MOREX.r3.6HG0582640	HORVU.MOREX.r3.6HG0582640.1_11	Neutral/alkaline invertase	SASHNSLSGSDDFDLTHLLNK	2073	yes	yes	Phospho (STY)	0	2337.03	0.0274337	89.714	89.177	0	228.55	203.65	373270000	7	0.339769	1.84365	2.06738	2.35211	1.65073	0.898399	5.09099	0.0134999	1.63144	0.0235804	0.322147	0.852038	0.704634	0.321517	-0.626112	-0.322888	0.0192876	0.60406	3.45955	0.0524164	-1.30929	0.449994	-3.23356	2.76363	4.04573	1.73852	1.32858	3.18452	4.76884	0.0656381	0.138593	-3.12657
HORVU.MOREX.r3.5HG0479690	HORVU.MOREX.r3.5HG0479690.1	Transcription initiation factor TFIID subunit 2	GSKPDGSDDNVDASTQENR	1734	yes	yes	Phospho (STY)	1	2070.81	0.812749	22.428	20.589	3.25e-07	56.247	49.677	18123000	2	-6.15348	-2.46133	-4.79039	-1.964	-3.8423	1.97278	1.49284	0.223795	-1.9605	0.101941	-1.55376	0.196576	-1.26584	-1.71461	-2.30073	-2.24604	-1.8818	0.488372	3.45334	0.000729443	0.406734	0.429828	-1.11619	-2.30543	-2.78304	-2.94949	-2.28854	0.827865	3.0466	0.00312756	-4.199	-5.68154
HORVU.MOREX.r3.1HG0089160	HORVU.MOREX.r3.1HG0089160.1	Eukaryotic translation initiation factor 3 subunit D	DSVFDFSSADDSLAAAAEDSSFSLVDAKPPPK	356	yes	yes	Phospho (STY)	1	3365.49	0.486443	100.2	99.971	3.78e-220	120.18	115.12	159000000	7	1.33779	0.890827	1.41618	0.946762	1.14789	0.267442	6.13982	0.000383379	2.7032	0.261897	6.31746	2.01199e-06	-5.27941	-5.31537	1.49068	2.88286	-1.55531	4.35823	3.43662	0.192199	3.61425	0.152103	-6.14304	-4.88933	-4.7037	-4.94219	-5.16957	0.656989	-0.177631	0.851997	-5.90445	-6.45649
HORVU.MOREX.r3.1HG0016810	HORVU.MOREX.r3.1HG0016810.1_1	Agenet domain-containing protein	SPDPAEPTEVFPVGEAVEVLPDEGAYR	61	yes	yes	Phospho (STY)	0	2949.33	0.332115	98.982	98.769	2.13e-63	86.955	80.08	38001000	7	-1.54068	-1.54783	-4.9629	-5.69224	-3.43591	2.2045	1.22255	0.343688	-2.2078	0.201386	0.612067	0.745752	-0.385658	-0.690314	0.519766	-4.35625	-1.22811	2.14781	3.43035	0.0256508	2.81987	0.165301	0.159773	-6.15573	-5.26378	-4.93217	-4.04798	2.85236	0.610482	0.697121	-5.12557	-3.65513
HORVU.MOREX.r3.5HG0422410	HORVU.MOREX.r3.5HG0422410.1_3	SacI-like domain protein/WW domain protein	SFVDGSPSLGR	1576	yes	yes	Phospho (STY)	0	1200.52	0.517617	62.623	61.24	0.00079254	71.555	37.689	62492000	4	-4.43208	-0.20784	-6.24197	-5.01703	-3.97473	2.62205	1.17409	0.44751	-2.25571	0.308983	-3.30242	0.0849649	-0.678333	-0.417514	-6.30311	0.522892	-1.71902	3.0993	3.4298	0.084989	-1.04671	0.582675	-0.660053	-3.21877	0.0971041	1.0925	-0.672305	1.84311	4.47652	0.00668406	-3.45401	-5.3047
HORVU.MOREX.r3.2HG0140700	HORVU.MOREX.r3.2HG0140700.1_4	Microtubule-associated protein TORTIFOLIA1	GGGSTLGFDSSPGR	566	yes	yes	2 Phospho (STY)	0	1453.53	0.527604	60.574	59.381	0.00096139	52.265	44.616	13765000	2	-5.7686	-2.49028	-1.90291	-1.25555	-2.85433	2.00722	2.7383	0.03874	-0.689103	0.598345	2.67678	0.0662769	-1.69602	-1.42068	-4.32744	-1.2168	-2.16523	1.45478	3.4274	0.00446354	3.36588	0.0135441	-6.55575	-3.85728	-5.15744	-6.55398	-5.53111	1.29582	0.06152	0.932934	-5.67342	-6.0451
HORVU.MOREX.r3.6HG0627470	HORVU.MOREX.r3.6HG0627470.1_2	Clathrin interactor EPSIN-like protein	EDDRYSGAGDTPNR	2236	yes	yes	Phospho (STY)	1	1631.62	0.621307	21.519	19.66	0.0022738	50.053	40.395	18644000	1	-5.60327	-2.59229	-6.14297	-2.2491	-4.14691	2.01029	0.864042	0.483673	-2.56127	0.0450553	-1.73767	0.161674	-1.31685	-1.53234	-1.51405	-1.9793	-1.58564	0.279988	3.42531	0.0011585	0.823599	0.111571	-3.58344	-2.10898	-1.61434	-2.33018	-2.40924	0.838056	2.60171	0.0105919	-4.50138	-4.00905
HORVU.MOREX.r3.7HG0737520	HORVU.MOREX.r3.7HG0737520.1	Kinase-like protein	DGPEGDDTHVSTR	506	yes	no	Phospho (STY)	0	1464.55	0.551831	23.078	21.263	0.0014855	49.559	39.904	10677000	1	-6.28664	-5.65293	-6.2877	-4.09125	-5.57963	1.03632	0.200987	0.789172	-3.21613	0.000969202	-1.96395	0.166995	-2.34925	-2.25253	-2.75163	-2.1006	-2.3635	0.278259	3.41712	0.000578938	1.25218	0.316168	-6.99417	-2.91949	-2.2029	-2.34618	-3.61568	2.27351	2.16493	0.131724	-4.73496	-6.4961
HORVU.MOREX.r3.2HG0193090	HORVU.MOREX.r3.2HG0193090.1	Kinase family protein	HGSGSPASGGIHGSPLGK	757	yes	yes	2 Phospho (STY)	0	1761.72	0.723678	41.531	41.024	5.59e-87	127.35	122.21	82805000	7	1.09986	-1.26318	-3.18623	-1.7417	-1.27281	1.78051	1.81143	0.126331	-1.58926	0.160479	-0.215075	0.846147	1.15467	0.892455	-0.763748	-0.0175972	0.316445	0.878029	3.40068	0.0021912	1.37418	0.10726	-2.60846	0.0401907	-1.21904	-0.443642	-1.05774	1.15662	2.0265	0.0379272	-3.42617	-1.62485
HORVU.MOREX.r3.6HG0614630	HORVU.MOREX.r3.6HG0614630.1	Methyltransferase-like	NSFDGLEDK	2175	yes	yes	Phospho (STY)	0	1103.42	0.417235	51.415	50.323	0.00018597	76.332	49.37	20902000	3	-5.99298	-1.68995	-7.11273	-1.64348	-4.10979	2.85788	1.26896	0.427261	-2.1114	0.276067	1.3562	0.404383	-1.27171	-0.899327	-5.0752	-0.747322	-1.99839	2.063	3.38036	0.0230756	3.4676	0.0230813	-6.85083	-4.75901	-4.7428	-5.51131	-5.46599	0.990399	-0.0872369	0.897953	-4.54793	-5.31263
HORVU.MOREX.r3.2HG0145640	HORVU.MOREX.r3.2HG0145640.1_2	DDT domain-containing protein	ENSAEPVTTLNR	583	yes	yes	Phospho (STY)	0	1409.62	0.618788	47.011	46.27	0.0050188	51.013	35.862	13578000	1	-2.5657	-4.92656	-5.5865	-4.3288	-4.35189	1.29686	1.62814	0.128564	-1.72677	0.101684	-0.985146	0.507207	-2.13224	-4.39509	-1.56357	-2.40958	-2.62512	1.23141	3.35491	0.00983253	0.741626	0.610919	-7.06281	-2.09311	-2.44291	-1.86816	-3.36675	2.47536	2.61329	0.11159	-4.26844	-7.1815
HORVU.MOREX.r3.6HG0567490	HORVU.MOREX.r3.6HG0567490.1	OTU domain-containing protein	RLSHLDSLPHTPR	2028	yes	yes	3 Phospho (STY)	1	1767.73	0.726	66.863	65.511	0.0079411	48.112	35.752	55917000	2	-6.43576	-6.91331	0.929726	0.0833912	-3.08399	4.16494	1.57606	0.482796	-1.77568	0.467769	-0.647252	0.807881	-0.351898	-0.542483	-0.173281	-4.16558	-1.30831	1.9108	3.35173	0.0159294	1.12843	0.542933	-0.177908	0.0929975	-3.64029	-6.02175	-2.43674	2.93273	2.22331	0.189166	-5.16328	-3.71747
HORVU.MOREX.r3.7HG0720680	HORVU.MOREX.r3.7HG0720680.2	Charged multivesicular body protein	STNIDDVDK	2565	yes	yes	Phospho (STY)	0	1085.43	0.427799	31.287	29.681	0.024711	41.876	31.462	13252000	2	-4.40959	-4.62185	-4.85167	-1.74946	-3.90814	1.4504	1.81776	0.0727856	-1.51831	0.256985	-0.214404	0.857427	-2.48765	-5.08463	-1.26862	-0.718428	-2.38983	1.9427	3.33607	0.0196703	1.30391	0.359122	-2.58654	-1.81482	-5.46985	-4.90375	-3.69374	1.76776	2.03217	0.0828257	-5.21181	-6.54234
HORVU.MOREX.r3.1HG0070590	HORVU.MOREX.r3.1HG0070590.1	Late embryogenesis abundant (LEA) hydroxyproline-rich glycoprotein family	SESGEMAPAAR	264	yes	yes	Phospho (STY)	0	1184.45	0.453303	26.158	24.368	3.6e-11	103.91	59.706	9860000	1	-6.43267	-4.0685	-6.66435	-2.7529	-4.9796	1.89192	0.372353	0.726333	-2.95581	0.0233303	-0.835368	0.571778	-2.40967	-2.13221	-2.25495	-1.29833	-2.02379	0.496782	3.32817	0.000291628	2.12045	0.0918535	-6.28982	-5.48764	-2.71071	-2.08877	-4.14424	2.05655	1.20772	0.311169	-5.64602	-6.03689
HORVU.MOREX.r3.6HG0615820	HORVU.MOREX.r3.6HG0615820.1_3	Chaperone protein dnaJ	SPTTMEASASDEEGPNKK	2186	yes	yes	Oxidation (M);Phospho (STY)	1	1973.79	0.792531	21.899	20.039	3.35e-12	73.405	64.473	15866000	1	-5.1474	-5.35501	-6.07197	-2.41095	-4.74633	1.60652	0.573174	0.557318	-2.74449	0.0147196	-2.58141	0.0199351	-2.17513	-1.73369	-1.93245	-2.16608	-2.00184	0.211128	3.31767	0.000386916	0.163087	0.443426	-2.01168	-2.64245	-1.86761	-2.13796	-2.16492	0.336968	3.15458	0.000624051	-4.76295	-4.38647
HORVU.MOREX.r3.6HG0593480	HORVU.MOREX.r3.6HG0593480.1_20	Arginine/serine-rich splicing factor	IGSGGLGSGR	2100;2336	no	no	Phospho (STY)	0	939.418	0.41751	27.173	26.81	1.9e-10	131.69	85.812	117730000	6	-0.0246849	-3.10177	-3.54501	0.8493	-1.45554	2.1936	0.453304	0.721196	-2.84182	0.043194	-1.50743	0.325368	0.873754	1.43584	1.48245	1.75307	1.38628	0.369199	3.29513	0.000946063	1.33439	0.189231	-2.58454	0.844403	0.800244	1.14743	0.0518853	1.76438	1.96073	0.103358	-2.52428	-3.04002
HORVU.MOREX.r3.2HG0156130	HORVU.MOREX.r3.2HG0156130.1_3	zinc finger CCCH domain protein	RIRSQSPIAR	614	yes	yes	2 Phospho (STY)	2	1342.63	0.627199	36.828	36.146	0.016252	50.222	35.777	109340000	6	-5.53654	-4.60716	-4.9489	-7.21399	-5.57665	1.15708	-2.62638	0.26954	-5.90857	0.0120902	-1.62961	0.309065	-4.25178	2.63077	1.05982	1.88887	0.331922	3.12244	3.28219	0.253824	4.27896	0.0833501	-5.05836	-5.27107	0.0852823	-5.54399	-3.94703	2.69555	-0.996768	0.701529	-4.78851	0.316943
HORVU.MOREX.r3.4HG0400880	HORVU.MOREX.r3.4HG0400880.1_5	heat-inducible transcription repressor	RLNSVVAGSPKESDNGGNR	1496	yes	yes	2 Phospho (STY)	2	2115.91	0.909975	46.044	44.788	0.00058264	50.189	33.627	11246000	1	-5.95224	-3.78832	-5.13402	-5.27804	-5.03816	0.906343	0.814772	0.200409	-2.46618	0.0945621	-0.324713	0.7207	-6.01282	-1.694	-1.60034	-0.980749	-2.57198	2.31562	3.28095	0.0346897	2.14147	0.169907	-6.06895	-4.28458	-2.81974	-5.68051	-4.71344	1.47678	1.13948	0.210536	-5.12443	-5.43885
HORVU.MOREX.r3.3HG0241050	HORVU.MOREX.r3.3HG0241050.1	Peptidyl-prolyl cis-trans isomerase G isoform 1	YNDKESDDTGPEGDTEK	907	yes	yes	2 Phospho (STY)	1	2058.7	0.698036	22.506	20.706	0.00039078	52.09	45.683	20437000	1	-5.60311	-4.78556	-6.62072	-1.39931	-4.60217	2.26336	0.73585	0.546401	-2.53335	0.0742819	-2.10381	0.160343	-1.42119	-1.6984	-2.36078	-2.79493	-2.06882	0.624263	3.2692	0.000131081	0.429545	0.580833	-0.58939	-2.57526	-3.47037	-3.35845	-2.49837	1.3335	2.83966	0.0066687	-5.32352	-5.62458
HORVU.MOREX.r3.7HG0717970	HORVU.MOREX.r3.7HG0717970.2	Poly(A) polymerase	SLDSVASGSK	2555	yes	yes	3 Phospho (STY)	0	1189.37	0.370631	38.647	37.947	0.0018241	72.496	66.042	34389000	0	-5.62988	-5.99299	-7.15588	-0.84944	-4.90705	2.78228	-0.139881	0.931399	-3.40237	0.117411	-1.69635	0.528146	0.381374	0.707639	-4.42726	-2.68046	-1.50468	2.47491	3.26249	0.0616993	1.70602	0.512798	0.190903	0.655797	-6.17161	-7.51788	-3.2107	4.23633	1.55647	0.511612	-3.90715	-6.19283
HORVU.MOREX.r3.7HG0643690	HORVU.MOREX.r3.7HG0643690.2_2	SPX domain-containing family protein	QIEDDDDDEEDGSEESVQGSR	2299	yes	yes	2 Phospho (STY)	0	2512.83	0.827606	37.872	36.999	5.3e-108	159.66	146.79	114660000	7	1.10055	0.254593	-5.87096	0.48093	-1.00872	3.26116	3.36604	0.0944647	0.104471	0.959511	-1.60142	0.383034	1.35907	-3.14319	0.169626	-2.83828	-1.11319	2.2252	3.26157	0.035468	-1.70589	0.209784	1.29766	1.27626	-0.78048	0.577373	0.592702	0.974693	4.96747	0.000323889	-5.6604	-4.13398
HORVU.MOREX.r3.3HG0253400	HORVU.MOREX.r3.3HG0253400.1_1	Topless-related 1-like protein	PRISEEKPDK	947	yes	yes	Phospho (STY)	2	1277.6	0.601681	20.445	18.653	1.34e-05	88.021	46.62	25467000	5	-4.70586	-4.43658	-6.47024	-1.63537	-4.31201	1.99942	-0.0734299	0.958866	-3.33269	0.0175665	-0.376796	0.836234	-0.346374	-0.987266	-1.11173	-1.47193	-0.979326	0.469355	3.25926	0.0145558	2.95589	0.0875959	-6.72528	-1.58956	-1.34883	-6.07721	-3.93522	2.86147	0.303366	0.864765	-1.96864	-5.12157
HORVU.MOREX.r3.1HG0059820	HORVU.MOREX.r3.1HG0059820.2_2	Copine-1	GGMEAVGGGGSVGAPSR	202	yes	yes	Oxidation (M);Phospho (STY)	0	1540.63	0.634121	38.786	38.02	1.41e-34	91.317	79.341	41497000	8	-3.45298	-3.85315	-1.08493	-3.38471	-2.94394	1.25645	2.65438	0.0150592	-0.594135	0.673045	-1.29608	0.401841	-1.54027	-5.81934	-1.55966	-0.479959	-2.34981	2.36739	3.24852	0.0436889	-0.701943	0.702639	-5.42109	-1.22685	0.0990915	-0.0426102	-1.64786	2.58477	3.95046	0.0284739	-4.48161	-5.30826
HORVU.MOREX.r3.2HG0188960	HORVU.MOREX.r3.2HG0188960.1_3	BEACH domain-containing protein	AGSEHIDAGLSR	739	yes	yes	Phospho (STY)	0	1291.56	0.555794	45.914	44.679	2.63e-16	104.24	74.435	63178000	4	-4.39534	-4.46803	-7.59113	-6.83547	-5.82249	1.6356	-0.0171975	0.985075	-3.26498	0.183385	-4.04591	0.0935823	-5.18649	-6.80256	0.888477	0.87052	-2.55751	4.02319	3.24778	0.162223	-0.780933	0.785209	-7.12888	-1.48208	0.780223	0.724422	-1.77658	3.72049	4.02871	0.0769592	-6.41885	-4.87566
HORVU.MOREX.r3.5HG0495950	HORVU.MOREX.r3.5HG0495950.1_2	ATP-dependent zinc metalloprotease FtsH	SPGDVDLSKPTSPEEAPK	1792	yes	yes	2 Phospho (STY)	1	2012.84	0.838098	58.003	56.95	9.07e-34	88.09	78.56	54023000	1	-0.0978622	-0.193409	-0.0845699	-5.87565	-1.56287	2.87559	3.38614	0.082691	0.142869	0.928058	3.38925	0.0648292	-0.726509	-1.16543	-2.00629	-2.92473	-1.70574	0.970754	3.24327	0.0115471	3.24638	0.00248262	-5.89627	-3.80589	-4.92877	-5.17755	-4.95212	0.867303	-0.00311053	0.997287	-3.81583	-7.12899
HORVU.MOREX.r3.6HG0577650	HORVU.MOREX.r3.6HG0577650.1_9	Peptidyl-prolyl cis-trans isomerase	SVSPSPTPMEK	2060	yes	yes	3 Phospho (STY);Oxidation (M)	0	1414.45	0.45298	37.358	36.941	8.72e-05	78.287	57.249	479370000	26	1.96598	0.555107	0.75857	2.15352	1.3583	0.817813	1.77799	0.130526	-1.46363	0.0902522	-1.02126	0.175146	3.27613	3.56369	1.03242	3.41545	2.82192	1.19877	3.24161	0.0262547	0.442366	0.598428	1.83905	3.62802	1.25475	2.7964	2.37956	1.04718	2.79925	0.0393793	0.961524	0.576732
HORVU.MOREX.r3.6HG0551600	HORVU.MOREX.r3.6HG0551600.1_1	AT hook motif DNA-binding family protein	RTPSSEVIK	1992	yes	yes	2 Phospho (STY)	1	1175.5	0.49887	27.448	25.619	0.04126	53.569	14.547	15974000	1	-4.98433	-5.26694	-5.1805	-2.56403	-4.49895	1.29535	0.505785	0.603895	-2.73022	0.0107588	-1.999	0.0351951	-1.1504	-1.13151	-2.64026	-2.15277	-1.76873	0.751758	3.236	0.00529338	0.731219	0.206539	-3.35492	-1.89279	-2.8087	-1.9434	-2.49995	0.708211	2.50478	0.0154649	-4.30547	-3.95943
HORVU.MOREX.r3.4HG0410620	HORVU.MOREX.r3.4HG0410620.1_3	MLO-like protein	SDDPQSAPTSPR	1540	yes	yes	Phospho (STY)	0	1336.53	0.529639	22.193	21.847	0.0098531	46.069	41.104	52067000	1	-5.86166	-3.38477	-4.13152	-0.495705	-3.46841	2.23691	-0.509847	0.703077	-3.73209	0.0161947	-0.737737	0.722738	0.267412	0.414445	-0.133728	0.506561	0.263673	0.282647	3.22224	0.00215623	2.99435	0.118451	-4.24206	-0.273625	0.219733	-6.62675	-2.73068	3.27647	0.22789	0.900579	-2.76187	-3.76098
HORVU.MOREX.r3.6HG0614850	HORVU.MOREX.r3.6HG0614850.1_1	ATP-dependent zinc metalloprotease FtsH 1	SGESDDEDALK	2176	yes	yes	2 Phospho (STY)	0	1324.41	0.410902	34.858	34.424	4.78e-17	131.69	116.06	415830000	19	0.489402	-1.47341	-2.3346	2.48016	-0.20961	2.14758	0.0394081	0.976296	-3.17055	0.0300405	-2.37697	0.0855888	3.28752	3.29158	1.99358	3.27109	2.96094	0.644969	3.20996	0.00536618	0.793581	0.189845	2.54224	2.69635	0.884158	2.54669	2.16736	0.85846	2.41638	0.0241013	-0.455601	-2.10074
HORVU.MOREX.r3.2HG0159250	HORVU.MOREX.r3.2HG0159250.1	Protein kinase family protein	NRLSENTEIQSAK	628	yes	no	Phospho (STY)	1	1568.72	0.719565	45.712	44.885	0.0088086	72.321	52.225	29140000	1	-4.36213	-4.60132	-7.09688	-4.43755	-5.12447	1.31873	-0.110391	0.908994	-3.31787	0.058558	-1.84946	0.310808	-5.55112	-1.06602	-0.226511	-0.382752	-1.8066	2.52282	3.20748	0.0645267	1.46841	0.487845	-6.40098	-0.875285	-0.411738	-5.41203	-3.27501	3.07113	1.73907	0.337176	-3.51005	-4.44571
HORVU.MOREX.r3.5HG0533790	HORVU.MOREX.r3.5HG0533790.1_3	RPM1-interacting protein 4	SPGRPVNQNDRNEGAAQAPSNDPPSVK	1939	yes	yes	2 Phospho (STY)	2	2961.28	0.276756	42.434	42.062	1.95e-52	82.331	71.72	163060000	4	0.640715	-4.54688	-5.61892	2.19556	-1.83238	3.83175	-0.00900209	0.997161	-3.20306	0.148896	3.4904	0.145071	1.82184	1.59437	1.47548	0.591013	1.37067	0.539273	3.19406	0.0793757	6.69346	0.000243938	-6.86097	-5.95943	-3.01864	-5.4521	-5.32278	1.64288	-3.4994	0.0853883	-1.3746	1.79102
HORVU.MOREX.r3.6HG0596770	HORVU.MOREX.r3.6HG0596770.1	Aquaporin	DIEAAPQGGEFSSK	2111	yes	yes	2 Phospho (STY)	0	1594.6	0.595349	54.978	53.978	0.00051036	60.401	32.78	23971000	3	-5.74685	-1.4127	-1.38204	-5.99262	-3.63355	2.5841	1.29423	0.465389	-1.87812	0.273909	-0.542912	0.776741	-1.24773	-1.11272	-4.30948	-0.351795	-1.75543	1.74778	3.17234	0.0585521	1.33521	0.425832	-1.02418	-0.704413	-4.93936	-5.69459	-3.09064	2.59247	1.83714	0.31184	-1.80954	-5.97438
HORVU.MOREX.r3.2HG0171130	HORVU.MOREX.r3.2HG0171130.1	Trihelix transcription factor	NHISPAAAASHSQAGATTVGGSSR	671	yes	yes	2 Phospho (STY)	0	2394.01	0.0114799	44.655	43.741	0.00011237	41.83	29.153	11575000	1	-5.82752	-5.12387	-6.14159	-2.2959	-4.84722	1.7533	1.22924	0.243999	-1.93172	0.17918	-0.368602	0.786325	-2.63841	-2.58219	-1.0105	-5.43091	-2.9155	1.83886	3.16096	0.0188616	1.56312	0.284218	-5.91566	-1.75597	-4.50502	-5.73782	-4.47862	1.92043	1.59784	0.171518	-5.65082	-5.45676
HORVU.MOREX.r3.1HG0051930	HORVU.MOREX.r3.1HG0051930.1	RNA binding protein	WNQEDDGSGDEDRK	161	yes	yes	Phospho (STY)	1	1729.62	0.621701	21.246	19.426	0.0001833	56.407	43.27	22295000	2	-6.94207	-4.13369	-5.33439	-4.16111	-5.14281	1.32364	0.238999	0.834972	-2.91872	0.0765257	-2.83907	0.0237181	-5.37886	0.114928	-0.98424	-2.64819	-2.22409	2.39031	3.15772	0.0771693	0.0796539	0.955565	-3.88029	-1.51856	-0.905904	-2.91023	-2.30375	1.34459	3.07807	0.0317427	-2.95834	-5.69573
HORVU.MOREX.r3.2HG0132360	HORVU.MOREX.r3.2HG0132360.3	Receptor-like protein kinase	LVAYCREAQK	534	yes	yes	Phospho (STY)	1	1316.59	0.594822	69.755	68.558	0.034267	46.426	13.585	25314000	0	-6.38518	-4.58208	-6.0148	-3.97275	-5.2387	1.14753	0.107817	0.88741	-3.04735	0.146409	-1.14117	0.565759	-0.782509	-1.24321	0.532225	-7.27192	-2.19135	3.46958	3.15517	0.128859	1.90618	0.473266	1.26445	-5.69899	-5.959	-5.9966	-4.09753	3.57711	1.24898	0.523571	-6.35024	-4.2654
HORVU.MOREX.r3.7HG0636230	HORVU.MOREX.r3.7HG0636230.1	Phosphate regulon sensor protein PhoR	SIYSTPPAGR	2281	yes	yes	Phospho (STY)	0	1127.5	0.501239	63.322	62.172	0.024305	43.282	8.4742	21758000	1	-0.660515	-5.3745	-2.07671	-5.5404	-3.41303	2.4314	1.85206	0.208212	-1.28303	0.464662	0.978999	0.614012	-0.706007	0.000317574	-2.96006	-4.85424	-2.13	2.21182	3.13509	0.0414672	2.26203	0.248604	-6.43293	-0.520902	-4.27836	-6.33593	-4.39203	2.76542	0.873057	0.574121	-4.527	-4.77723
HORVU.MOREX.r3.1HG0054030	HORVU.MOREX.r3.1HG0054030.1_1	DNA replication and repair recF	NSQDSAEQLLVK	175	yes	yes	2 Phospho (STY)	0	1490.61	0.60552	69.665	68.09	1.06e-14	96.591	73.713	21012000	2	-6.0105	-5.38517	-6.44104	-1.01092	-4.71191	2.50512	0.945013	0.483663	-2.18782	0.284849	-1.61733	0.331135	-6.62371	-0.98532	-1.68406	-0.803242	-2.52408	2.75933	3.13284	0.0653937	0.570492	0.739153	-5.57918	-1.62367	-3.04008	-2.13537	-3.09458	1.75688	2.56234	0.029023	-5.76139	-6.01498
HORVU.MOREX.r3.3HG0237520	HORVU.MOREX.r3.3HG0237520.1	Phosducin	VVSQLETR	891	yes	yes	Phospho (STY)	0	1010.48	0.479775	51.935	50.503	0.022712	60.167	43.873	13735000	1	-4.32275	-4.31813	-5.63802	-3.32878	-4.40192	0.947429	1.5527	0.0476846	-1.56145	0.129525	-1.28973	0.351423	-5.09627	-2.14888	-2.05809	-2.05863	-2.84047	1.50447	3.11415	0.0108642	0.271724	0.852942	-6.61498	-2.40098	-2.03104	-1.40177	-3.11219	2.37134	2.84243	0.0639765	-4.86131	-6.56875
HORVU.MOREX.r3.1HG0053190	HORVU.MOREX.r3.1HG0053190.1	DnaJ-like protein	ERTDDIDPGSSVSEDDGGSDTLPR	169	yes	yes	3 Phospho (STY)	1	2758.99	0.988554	68.183	66.664	2.85e-24	63.122	53.152	9487700	2	-5.56906	-5.53614	-5.8911	-3.04124	-5.00938	1.32183	0.50162	0.601867	-2.60107	0.0103765	0.184457	0.838045	-2.76725	-2.37899	-2.78269	-1.70434	-2.40832	0.50512	3.10269	0.00373901	2.78553	0.00386643	-5.90001	-6.15799	-3.68913	-5.02824	-5.19384	1.11353	0.317162	0.718353	-4.55426	-7.29003
HORVU.MOREX.r3.6HG0630520	HORVU.MOREX.r3.6HG0630520.1	AT hook motif DNA-binding family protein	DPETSPTSGGGEHADDNK	2252	yes	yes	Phospho (STY)	0	1892.71	0.706159	19.052	17.277	2.89e-23	81.317	73.42	15290000	1	-5.58568	-6.06966	-5.70347	-2.11852	-4.86933	1.84542	0.412808	0.695846	-2.68181	0.0587919	-1.36238	0.343788	-1.288	-4.24072	-1.52078	-1.70058	-2.18752	1.37918	3.09462	0.00818075	1.31943	0.304605	-5.28176	-5.02417	-1.92029	-1.80159	-3.50695	1.90418	1.77519	0.136561	-4.84211	-4.46112
HORVU.MOREX.r3.7HG0708170	HORVU.MOREX.r3.7HG0708170.1_1	Tudor/PWWP/MBT domain-containing protein	QSSGSLGGGTDAAIAR	2514	yes	yes	2 Phospho (STY)	0	1606.64	0.638945	50.4	49.023	0.0026642	43.628	24.553	12655000	1	-4.17929	-4.29582	-6.03821	-4.64555	-4.78972	0.855585	0.164688	0.875787	-2.92494	0.000931396	-0.509121	0.662669	-1.34638	-2.36088	-1.64914	-2.1027	-1.86477	0.45386	3.08963	0.0168475	2.41582	0.0609037	-6.19435	-1.83842	-3.35575	-5.73386	-4.28059	2.0489	0.673809	0.641099	-6.0556	-2.24143
HORVU.MOREX.r3.4HG0365900	HORVU.MOREX.r3.4HG0365900.3_3	Protein DEK	AEEMSDDDSQGEEEVEEK	1356	yes	yes	Oxidation (M);Phospho (STY)	0	2150.74	0.735864	32.6	30.819	3.73e-07	65.231	58.433	11221000	2	-5.30283	-3.82827	-6.01165	-2.69334	-4.45902	1.48752	1.32827	0.169348	-1.75205	0.0757031	-1.17774	0.379892	-2.7816	-3.54168	-2.61126	-1.89335	-2.70697	0.676618	3.08032	0.00117794	0.57431	0.604665	-5.99386	-3.55576	-1.81601	-1.75949	-3.28128	1.99134	2.50601	0.0590165	-4.7417	-5.67329
HORVU.MOREX.r3.7HG0663840	HORVU.MOREX.r3.7HG0663840.2	Cystinosin-like protein	IAPLIRPSDKPEEDSV	2348	yes	yes	Phospho (STY)	2	1844.89	0.892109	72.427	71.443	2.58e-33	96.143	78.442	235140000	11	-4.30808	0.984098	1.36172	1.58973	-0.0931325	2.82104	2.69008	0.151902	-0.389705	0.840726	-0.984913	0.539581	-3.30167	1.10205	1.61602	1.76989	0.296573	2.41576	3.07978	0.0807928	-0.595208	0.669709	-0.128464	0.140073	1.29038	2.26514	0.89178	1.10317	3.67499	0.010435	-0.504423	-3.61191
HORVU.MOREX.r3.2HG0165020	HORVU.MOREX.r3.2HG0165020.1_5	Serine-rich family protein	HPASPSSSSGTVATQ	646	yes	yes	Phospho (STY)	0	1492.62	0.619516	22.886	22.652	0	237.53	220.22	2978500000	33	3.85971	4.21969	3.21502	4.19041	3.87121	0.466921	1.73027	0.438866	-1.34623	0.00142694	-1.04603	0.0310864	5.05299	5.19563	5.26885	5.3523	5.21744	0.126954	3.0765	0.188725	0.300207	0.352866	4.1024	4.92414	5.43967	5.20273	4.91724	0.582651	2.7763	0.233253	4.23708	4.06316
HORVU.MOREX.r3.6HG0611250	HORVU.MOREX.r3.6HG0611250.1_5	BSD domain containing protein	TSTSSNREEDLDVFLLGDLGSDDEGPDGGDDDGLDDDFDK	2165	yes	yes	Phospho (STY)	1	4326.72	0.724514	99.413	99.246	6.57e-244	116.35	110.2	350760000	13	-5.84217	-0.0172062	0.755398	2.844	-0.564993	3.71992	1.55845	0.603198	-1.50786	0.612915	2.25619	0.389126	-5.30188	1.81935	3.94379	3.3102	0.942864	4.25734	3.06631	0.349782	3.76405	0.204125	-6.13392	-1.22009	0.716733	-4.64747	-2.82119	3.12996	-0.697743	0.801714	3.15731	-5.10801
HORVU.MOREX.r3.1HG0089950	HORVU.MOREX.r3.1HG0089950.1_1	Sugar transporter protein	AGGGGGGGYESGSDHDTRK	362	yes	yes	Phospho (STY)	1	1843.71	0.712248	14.809	13.285	3.52e-09	69.133	37.775	10144000	1	-6.02863	-4.17819	-5.16469	-3.44691	-4.70461	1.12896	0.089818	0.885623	-2.97341	0.00707939	0.447365	0.783153	-2.72147	-0.413701	-1.9974	-1.79223	-1.7312	0.964542	3.06322	0.00107978	3.42077	0.0662335	-4.58401	-1.80063	-8.83338	-5.38987	-5.15197	2.89617	-0.357547	0.814906	-4.27102	-4.71892
HORVU.MOREX.r3.1HG0055010	HORVU.MOREX.r3.1HG0055010.1	Glutathione S-transferase	SLQRPSSAEAPF	180	yes	yes	Phospho (STY)	1	1368.61	0.607495	72.318	71.004	0.0026012	74.76	60.502	36809000	2	-4.12348	-5.2869	-4.62373	-5.24146	-4.81889	0.553561	0.426812	0.396362	-2.62114	0.168807	-2.81044	0.111959	-7.1485	-0.633351	-0.296892	-0.712282	-2.19776	3.30541	3.04795	0.12227	-0.1893	0.934856	-6.41991	-0.999856	-0.589642	-0.024416	-2.00846	2.96803	3.23725	0.0788936	-5.32681	-5.46682
HORVU.MOREX.r3.2HG0201150	HORVU.MOREX.r3.2HG0201150.1_19	IQ domain-containing protein	SPEGTPMSR	778	yes	yes	Phospho (STY)	0	1040.4	0.399811	24.287	22.581	0.012181	57.174	29	11523000	3	-5.83539	-5.13806	-6.31948	-2.41605	-4.92725	1.74294	-0.248793	0.795553	-3.29529	0.0134309	-1.23458	0.358934	-0.807354	-1.44037	-2.65202	-1.62807	-1.63195	0.765337	3.0465	0.000717397	2.06071	0.0767121	-6.22804	-2.23174	-3.53355	-2.77732	-3.69267	1.77253	0.985786	0.331127	-4.70728	-3.98084
HORVU.MOREX.r3.6HG0602680	HORVU.MOREX.r3.6HG0602680.1_1	tRNA pseudouridine synthase A	VRAEVENMEEAQMPSTNISE	2129	yes	yes	Phospho (STY)	1	2342.98	0.975992	77.482	76.839	3.4e-36	86.08	77.371	65525000	4	0.444929	0.312694	-5.65044	0.00341225	-1.22235	2.95785	4.41508	0.0306009	1.38337	0.559206	3.59364	0.117494	0.146404	0.447642	-5.74058	-5.27637	-2.60573	3.35941	3.0317	0.135666	2.21027	0.337775	-5.84158	-1.11918	-5.17678	-7.12643	-4.81599	2.594	0.821438	0.578479	-4.87635	-4.81031
HORVU.MOREX.r3.1HG0079660	HORVU.MOREX.r3.1HG0079660.2_2	Chaperone protein dnaJ	VESPMEGEGTTSSH	316	yes	yes	Oxidation (M);Phospho (STY)	0	1542.55	0.554533	22.213	21.691	9.01e-44	142.08	119.61	46603000	4	-2.75805	-3.52396	-3.63444	-1.32045	-2.80923	1.06629	0.285701	0.655986	-2.73906	0.00402999	-1.35821	0.159835	0.1007	0.284041	-0.928057	0.262655	-0.0701649	0.577756	3.02476	0.00033404	1.38085	0.102994	-3.3246	-0.633126	-1.40102	-0.44532	-1.45102	1.3157	1.64391	0.0629125	-3.28451	-3.33023
HORVU.MOREX.r3.3HG0234470	HORVU.MOREX.r3.3HG0234470.1	Kinase interacting (KIP1-like) family protein	NMPSSLQSQGSGISESDSEAQSTPASPESEK	879	yes	yes	2 Phospho (STY)	0	3311.31	0.306186	65.927	64.381	5.86e-49	72.603	67.017	25167000	2	-6.3605	-4.5072	-5.08546	-0.00668335	-3.98996	2.76608	0.935589	0.582716	-2.08087	0.265274	0.611188	0.715499	-1.42127	-4.75631	-1.14772	-0.311081	-1.90909	1.95601	3.01646	0.0567114	2.69206	0.0774797	-6.15823	-2.44949	-4.39577	-5.40113	-4.60115	1.60585	0.324401	0.787903	-2.56563	-5.68969
HORVU.MOREX.r3.3HG0327270	HORVU.MOREX.r3.3HG0327270.1_3	Eukaryotic translation initiation factor 4E	AEDTETRPASAGAEER	1208	yes	yes	Acetyl (Protein N-term);Phospho (STY)	1	1810.74	0.737065	33.483	31.754	0.00012564	62.19	50.025	18322000	1	-4.69503	-4.89987	-6.31506	-2.96288	-4.71821	1.37413	0.230649	0.759249	-2.77236	0.00696135	-3.30071	0.00531862	-1.96115	-1.93085	-1.79901	-2.0924	-1.94585	0.120413	3.00301	9.68259e-06	-0.52835	0.19579	-0.441744	-2.13018	-1.402	-1.69609	-1.4175	0.715975	3.53136	0.000146231	-4.92491	-4.84019
HORVU.MOREX.r3.2HG0182810	HORVU.MOREX.r3.2HG0182810.1	Yellow stripe-like transporter 12	SNASTLPISDDEPSNGTAAISYDEER	715	yes	yes	2 Phospho (STY)	0	2898.15	0.148152	80.733	80.058	2.09e-06	44.021	33.622	25047000	1	-2.27457	-6.06194	-1.5985	0.188	-2.43675	2.63061	3.11027	0.0722919	0.109906	0.946307	0.955323	0.622014	-3.78325	-1.04961	-4.23237	-1.12139	-2.54666	1.69738	3.00037	0.0254099	0.845417	0.602865	-6.25476	-1.23101	-4.87276	-1.20976	-3.39207	2.57035	2.15495	0.174813	-4.59078	-5.64581
HORVU.MOREX.r3.7HG0724540	HORVU.MOREX.r3.7HG0724540.1	RAB6A-GEF complex partner protein 2	DDVGLPLTPK	2575	yes	yes	Phospho (STY)	0	1133.54	0.536956	76.338	75.386	0.012082	64.439	48.236	57175000	5	-4.93628	-0.0837002	-0.260744	-1.0992	-1.59498	2.27114	3.40359	0.0550316	0.414423	0.806559	0.366634	0.828799	-0.616137	-0.653287	-5.43749	-1.3307	-2.0094	2.30887	2.98917	0.0844137	-0.0477893	0.97765	-5.36621	-1.00445	-0.171939	-1.30386	-1.96161	2.3197	3.03696	0.0813441	-3.045	-4.22897
HORVU.MOREX.r3.7HG0658560	HORVU.MOREX.r3.7HG0658560.1_3	Kinase family protein	CQTLISGGVR	2331;2622	no	no	2 Phospho (STY)	0	1249.49	0.492738	52.738	51.449	0.00096142	88.021	80.453	99717000	2	-4.30516	-5.28393	-1.41219	-0.131107	-2.7831	2.41407	2.49653	0.123503	-0.486941	0.760094	-0.888675	0.742281	-2.28708	-4.82453	-1.67033	-0.402683	-2.29616	1.85918	2.98347	0.0424907	-0.401734	0.875772	-7.67644	3.39335	-2.31502	-0.97958	-1.89442	4.56093	3.38521	0.205547	-3.91959	-4.26451
HORVU.MOREX.r3.4HG0387410	HORVU.MOREX.r3.4HG0387410.1_3	ADP-ribosylation factor GTPase-activating protein	NQSAGSFAGAGADSGRQPTR	1424	yes	yes	2 Phospho (STY)	1	2093.83	0.831725	42.432	41.792	0.00060036	44.632	36.138	45422000	1	-1.50871	-4.03418	-3.94509	0.569729	-2.22956	2.20267	3.563	0.0364315	0.583446	0.767418	1.65803	0.412945	-5.81714	-0.817002	-5.00857	0.390678	-2.81301	3.06012	2.97955	0.13036	1.07459	0.637116	-6.45842	-1.32865	-1.14932	-6.61398	-3.88759	3.05988	1.90497	0.305497	-3.76474	-7.32257
HORVU.MOREX.r3.2HG0173880	HORVU.MOREX.r3.2HG0173880.1_2	UBX domain-containing protein	APSGFPGAGGSGSDSDEPQEYYTGGEK	681	yes	yes	3 Phospho (STY)	0	2886	0.99839	79.968	79.31	4.39e-52	80.082	60.007	79471000	8	-0.0905933	-1.10708	0.471182	0.957529	0.0577593	0.886823	5.23845	0.000422423	2.27436	0.104601	4.20518	0.0479983	-1.2672	-0.40936	-1.76798	-5.42188	-2.2166	2.20927	2.96409	0.0566092	1.93081	0.366303	-6.1608	0.72932	-5.95987	-5.19832	-4.14742	3.27748	1.03328	0.575582	-4.19306	-4.11415
HORVU.MOREX.r3.6HG0577130	HORVU.MOREX.r3.6HG0577130.1_5	RNA-binding family protein	ALVDSAMAEVDMAEDATTK	2058	yes	yes	2 Oxidation (M);2 Phospho (STY)	0	2158.81	0.808848	88.292	87.857	0.00059968	52.79	45.759	12623000	1	-1.62833	-1.77182	-2.19464	-5.29178	-2.72164	1.7302	3.16044	0.0182048	0.19911	0.866881	1.39069	0.352898	-2.26593	-1.14103	-4.09117	-4.18487	-2.92075	1.4792	2.96133	0.0147012	1.19158	0.39687	-0.956558	-5.50253	-4.51276	-5.47749	-4.11234	2.15372	1.76974	0.182157	-5.60901	-5.67474
HORVU.MOREX.r3.1HG0010470	HORVU.MOREX.r3.1HG0010470.1	Arginine/serine-rich splicing factor	GNGDGDGLRGSGSPR	41	yes	yes	2 Phospho (STY)	1	1560.57	0.571928	20.381	19.607	0.00079958	52.045	39.104	64478000	3	0.370804	-4.3114	-4.53685	-0.746071	-2.30588	2.48978	0.376153	0.827359	-2.57537	0.14272	-0.291915	0.862404	1.58688	1.9569	-1.61786	-0.84794	0.269493	1.76952	2.95153	0.0795329	2.28346	0.143025	-4.05373	0.804372	-2.75311	-2.05339	-2.01397	2.05358	0.668068	0.670367	-3.67527	-4.67896
HORVU.MOREX.r3.3HG0296320	HORVU.MOREX.r3.3HG0296320.1_4	ARF-GAP domain 5	RPDSYHSYSQSPPYDFQYEDRR	1102	yes	yes	3 Phospho (STY)	2	3032.12	0.120511	75.106	74.415	9.78e-29	79.9	72.278	150710000	6	0.4407	-0.977717	2.24628	1.14808	0.714337	1.35067	2.38409	0.0576252	-0.556731	0.471548	0.508401	0.516457	1.25285	1.93215	1.25527	0.644003	1.27107	0.526249	2.94082	0.0106915	1.06513	0.0362781	0.176159	0.838752	0.391237	-0.582403	0.205936	0.593621	1.87569	0.0614681	-1.48299	-0.620979
HORVU.MOREX.r3.3HG0330960	HORVU.MOREX.r3.3HG0330960.1_8	Serine/threonine-protein kinase ATM	ASSPGADEEIPEK	1215	yes	yes	Phospho (STY)	0	1408.58	0.57592	39.103	38.39	1.05e-32	115.8	94.934	249330000	18	-5.03872	-5.53668	-4.72146	-4.62944	-4.98157	0.4095	-1.92725	0.383541	-4.86649	0.0328053	-4.73208	0.0587559	-5.36233	1.71854	1.75279	1.43065	-0.115087	3.50114	2.93924	0.316182	0.134412	0.961547	-6.30762	1.52388	1.77265	2.01309	-0.249499	4.04369	2.80483	0.366528	3.05715	-5.33334
HORVU.MOREX.r3.4HG0417160	HORVU.MOREX.r3.4HG0417160.1	Flavin-containing monooxygenase	SMSTVADDVEADAR	1562	yes	yes	Phospho (STY)	0	1545.6	0.601817	75.279	74.508	1.49e-13	86.467	72.698	24369000	4	-5.39421	-1.92852	-1.48605	-1.3289	-2.53442	1.92335	1.58561	0.319883	-1.33359	0.21877	3.45063	0.0216946	-1.49744	-1.2743	-1.18389	-0.847689	-1.20083	0.269798	2.9192	0.0390566	4.78421	0.000190798	-6.97739	-6.92041	-5.37992	-4.66246	-5.98505	1.1511	-1.86501	0.184173	-3.10247	-4.28111
HORVU.MOREX.r3.7HG0651030	HORVU.MOREX.r3.7HG0651030.1	BRISC and BRCA1-A complex member 1	ILAVEGVQSEDGAPVSSSQ	2314	yes	yes	Phospho (STY)	0	1951.88	0.877582	76.149	75.709	4.57e-05	52.451	44.67	16034000	2	-4.07189	-2.68833	-2.81899	-1.69552	-2.81868	0.974511	1.33909	0.175503	-1.57353	0.025601	-0.595574	0.450421	-0.745371	-1.15691	-1.79789	-1.28043	-1.24515	0.433719	2.91262	0.00837944	0.977955	0.151426	-3.82482	-1.35389	-2.0763	-1.63742	-2.22311	1.10839	1.93466	0.0778978	-5.16554	-2.02806
HORVU.MOREX.r3.2HG0195080	HORVU.MOREX.r3.2HG0195080.1_7	RNA binding protein	VAESTESSDSDSEDEDTTAK	766	yes	yes	2 Phospho (STY)	0	2261.76	0.762152	24.826	22.929	1.05e-13	71.656	62.713	30888000	2	-6.37626	-3.12419	-6.1869	-0.650989	-4.08458	2.73151	0.790671	0.593036	-2.12042	0.296163	-0.518103	0.773327	-5.63583	-1.40821	-0.715589	-0.0970135	-1.96416	2.50569	2.91109	0.0650763	1.60232	0.36386	-5.59836	-2.13652	-1.43034	-5.10069	-3.56648	2.08888	1.30877	0.275305	-4.09787	-5.61508
HORVU.MOREX.r3.7HG0723280	HORVU.MOREX.r3.7HG0723280.1_5	PLATZ transcription factor family protein	SQDSGGEGYGSDDDSFSPR	2574	yes	yes	2 Phospho (STY)	0	2121.68	0.683783	56.089	54.54	0.00048088	46.66	42.626	10195000	1	-6.64752	-6.02755	-7.11956	-1.98224	-5.44422	2.35091	-0.0237049	0.986143	-2.92167	0.0972389	-1.04166	0.554378	-5.23631	-1.27829	-1.78238	-1.7932	-2.52254	1.82505	2.89797	0.0363236	1.88001	0.253865	-6.75208	-6.08622	-2.66884	-2.1031	-4.40256	2.35572	1.01795	0.467139	-3.97812	-5.54719
HORVU.MOREX.r3.7HG0749660	HORVU.MOREX.r3.7HG0749660.1_3	DNA-binding protein RHL1	GGAGAASGEVVTVNK	2639	yes	yes	Phospho (STY)	0	1395.64	0.639524	39.562	38.964	1.21e-26	92.457	84.414	57538000	6	-4.41997	-5.42812	-7.26191	-5.18865	-5.57466	1.20424	-2.04233	0.368759	-4.93863	0.000218102	-3.17161	0.0672275	-0.16041	-0.709687	-0.722622	-0.951431	-0.636038	0.335964	2.8963	0.201786	1.76702	0.222658	0.263439	-4.50924	-0.657064	-4.70937	-2.40306	2.57642	1.12928	0.653352	0.00862122	-5.83467
HORVU.MOREX.r3.3HG0218440	HORVU.MOREX.r3.3HG0218440.1_3	Serine/threonine-protein kinase ATM	SREEQDQAGDGGPVVNAQVNASSEEK	836	yes	yes	Phospho (STY)	1	2780.19	0.188638	50.269	49.376	5.91e-20	60.562	47.374	27690000	1	-0.854841	-0.40678	-0.83239	-1.54094	-0.908737	0.469174	5.04255	1.62004e-05	2.14719	0.159817	4.38461	0.00685425	-0.841888	-0.740859	-5.72246	-4.91848	-3.05592	2.63572	2.89537	0.0770427	2.23743	0.234265	-7.45326	-3.26862	-3.68515	-6.76637	-5.29335	2.12296	0.65794	0.575443	-5.60773	-5.50658
HORVU.MOREX.r3.3HG0222770	HORVU.MOREX.r3.3HG0222770.1_5	Ubiquitin-conjugating enzyme E2	LASEIFAR	847	yes	yes	Phospho (STY)	0	985.463	0.463397	83.942	83.149	0.0083749	72.928	45.599	66817000	5	-5.62598	-5.53628	-4.61808	-6.03542	-5.45394	0.598096	-0.783948	0.575103	-3.67796	0.0123988	-5.61931	1.12539e-05	-4.69429	-1.40645	-0.68598	-0.317213	-1.77598	1.99743	2.89401	0.126242	-1.94135	0.111901	-0.451349	0.321784	0.926354	-0.135305	0.165371	0.598418	4.83536	0.0106442	-3.78019	-1.4406
HORVU.MOREX.r3.4HG0375880	HORVU.MOREX.r3.4HG0375880.3_1	splicing factor-like protein	GRFPSRSPAR	1381	yes	yes	2 Phospho (STY)	2	1289.54	0.543135	29.05	27.77	0.015194	53.034	19.83	159110000	7	-4.42345	-2.12728	0.891954	1.4299	-1.05722	2.73627	0.307319	0.870315	-2.56809	0.113415	-1.06293	0.509132	1.38714	1.27596	1.2065	2.17388	1.51087	0.448228	2.87541	0.0530919	1.50516	0.0711658	1.02021	-1.38837	-0.810903	1.20191	0.00571227	1.30006	1.37025	0.347044	-3.19036	0.113037
HORVU.MOREX.r3.1HG0077950	HORVU.MOREX.r3.1HG0077950.1_2	BSD domain containing protein	TIAATLAGEPDPDSDASESEASSAER	307	yes	yes	2 Phospho (STY)	0	2736.07	0.0688391	74.92	73.88	8.81e-83	94.73	80.837	133140000	6	-5.58338	0.766901	-6.64213	1.66983	-2.44719	4.27057	2.12695	0.430021	-0.747089	0.805878	3.32844	0.18137	-5.75145	-4.40786	1.34443	2.01445	-1.70011	3.95021	2.87404	0.272599	4.07552	0.0935702	-6.7442	-5.19949	-4.55095	-6.60789	-5.77563	1.07433	-1.20149	0.433607	-5.8645	-0.705016
HORVU.MOREX.r3.5HG0441730	HORVU.MOREX.r3.5HG0441730.1_10	splicing factor-like protein	VARPSSGSPPGSR	1611	yes	yes	2 Phospho (STY)	1	1413.58	0.580308	20.416	19.433	0.0012195	69.602	49.815	60478000	6	-2.75805	-3.69907	-3.73283	-0.65725	-2.7118	1.44228	0.215969	0.817713	-2.65416	0.0260055	-0.991588	0.430351	0.239407	-1.58239	0.117935	0.994497	-0.0576389	1.08795	2.87013	0.00930826	1.66257	0.172336	-4.29081	-0.596415	-0.173881	-1.81974	-1.72021	1.8504	1.20756	0.301277	-2.83217	-3.87024
HORVU.MOREX.r3.4HG0344820	HORVU.MOREX.r3.4HG0344820.2	receptor kinase 1	SQSDIQLEQVR	1302	yes	yes	Phospho (STY)	0	1381.62	0.623873	57.514	56.229	1.12e-16	110.38	86.951	27074000	3	-5.37722	-3.74297	-0.336849	-0.508066	-2.49128	2.48127	2.0156	0.257666	-0.846791	0.53525	3.02656	0.0822075	-2.57513	-1.73715	-0.99983	-1.26584	-1.64449	0.691289	2.86239	0.0386935	3.87335	0.00343435	-5.30239	-7.26871	-3.62461	-5.87563	-5.51783	1.50823	-1.01096	0.458269	-4.67526	-4.78904
HORVU.MOREX.r3.7HG0666010	HORVU.MOREX.r3.7HG0666010.1_1	ATP-dependent zinc metalloprotease FtsH 1	SGESDDEEVVK	2357	yes	yes	2 Phospho (STY)	0	1352.44	0.442202	34.115	33.825	5.6e-38	170.95	156.79	739890000	15	0.903749	-0.21002	-0.142131	2.94045	0.873013	1.46955	0.231975	0.817016	-2.62765	0.0139241	-2.25377	0.0319811	3.60006	3.57301	2.9036	3.926	3.50067	0.429153	2.85963	0.00468308	0.373887	0.390432	3.61882	3.45496	2.11671	3.31664	3.12678	0.684616	2.48574	0.0124798	0.564695	-0.821277
HORVU.MOREX.r3.5HG0535790	HORVU.MOREX.r3.5HG0535790.1_2	GC-rich sequence DNA-binding factor 1	SVTEHIEGELSTDESDTDTSAYLSSR	1943	yes	yes	3 Phospho (STY)	0	3068.15	0.146177	80.561	79.747	3.19e-128	110.47	103.7	126500000	7	-5.1289	-5.79282	2.42998	-5.96739	-3.61478	4.046	1.32749	0.553003	-1.52211	0.610096	0.189738	0.940819	-5.39096	0.620715	-5.58292	1.98249	-2.09267	3.95938	2.8496	0.218115	1.71185	0.505132	-5.30403	-4.97672	0.342372	-5.27971	-3.80452	2.7686	1.13775	0.480484	-4.49242	-3.42641
HORVU.MOREX.r3.5HG0420730	HORVU.MOREX.r3.5HG0420730.1	WD repeat-containing protein 43	GTDKEESEVDDE	1571	yes	yes	Phospho (STY)	1	1431.49	0.492644	22.417	21.944	3.21e-25	129.34	120.06	188220000	3	0.370804	-1.93349	-2.26196	1.18392	-0.660181	1.6981	0.337673	0.760424	-2.49837	0.0310092	-1.14644	0.353153	1.80435	1.73225	1.25411	2.56204	1.83819	0.540828	2.83604	0.00614889	1.35193	0.144681	-1.77442	1.04523	1.16967	1.50455	0.486259	1.51955	1.48411	0.183667	-1.63633	-2.42862
HORVU.MOREX.r3.2HG0169650	HORVU.MOREX.r3.2HG0169650.1_1	Kinase	LQSPYGSPK	663	yes	yes	2 Phospho (STY)	0	1135.44	0.435207	30.489	30.131	0.0013058	81.709	53.012	96051000	10	0.370804	-2.40433	-1.70958	1.28421	-0.614726	1.72999	0.382543	0.772635	-2.45266	0.0420153	-1.438	0.180729	2.26458	2.20858	0.643804	2.23475	1.83793	0.796413	2.8352	0.0304086	1.01466	0.119263	-0.168312	1.74888	0.836444	0.876076	0.823272	0.783784	1.82054	0.119547	-1.91933	-2.94567
HORVU.MOREX.r3.3HG0296320	HORVU.MOREX.r3.3HG0296320.1_6	ARF-GAP domain 5	NVSTENPQSQR	1102	yes	yes	Phospho (STY)	0	1338.56	0.556522	20.753	20.243	0.0044345	65.395	49.506	14742000	0	0.370804	-1.52852	-3.695	-2.07548	-1.73205	1.67676	2.38719	0.0972369	-0.447462	0.635471	1.03227	0.303791	-1.06177	-0.486836	-1.83742	-1.75232	-1.28459	0.635204	2.83465	0.0231528	1.47973	0.0235303	-3.5284	-1.80402	-3.13961	-2.58524	-2.76432	0.748088	1.35492	0.206474	-6.29854	-4.78089
HORVU.MOREX.r3.7HG0642120	HORVU.MOREX.r3.7HG0642120.1_1	Single-stranded nucleic acid-binding protein R3H	SLTSTASSSR	1222	yes	no	Phospho (STY)	0	1075.45	0.454683	24.752	23.881	8.3e-05	101.39	71.139	171000000	9	-2.27436	-1.29263	-2.2025	0.785107	-1.2461	1.42595	0.447659	0.69913	-2.367	0.0250984	-2.00933	0.10957	1.31837	1.38146	1.70812	0.0756435	1.1209	0.717468	2.81466	0.0218476	0.357668	0.696974	-1.57138	1.0377	1.79462	1.79199	0.763232	1.59665	2.45699	0.07864	-0.759254	-3.83091
HORVU.MOREX.r3.6HG0631080	HORVU.MOREX.r3.6HG0631080.1	Hydroxyproline-rich glycoprotein-like	LLTSLNSSK	2256	yes	yes	Phospho (STY)	0	1041.51	0.510741	52.607	50.91	0.0049783	63.415	14.628	14543000	2	-4.25561	-3.62736	-5.32792	-7.83286	-5.26094	1.85279	0.0584559	0.955351	-2.73954	0.0790268	-1.73537	0.272415	-5.20501	-2.04812	-1.39049	-1.44197	-2.5214	1.81382	2.798	0.0293764	1.00417	0.50708	-5.65312	-5.15069	-2.00127	-1.29719	-3.52557	2.1952	1.79382	0.1735	-4.88625	-5.01617
HORVU.MOREX.r3.5HG0467410	HORVU.MOREX.r3.5HG0467410.1_1	Peptidylprolyl isomerase	GSIFDSASEDEDFLAQSK	1681	yes	yes	2 Phospho (STY)	0	2104.79	0.791542	91.935	91.462	0.0015969	40.179	32.819	8571000	1	-6.68083	-1.85552	-6.43954	-5.95849	-5.23359	2.27198	0.0334606	0.978119	-2.76442	0.116899	-0.494065	0.70008	-2.10769	-2.68539	-4.95979	-0.123827	-2.46917	1.99008	2.79788	0.0353105	2.27035	0.0829668	-5.30555	-3.93295	-5.70939	-4.01021	-4.73953	0.902494	0.527525	0.359566	-4.99381	-4.79279
HORVU.MOREX.r3.2HG0157530	HORVU.MOREX.r3.2HG0157530.1	DDRGK domain-containing protein 1	DVAEDESGSDEEDPNVPK	621	yes	yes	2 Phospho (STY)	0	2090.72	0.72425	46.173	45.509	7.72e-07	56.225	52.505	418520000	10	-2.90586	1.64175	1.92636	1.78039	0.61066	2.34723	1.86774	0.317316	-0.926393	0.488748	0.712346	0.738813	2.17153	2.38374	0.481117	1.11183	1.53705	0.897262	2.79414	0.079603	1.63874	0.379376	-3.27274	2.6767	-2.69223	2.88153	-0.101686	3.33594	1.1554	0.599126	-3.02662	2.22135
HORVU.MOREX.r3.7HG0676630	HORVU.MOREX.r3.7HG0676630.1	PfkB-like carbohydrate kinase family protein	SMTDASETEESDVEDLLESLEQK	2402	yes	yes	Phospho (STY)	0	2664.09	0.0884981	102.09	101.86	0	210.66	190.76	106010000	3	-6.34868	1.2679	-5.36194	-4.48681	-3.73238	3.41918	0.265616	0.919602	-2.50766	0.366272	0.317003	0.886644	-6.07769	-2.47283	2.18054	1.47109	-1.22472	3.8285	2.77327	0.338383	2.82466	0.265184	-5.9099	-4.21531	-0.39948	-5.67284	-4.04938	2.54601	-0.0513871	0.982525	-4.76644	1.45776
HORVU.MOREX.r3.2HG0146470	HORVU.MOREX.r3.2HG0146470.1_1	RNA-binding protein	ECPYSVGGRPGRYSPPSR	588	yes	yes	Phospho (STY)	2	2100.92	0.920072	58.057	56.579	3.39e-07	62.847	57.394	32351000	3	-6.77786	-5.90534	0.400192	-2.07838	-3.59035	3.3531	1.79866	0.35339	-0.972856	0.650316	1.31108	0.530212	-2.88303	-5.72816	-0.311235	-1.54753	-2.61749	2.32454	2.77152	0.0802755	2.28394	0.19214	-6.88725	-2.04848	-4.93125	-5.73874	-4.90143	2.06436	0.487575	0.699906	-5.45169	-6.4034
HORVU.MOREX.r3.5HG0497200	HORVU.MOREX.r3.5HG0497200.1_1	Cell division cycle 5-like protein	EIQTPNPMATPLASPGPGVTPR	1797	yes	no	3 Phospho (STY);Oxidation (M)	0	2486.04	0.0355081	79.965	79.038	3.75e-07	52.556	43.51	12298000	2	-6.65027	-6.70387	-7.3517	-5.54386	-6.56243	0.750144	-1.32298	0.267562	-4.08494	0.00463581	-2.51452	0.0176436	-4.40962	-0.255908	-2.55696	-2.68745	-2.47748	1.70479	2.76197	0.0823914	1.57043	0.199627	-5.81125	-3.16664	-4.39928	-2.81447	-4.04791	1.3578	1.19154	0.36706	-4.98896	-2.93388
HORVU.MOREX.r3.3HG0293100	HORVU.MOREX.r3.3HG0293100.1_1	Conserved oligomeric Golgi complex subunit 1	RQFDSPRSPGR	1089	yes	yes	Phospho (STY)	2	1381.63	0.625211	31.192	30.503	1.01e-16	110.98	77.203	120860000	9	-0.375071	0.0995274	0.273388	-0.279669	-0.070456	0.307508	1.96825	0.187986	-0.791117	0.0243827	-0.303138	0.679994	0.364583	0.354749	1.21619	0.947128	0.720661	0.431089	2.75936	0.0840017	0.487979	0.520872	-1.44459	-0.231938	0.937018	1.67024	0.232682	1.36526	2.27138	0.176406	-0.371057	-0.351075
HORVU.MOREX.r3.6HG0597700	HORVU.MOREX.r3.6HG0597700.1_1	E2F-associated phosphoprotein	DLVSSDDEIDYSVEPEFYDPAVDDVDER	2116	yes	yes	Phospho (STY)	0	3312.34	0.339504	96.781	96.451	1.21e-45	77.984	70.242	49741000	4	-2.09748	-1.2662	-4.79346	0.0316887	-2.03136	2.03921	3.75044	0.03183	0.992403	0.606601	0.0694805	0.966928	-5.73683	-1.87302	0.730629	-5.21584	-3.02376	3.03236	2.75803	0.166767	-0.922922	0.654435	-5.76571	-0.323392	-1.44342	-0.87085	-2.10084	2.48567	3.68096	0.0520943	-5.56971	-6.35205
HORVU.MOREX.r3.3HG0327190	HORVU.MOREX.r3.3HG0327190.2_2	Villin	STSFSPDR	1206	yes	yes	2 Phospho (STY)	0	1055.34	0.336221	31.394	30.32	0.013453	65.5	44.63	155600000	1	-4.85053	-4.43742	-5.91596	-3.738	-4.73547	0.911149	0.646286	0.432771	-2.11022	0.367871	-4.38326	0.12549	-6.34436	-4.3145	-3.28086	3.43871	-2.62526	4.23819	2.75651	0.258332	-2.27304	0.506377	-7.46555	2.91868	0.660867	2.47713	-0.352218	4.84183	5.02954	0.0908106	-5.90352	-3.88312
HORVU.MOREX.r3.5HG0463000	HORVU.MOREX.r3.5HG0463000.1	Ulp1 protease family	DDGNSQEDVIGQNGR	1671	yes	yes	Phospho (STY)	0	1682.65	0.653336	38.966	38.333	7.55e-27	93.258	73.248	7528300	1	-5.4629	-4.53056	-4.68842	-5.33	-5.00297	0.462095	-0.0399631	0.96911	-2.79245	2.33349e-05	-0.328644	0.771172	-2.14985	-2.38585	-2.14309	-2.16329	-2.21052	0.117191	2.75249	0.0290295	2.46381	0.0584943	-1.57519	-5.96198	-6.05558	-5.10456	-4.67433	2.10995	0.288681	0.846492	-2.34794	-6.20634
HORVU.MOREX.r3.7HG0704850	HORVU.MOREX.r3.7HG0704850.2_4	RNA-binding protein	SDRQPSEEPEEQVDLEGDDDVMDDEEGYRR	2502	yes	yes	2 Phospho (STY);Acetyl (Protein N-term);Oxidation (M)	2	3756.39	0.393163	78.677	78.208	9.27e-123	101.34	91.857	181600000	6	-5.36837	-4.54437	1.07425	-4.58919	-3.35692	2.97824	-1.99003	0.425555	-4.74183	0.0212734	-3.77733	0.105752	1.14045	0.92998	2.46306	1.00616	1.38491	0.724011	2.7518	0.182599	0.9645	0.505322	2.38275	2.07147	-3.3321	0.559509	0.42041	2.62536	1.7873	0.451449	-4.1211	-4.79223
HORVU.MOREX.r3.6HG0603690	HORVU.MOREX.r3.6HG0603690.1_7	DWNN domain	LRSPAVSAASK	2133	yes	yes	2 Phospho (STY)	1	1245.55	0.551968	26.811	24.972	0.01802	40.493	29.883	50015000	2	-4.85375	-5.13335	-6.01833	-0.512516	-4.12949	2.46188	0.704273	0.605534	-2.04298	0.402034	-2.06443	0.317031	0.515621	-7.734	-0.824917	-0.302729	-2.08651	3.8052	2.74725	0.207142	-0.0214494	0.993113	0.923245	-5.97916	-1.80876	-1.39555	-2.06506	2.8731	2.7687	0.112473	-4.22644	-4.11988
HORVU.MOREX.r3.2HG0142540	HORVU.MOREX.r3.2HG0142540.1	ATP-dependent RNA helicase	YHPTRSPMLAAASPDAR	573	yes	yes	2 Phospho (STY)	1	1999.84	0.837662	59.019	57.648	1.99e-06	69.133	49.417	34861000	3	-4.79418	-5.40955	-6.56554	-5.76264	-5.63297	0.739366	-0.856972	0.233498	-3.60159	0.0647661	-3.73939	0.00955847	-6.66615	-0.0708685	-0.666628	-0.721886	-2.03138	3.10387	2.74462	0.145292	-0.137801	0.941721	0.4851	-4.02951	-1.82776	-2.20215	-1.89358	1.85471	2.88242	0.0356969	-5.02603	-3.45688
HORVU.MOREX.r3.3HG0327290	HORVU.MOREX.r3.3HG0327290.1	Malignant T-cell-amplified sequence 1	KFSSEDISGQNQVK	1209	yes	yes	Phospho (STY)	1	1645.73	0.73488	50.462	48.977	0.0016153	40.962	28.816	8600100	1	-4.95948	-6.18456	-6.65914	-4.47641	-5.5699	1.02186	0.147275	0.876477	-2.59627	0.0250811	-1.89248	0.158171	-3.69521	-4.55026	-1.36975	-2.27929	-2.97363	1.42138	2.74354	0.0378207	0.703787	0.600602	-6.42968	-4.22841	-1.82567	-2.22591	-3.67742	2.11458	2.03976	0.166761	-3.76745	-7.32913
HORVU.MOREX.r3.4HG0395580	HORVU.MOREX.r3.4HG0395580.1_3	Receptor-like kinase	SASSAQHATTDAAAAPAPDGDEPSL	1474	yes	yes	Phospho (STY)	0	2417	0.00200681	61.946	60.846	1.01e-57	86.449	77.8	404640000	9	-0.775549	2.55751	2.46895	1.60748	1.4646	1.55369	1.92057	0.169847	-0.814832	0.335645	1.46825	0.285055	2.19597	2.43237	2.22964	2.25974	2.27943	0.105235	2.7354	0.0288479	2.28308	0.0590799	-0.690268	1.09164	-2.42021	2.00423	-0.0036521	1.9615	0.452322	0.752359	-2.27928	2.21906
HORVU.MOREX.r3.7HG0694980	HORVU.MOREX.r3.7HG0694980.1	Structural maintenance of chromosomes protein	ADAEHISNQMEELK	2469	yes	yes	Phospho (STY)	0	1693.7	0.701866	70.878	69.782	0.0022068	45.161	19.031	31402000	1	-6.97617	-0.908121	-0.360643	-1.43711	-2.42051	3.06874	3.37071	0.0928146	0.643826	0.764238	0.634309	0.756823	-1.16467	-0.534307	-6.37824	-4.18013	-3.06434	2.72254	2.72688	0.125437	-0.00951719	0.996007	-1.01552	-0.995359	-4.4343	-5.7741	-3.05482	2.42882	2.7364	0.0990817	-5.00055	-4.41161
HORVU.MOREX.r3.7HG0661450	HORVU.MOREX.r3.7HG0661450.1	Phosphoinositide phosphatase family protein	AVSTSNVNDNGAR	2340	yes	yes	Phospho (STY)	0	1383.58	0.577986	22.723	22.242	5.13e-26	107.93	80.373	37010000	4	-2.5255	-3.61325	-3.48807	-2.03326	-2.91502	0.762703	0.353829	0.55241	-2.36561	0.00217596	-1.44133	0.059174	-0.261164	0.0118189	-0.805899	-1.1424	-0.54941	0.52137	2.71944	0.00142576	0.924274	0.146538	-2.90878	-0.726266	-1.0339	-1.22578	-1.47368	0.978606	1.79516	0.0310497	-3.8075	-3.97227
HORVU.MOREX.r3.6HG0627470	HORVU.MOREX.r3.6HG0627470.1_5	Clathrin interactor EPSIN-like protein	SPGGYDNDRDRYEGGR	2236	yes	yes	Phospho (STY)	2	1892.74	0.743882	43.352	41.947	0.00030137	50.883	43.992	50565000	1	-4.94367	-4.47279	-6.90028	-5.93198	-5.56218	1.07959	-0.287982	0.67751	-3.00067	0.191872	-4.10965	0.0662709	-6.35896	-5.55347	1.00873	0.657659	-2.56151	3.93625	2.71269	0.224655	-1.10898	0.688561	-6.67386	0.0308332	-0.0398436	0.872755	-1.45253	3.50549	3.82167	0.0770729	-4.21944	-5.92621
HORVU.MOREX.r3.3HG0323480	HORVU.MOREX.r3.3HG0323480.2_6	RNA binding protein	ASPPPQSVVLHVDHLSR	1199	yes	yes	Phospho (STY)	0	1917.95	0.946211	76.798	76.113	5.93e-71	116.48	107.32	450640000	14	1.73574	1.74406	2.77576	2.60676	2.21558	0.553595	3.30757	0.0143726	0.602227	0.435396	1.51463	0.084138	2.3256	1.39051	2.89136	-0.154064	1.61335	1.33092	2.70535	0.0559152	0.912401	0.373987	-0.974575	1.05748	2.28628	0.434618	0.700951	1.35631	1.79294	0.170443	-0.13179	-2.15338
HORVU.MOREX.r3.2HG0146160	HORVU.MOREX.r3.2HG0146160.1_1	Synaptotagmin-5	SGSSSTVPQPDQPSA	585	yes	yes	Phospho (STY)	0	1523.61	0.614097	44.095	43.422	0.0032086	40.496	20.487	35814000	1	-4.7109	-4.29976	-6.32937	-4.93647	-5.06912	0.880542	-1.01567	0.496789	-3.71935	0.0317661	-0.707979	0.670614	0.611731	-0.987151	-0.0229282	-5.00073	-1.34977	2.52118	2.70368	0.191107	3.01137	0.178359	0.0796642	-4.87528	-6.10849	-6.54047	-4.36115	3.04345	-0.30769	0.884123	-0.536388	-5.65088
HORVU.MOREX.r3.1HG0030120	HORVU.MOREX.r3.1HG0030120.2	tRNA N6-adenosine threonylcarbamoyltransferase	ASSSPPASSRPPGPFALGLESSANK	94	yes	yes	Acetyl (Protein N-term);Phospho (STY)	1	2533.18	0.184997	87.94	87.383	4.81e-128	110.7	102.9	198560000	6	-4.65409	-1.48876	-5.11009	-3.97184	-3.80619	1.61421	-0.780995	0.719807	-3.48195	0.135883	-0.158331	0.949107	1.80845	1.50533	1.26615	-5.8769	-0.324242	3.70842	2.70096	0.349854	3.32362	0.296394	-5.65274	-5.99764	3.06243	-6.0035	-3.64786	4.47653	-0.622664	0.839534	-4.90203	2.67093
HORVU.MOREX.r3.5HG0509420	HORVU.MOREX.r3.5HG0509420.1	DNA repair protein XRCC4	DQSVNDEPSETGSGGDTHSSPEK	1846	yes	yes	2 Phospho (STY)	0	2518.9	0.901046	28.282	26.568	1.17e-08	54.311	42.689	33225000	2	-4.21513	-5.41439	-6.50055	-4.36628	-5.12409	1.06135	-0.820996	0.228229	-3.51151	0.0562019	-0.690307	0.677238	-0.416182	-0.233533	-0.0267944	-5.77381	-1.61258	2.77871	2.69051	0.107415	2.8212	0.214965	-7.02456	-4.99995	-0.161256	-5.54935	-4.43378	2.97387	-0.130689	0.934186	-3.65518	-4.49946
HORVU.MOREX.r3.3HG0248950	HORVU.MOREX.r3.3HG0248950.1	Thioesterase family protein	WLEDAGAIGEDSPGAGAAHGR	932	yes	yes	Phospho (STY)	0	2115.9	0.901111	73.545	72.222	0.00011061	42.106	31.448	17825000	0	-5.78049	-1.61606	-7.29904	-2.6885	-4.34602	2.64437	1.39006	0.378445	-1.29887	0.479316	-1.27869	0.507637	-6.34394	-2.12551	-1.65801	-2.06115	-3.04715	2.20757	2.68892	0.0782196	0.0201756	0.990715	-6.62561	-2.81463	-0.975154	-1.85393	-3.06733	2.48829	2.66875	0.103648	-4.94204	-4.49615
HORVU.MOREX.r3.7HG0663000	HORVU.MOREX.r3.7HG0663000.1	Hydroxyproline-rich glycoprotein-like	FGSFTPGSDSPEYEQTR	2346	yes	yes	2 Phospho (STY)	0	2063.76	0.755097	75.782	74.939	1.03e-42	98.132	92.492	313880000	20	1.45048	-1.10017	1.44698	1.39373	0.797755	1.26555	1.09295	0.145715	-1.56881	0.0632696	0.00945675	0.988758	2.53743	2.07448	1.80194	3.05239	2.36656	0.548835	2.66176	0.000164708	1.57826	0.00187239	0.537041	0.704041	0.808335	1.10377	0.788298	0.238157	1.08349	0.0017953	-0.565043	-0.492505
HORVU.MOREX.r3.7HG0712350	HORVU.MOREX.r3.7HG0712350.1_1	Copper transport protein family	VGMSCEGCVGAVK	2534	yes	yes	Phospho (STY)	0	1432.56	0.555007	55.307	53.786	5.28e-09	84.718	72.087	50941000	5	-4.82644	-0.533449	-0.24748	-1.70627	-1.82841	2.09598	3.58145	0.0492356	0.947065	0.540997	0.0437775	0.97886	-1.49068	-5.12038	-3.78571	-0.705135	-2.77547	2.03766	2.63438	0.116271	-0.903287	0.58499	-5.19843	-1.95562	0.0327311	-0.367434	-1.87219	2.37794	3.53767	0.0640434	-3.09387	-5.86267
HORVU.MOREX.r3.5HG0434160	HORVU.MOREX.r3.5HG0434160.1	RNA-binding KH domain-containing protein	GTNNEESENPSDEAQVTVK	1595	yes	yes	2 Phospho (STY)	0	2206.83	0.830447	44.899	43.418	9.27e-08	61.039	51.251	28536000	1	-5.91678	-4.98621	-4.35619	-6.20227	-5.36536	0.849837	0.370145	0.610662	-2.26292	0.276195	-3.31789	0.0673722	-6.93297	-5.55963	-0.268368	0.351183	-3.10245	3.68195	2.63306	0.219195	-1.05497	0.666497	-6.30208	-0.60686	-1.02029	-0.26066	-2.04747	2.85335	3.68803	0.0521442	-4.80443	-5.33805
HORVU.MOREX.r3.7HG0752950	HORVU.MOREX.r3.7HG0752950.1_10	RNA-binding family protein	TISSSPPPTR	2645	yes	yes	2 Phospho (STY)	0	1201.48	0.478134	28.539	28.232	3.57e-10	107.12	79.636	179150000	25	2.11262	-1.97756	1.17097	1.39167	0.674424	1.81314	1.59394	0.154414	-1.03487	0.307522	-0.384796	0.702948	1.87979	1.71098	1.15871	2.08771	1.70929	0.398086	2.62881	0.00075626	0.650073	0.136146	1.00469	1.72282	0.202834	1.30654	1.05922	0.642366	1.97874	0.00671875	-0.437886	-2.00813
HORVU.MOREX.r3.6HG0595580	HORVU.MOREX.r3.6HG0595580.1_4	Ammonium transporter	HGGFAYAYTDEDSSSRPGR	2106	yes	yes	2 Phospho (STY)	1	2231.83	0.831056	63.412	62.252	2.44e-82	115.42	106.14	338770000	21	1.32862	0.927836	1.45058	2.82231	1.63233	0.824145	2.49835	0.116047	-0.11747	0.800988	1.74961	0.245374	1.67793	1.62596	1.45537	2.23995	1.7498	0.340313	2.61582	0.0924657	1.86708	0.202809	0.498678	1.55467	-3.93824	1.41579	-0.117276	2.59004	0.748737	0.697076	0.478418	0.761199
HORVU.MOREX.r3.2HG0141370	HORVU.MOREX.r3.2HG0141370.2_8	RNA-binding protein	RVSLSVER	568	yes	yes	2 Phospho (STY)	1	1104.47	0.472989	48.349	47.179	0.024378	49.3	31.481	9073500	1	-5.05625	-5.38918	-7.12885	-4.14869	-5.43074	1.24756	-0.168391	0.798471	-2.77436	0.0233998	-0.991283	0.319074	-2.36141	-2.42686	-1.30906	-4.52821	-2.65639	1.34891	2.60597	0.00869426	1.78307	0.109005	-5.74121	-3.54005	-3.06781	-5.40878	-4.43946	1.33223	0.822892	0.26713	-5.11626	-5.24877
HORVU.MOREX.r3.2HG0123790	HORVU.MOREX.r3.2HG0123790.1_2	Calmodulin-binding transcription activator	SMTQYPEAR	495	yes	yes	Oxidation (M);Phospho (STY)	0	1177.45	0.447489	31.103	30.644	0.0042662	76.143	63.566	173250000	7	-0.414612	-1.9157	-0.467195	0.876562	-0.480235	1.14104	0.408026	0.590854	-2.17885	0.0153216	-0.954952	0.347628	1.36865	2.25161	0.989065	2.18516	1.69862	0.620447	2.58688	0.00292366	1.2239	0.17963	-1.59196	1.26745	0.430844	1.79254	0.474717	1.48752	1.36298	0.16523	-2.02484	-1.1235
HORVU.MOREX.r3.6HG0576830	HORVU.MOREX.r3.6HG0576830.4	Arf GTPase activating protein	HFEVVDDRSGK	2057	yes	yes	Phospho (STY)	1	1367.59	0.587094	49.081	48.241	7.79e-17	137.62	119.29	437190000	40	-0.204094	1.09235	1.22612	1.79108	0.976364	0.843222	1.27441	0.344217	-1.30176	0.0315608	-1.35677	0.0289595	1.87605	2.62161	2.62141	1.99343	2.27812	0.399392	2.57617	0.0725865	-0.055012	0.858857	2.47153	2.57448	1.68178	2.60475	2.33314	0.437964	2.63118	0.0686869	0.566072	1.09965
HORVU.MOREX.r3.4HG0337230	HORVU.MOREX.r3.4HG0337230.1	Phosphoglucosamine mutase	ATGAFILTASHNPGGPTEDFGIK	1262	yes	yes	2 Phospho (STY)	0	2460.08	0.0763715	89.061	88.51	2.33e-05	46.982	38.338	19030000	2	-3.28024	-2.04885	-1.62981	-3.21694	-2.54396	0.831829	3.01496	0.00155446	0.457822	0.770205	1.29031	0.361791	-6.02079	-1.27165	-4.79769	0.0829945	-3.00178	2.87801	2.55714	0.135564	0.832489	0.676488	-5.12325	-6.3151	-3.27491	-0.623821	-3.83427	2.47897	1.72465	0.230041	-6.0067	-6.14989
HORVU.MOREX.r3.2HG0111810	HORVU.MOREX.r3.2HG0111810.1	Protein kinase	ELNLEEFSDEEFGDAVTEDEGVGLDDFEILK	444	yes	yes	Phospho (STY)	0	3582.53	0.533847	102.22	102.03	4.95e-07	43.256	39.091	14489000	1	-6.28621	-1.02675	-5.99352	-4.61435	-4.48021	2.41496	0.117265	0.945286	-2.43731	0.14696	0.866311	0.542699	-1.50992	-4.4978	-0.909323	-1.25452	-2.04289	1.65501	2.55458	0.114261	3.30363	0.0173503	-6.7722	-4.19057	-4.60483	-5.81847	-5.34652	1.17497	-0.749046	0.572219	-4.35846	-6.21681
HORVU.MOREX.r3.6HG0614630	HORVU.MOREX.r3.6HG0614630.1_2	Methyltransferase-like	LKNSFDGLEDK	2175	yes	yes	Phospho (STY)	1	1344.6	0.596262	60.198	58.82	0.0016265	64.798	39.35	12187000	2	-4.64992	-5.88529	-4.69691	-3.84339	-4.76888	0.84108	1.16112	0.190412	-1.38399	0.237466	-2.71951	0.0230482	-5.63253	-4.36394	-1.85438	-1.68869	-3.38489	1.93477	2.54511	0.073241	-1.33552	0.326584	-1.61311	-4.35536	-1.48724	-0.741764	-2.04937	1.58469	3.88063	0.00948936	-5.65112	-5.17978
HORVU.MOREX.r3.7HG0748410	HORVU.MOREX.r3.7HG0748410.1_8	RNA-binding protein	SRSLPYSPYRMPER	2636	yes	yes	3 Phospho (STY)	2	1977.76	0.761065	75.427	74.615	3.76e-09	82.265	69.595	593990000	14	2.37114	2.2683	2.86958	3.29478	2.70095	0.475056	2.31782	0.00138393	-0.213003	0.568175	1.54098	0.0325665	3.60537	2.62269	2.41885	3.00889	2.91395	0.521868	2.53083	0.00104021	1.75398	0.0213476	-0.026577	2.42595	0.993756	1.24674	1.15997	1.0076	0.776843	0.248097	-0.45706	0.323932
HORVU.MOREX.r3.6HG0584530	HORVU.MOREX.r3.6HG0584530.1	eukaryotic translation initiation factor-like protein	MGGFGGDSFSSR	2077	yes	yes	Oxidation (M);Phospho (STY)	0	1299.46	0.459116	53.51	52.075	0.017926	41.092	27.714	17694000	1	-6.57851	-4.79512	-7.72313	-6.48918	-6.39648	1.20639	-2.0958	0.0887516	-4.61805	0.0140882	-2.65251	0.11054	-5.38452	-0.582179	-0.832731	-0.314295	-1.77843	2.41336	2.52225	0.136861	1.96555	0.307135	-6.78423	-2.19182	-1.12976	-4.87011	-3.74398	2.5661	0.556703	0.728888	-4.86102	-4.49839
HORVU.MOREX.r3.6HG0541860	HORVU.MOREX.r3.6HG0541860.2_3	Polyadenylate-binding protein-interacting protein 4	SSSGGFTSAENGGK	1970	yes	yes	Phospho (STY)	0	1364.52	0.524553	27.372	27.167	2.47e-44	135.81	93.582	641590000	23	0.346058	0.149218	-0.127186	2.49461	0.715676	1.20174	-0.249238	0.751209	-2.75581	0.00402346	-1.97901	0.0349292	3.4219	3.67553	3.20078	3.58773	3.47148	0.208877	2.50657	0.00162694	0.776793	0.118201	1.52418	2.9581	2.83354	3.46295	2.69469	0.826434	1.72978	0.0299303	0.974583	0.56454
HORVU.MOREX.r3.2HG0188290	HORVU.MOREX.r3.2HG0188290.1	Aquaporin	QPIGTAAQGSEDK	737	yes	yes	Phospho (STY)	0	1380.59	0.592239	24.287	23.833	2.85e-21	96.464	84.871	178350000	7	-1.31753	-1.41143	-2.11432	1.3292	-0.87852	1.51415	-0.227631	0.797344	-2.73192	0.0171602	-0.94274	0.51226	2.34428	2.14145	0.792851	2.13502	1.8534	0.713678	2.50429	0.00302737	1.78918	0.17951	-3.27212	1.60357	0.967511	0.957914	0.06422	2.24465	0.715109	0.56846	-0.677338	-1.13243
HORVU.MOREX.r3.5HG0468050	HORVU.MOREX.r3.5HG0468050.1	Kinase family protein	STSSFSSSANYQFR	1685	yes	yes	Phospho (STY)	0	1647.66	0.65663	68.109	66.83	0.0035943	41.283	14.185	8801400	1	-5.84522	-2.58404	-5.75609	-5.45568	-4.91026	1.55974	0.178578	0.859108	-2.32018	0.0289346	-0.866528	0.548579	-1.99185	-2.56906	-3.08495	-2.71443	-2.59007	0.454124	2.49876	0.00638954	1.45366	0.249927	-2.3632	-2.47075	-4.18323	-7.15773	-4.04373	2.23718	1.04511	0.436442	-4.60047	-6.07407
HORVU.MOREX.r3.6HG0630010	HORVU.MOREX.r3.6HG0630010.1_16	Pumilio-like protein	SGSAPPTVQGAR	2249	yes	yes	Phospho (STY)	0	1206.54	0.539416	26.574	26.217	1.41e-23	120.57	102.13	172940000	13	-1.0218	-1.06845	-1.79699	0.746019	-0.785302	1.08083	0.140141	0.851473	-2.35384	0.00592583	-1.05837	0.269517	1.64898	1.37636	1.24855	2.00026	1.56854	0.332759	2.49398	0.00247269	1.29547	0.11449	-1.77255	0.976623	0.93304	0.955151	0.273067	1.36386	1.19851	0.198311	-0.921921	-1.28759
HORVU.MOREX.r3.3HG0285730	HORVU.MOREX.r3.3HG0285730.1	RNA binding protein	IEDNAPSAEK	1051	yes	yes	Phospho (STY)	0	1152.47	0.469999	21.646	21.087	0.000371	84.507	37.321	11956000	1	0.370804	-6.63452	-6.86521	-2.98299	-4.02798	3.42954	0.320712	0.894847	-2.16281	0.26893	-2.00167	0.334861	-1.236	-0.918466	-2.74332	-2.56289	-1.86517	0.921966	2.48352	0.180223	0.161146	0.871941	0.398652	-2.19475	-3.09249	-3.21666	-2.02631	1.67953	2.32238	0.240249	-5.99943	-6.25196
HORVU.MOREX.r3.5HG0470960	HORVU.MOREX.r3.5HG0470960.2_4	Emsy N terminus domain-containing protein-like	LAEASDGESDER	1699	yes	yes	Phospho (STY)	0	1357.5	0.503484	22.176	21.658	0.0034406	54.7	30.849	33277000	3	0.370804	-5.81175	-2.09593	-1.03906	-2.14399	2.64574	0.98584	0.592222	-1.49594	0.316894	-1.61387	0.279926	-1.50482	-0.144824	-0.964642	0.0220795	-0.648051	0.71568	2.48178	0.0821766	-0.117937	0.812038	0.398652	-0.746545	-0.92665	-0.845911	-0.530114	0.623543	2.59971	0.0693207	-4.35092	-5.30987
HORVU.MOREX.r3.2HG0179330	HORVU.MOREX.r3.2HG0179330.1	Sister chromatid cohesion protein PDS5 B-B	VPESSADEEEEEEEPVSAK	703	yes	yes	2 Phospho (STY)	0	2248.82	0.818545	50.956	49.929	8.11e-92	161.8	151.34	1156100000	44	3.77658	2.84079	3.0164	3.16248	3.19906	0.406853	2.05543	0.11182	-0.42613	0.346482	-0.0467372	0.905371	4.49885	3.7248	2.72298	3.55414	3.62519	0.72852	2.48156	0.0731713	0.379393	0.462134	3.80361	3.57874	2.35902	3.24183	3.2458	0.634662	2.10217	0.112194	-1.62605	3.08042
HORVU.MOREX.r3.7HG0717060	HORVU.MOREX.r3.7HG0717060.1_1	cotton fiber	VPSMALDR	2547	yes	yes	Oxidation (M);Phospho (STY)	0	983.415	0.414732	57.953	56.553	0.02549	59.908	39.604	11562000	1	-5.23778	-6.85438	-6.59189	-3.6899	-5.59349	1.45337	-0.517706	0.528756	-2.99217	0.00632545	-2.01258	0.119803	-2.60635	-2.54447	-2.76117	-2.49328	-2.60132	0.116165	2.47446	0.000104033	0.97959	0.288477	-5.94923	-3.20232	-3.18662	-1.98546	-3.58091	1.67861	1.49487	0.140698	-4.47007	-4.85687
HORVU.MOREX.r3.6HG0603690	HORVU.MOREX.r3.6HG0603690.1_6	DWNN domain	ANIDVSSSDNK	2133	yes	yes	Phospho (STY)	0	1228.5	0.497276	25.477	25.048	3.43e-28	122.46	74.9	21364000	5	-2.801	-6.67229	-7.06508	-5.49463	-5.50825	1.92424	-1.22953	0.37563	-3.69187	0.061781	-3.31269	0.0283329	-5.64705	-0.0327082	-0.990507	-0.595249	-1.81638	2.58384	2.46234	0.162681	0.379181	0.8011	-1.5634	-4.08762	-1.76298	-1.36823	-2.19556	1.27163	2.08316	0.0977432	-4.1613	-6.32292
HORVU.MOREX.r3.3HG0228030	HORVU.MOREX.r3.3HG0228030.2_2	14-3-3 protein	DNLTLWTSDISEDAAEEMK	858	yes	yes	2 Phospho (STY);Oxidation (M)	0	2342.89	0.89027	89.838	89.368	0.0017232	45.704	41.436	22840000	1	-0.457859	-4.38574	-3.89937	-6.1929	-3.73397	2.39662	1.36198	0.310398	-1.09965	0.436109	-0.789415	0.689607	-1.92315	-2.29966	-2.04914	-4.2653	-2.63431	1.09853	2.46164	0.00706541	0.310239	0.848223	-6.76654	-3.31767	0.0912275	-1.78523	-2.94455	2.90441	2.1514	0.195763	-4.28399	-5.32632
HORVU.MOREX.r3.3HG0288480	HORVU.MOREX.r3.3HG0288480.4_1	Protein kinase	ARSPLPSRPVPEVFK	1059	yes	yes	Phospho (STY)	2	1758.92	0.918205	75.202	74.59	1.94e-27	94.281	70.228	152440000	8	0.424103	-0.520246	1.41512	0.783777	0.525688	0.808702	2.8245	0.0309991	0.375573	0.573199	0.256166	0.675515	0.869457	0.973157	-1.08208	-0.160072	0.150115	0.967708	2.44892	0.057	-0.119407	0.858204	0.129559	0.617379	1.15245	-0.821304	0.269522	0.838663	2.56833	0.044418	-0.238144	-3.34544
HORVU.MOREX.r3.4HG0337140	HORVU.MOREX.r3.4HG0337140.1_2	Kinase	SDHGMATSSAGSMTPRSPLTTPR	1260	yes	yes	2 Phospho (STY)	1	2504.02	0.0226382	59.442	58.551	8.06e-82	100.7	82.294	18873000	1	-2.62492	-1.24703	-1.16283	-1.1069	-1.53542	0.728613	3.60755	0.000831242	1.16088	0.216677	3.80682	0.0136087	-1.67355	-1.37211	-4.68837	-3.05118	-2.6963	1.51589	2.44667	0.0326696	2.64594	0.0856817	-6.60793	-2.76255	-4.60541	-7.39309	-5.34224	2.08212	-0.199271	0.866639	-5.00827	-3.99901
HORVU.MOREX.r3.3HG0253990	HORVU.MOREX.r3.3HG0253990.1	Zinc finger CCCH domain protein	DSSANQPASPGTTFGPAGQMSK	950	yes	yes	Oxidation (M);Phospho (STY)	0	2230.92	0.920191	52.764	51.49	4.77e-28	78.272	62.68	41774000	2	-5.9706	-4.67889	-5.16472	-5.55365	-5.34196	0.551082	-0.328937	0.52518	-2.76999	0.187766	-4.11963	0.0397518	-6.20512	0.308986	0.885473	-5.27721	-2.57197	3.68655	2.44106	0.243296	-1.34964	0.595492	0.934887	-0.177634	0.173122	-5.8197	-1.22233	3.0999	3.79069	0.0557343	-3.85023	-5.69318
HORVU.MOREX.r3.5HG0538000	HORVU.MOREX.r3.5HG0538000.2	LUC7	QSFETSPR	1954	yes	yes	Phospho (STY)	0	1030.41	0.41209	27.627	26.558	0.012381	79.148	45.71	254210000	4	-1.31753	-0.473505	-1.67592	1.35353	-0.528357	1.35206	-0.18803	0.819657	-2.62741	0.00835005	-1.55884	0.168302	2.00064	2.17324	1.9431	2.27925	2.09906	0.154901	2.43938	0.00107244	1.06857	0.195917	-1.1565	1.77955	1.8563	1.6426	1.03049	1.46066	1.37081	0.152325	-0.166965	-0.658546
HORVU.MOREX.r3.1HG0019360	HORVU.MOREX.r3.1HG0019360.1	Mitogen-activated protein kinase	VAISDTPTAIFWTDYIATR	70	yes	yes	2 Phospho (STY)	0	2300.02	0.0167314	99.286	99.029	7.88e-23	81.312	68.63	13224000	1	-4.74167	-4.18662	-4.74047	-6.5742	-5.06074	1.04228	0.164049	0.791063	-2.27164	0.0667856	-0.375683	0.777232	-2.27694	-1.9741	-1.53848	-5.36685	-2.78909	1.74503	2.43569	0.037678	1.89596	0.238733	-6.80903	-1.48035	-4.62942	-5.82142	-4.68505	2.31487	0.539733	0.66638	-6.06297	-4.93165
HORVU.MOREX.r3.1HG0080020	HORVU.MOREX.r3.1HG0080020.1	Late embryogenesis abundant protein	ASNQNQGSYHAGETK	319	yes	yes	Acetyl (Protein N-term);Phospho (STY)	0	1712.68	0.679157	22.723	22.084	3.95e-12	82.529	63.398	64670000	0	-6.71539	-5.63307	-2.11929	0.400532	-3.51681	3.2664	1.66444	0.352067	-0.761873	0.751846	-2.08651	0.399483	-5.41481	-1.09355	-5.5119	1.00053	-2.75493	3.2424	2.42631	0.189102	-1.32464	0.584415	-6.02956	-1.34946	0.544112	1.11372	-1.4303	3.24192	3.75095	0.0619503	-4.69082	-5.01372
HORVU.MOREX.r3.6HG0596990	HORVU.MOREX.r3.6HG0596990.1_2	Pentatricopeptide repeat-containing protein	DSAAEETGVSEESDDDETPSPETSTDEEVPRGPA	2114	yes	yes	3 Phospho (STY)	1	3774.34	0.339135	69.043	67.562	1.41e-167	107.13	105.57	55832000	2	-6.69836	-4.97231	0.684078	0.605083	-2.59538	3.8071	3.1538	0.156886	0.729697	0.750506	0.494562	0.833819	-1.72739	-1.19488	-4.9435	-5.43454	-3.32508	2.17252	2.4241	0.0827063	-0.235135	0.889892	-6.68299	-1.802	-2.39647	-1.4783	-3.08994	2.42536	2.65923	0.0837568	-4.69315	-5.47624
HORVU.MOREX.r3.6HG0553900	HORVU.MOREX.r3.6HG0553900.1	Endoglucanase 11	TSDLAPSNEEMQENDPTAVPQNIESR	2000	yes	yes	Phospho (STY)	0	2951.25	0.24919	75.342	74.534	1.39e-05	42.355	32.558	24160000	2	-0.664812	-4.37633	-0.714859	-1.75726	-1.87832	1.73982	3.12442	0.100244	0.70408	0.643183	3.66283	0.00760163	-0.850862	-0.350154	-4.79874	-4.32983	-2.5824	2.30556	2.42034	0.222386	2.95875	0.0484775	-5.59915	-5.72942	-4.64113	-6.1949	-5.54115	0.652239	-0.53841	0.712395	-0.994885	-6.9014
HORVU.MOREX.r3.2HG0197200	HORVU.MOREX.r3.2HG0197200.1	PLATZ transcription factor	AAASDSDDSSTITSGGSDK	773	yes	yes	3 Phospho (STY)	0	2010.64	0.638151	35.58	34.671	0.00057164	46.131	42.097	12559000	1	-5.70662	-5.23579	-5.80506	-5.16326	-5.47768	0.325045	-0.397594	0.573507	-2.81698	0.117916	-1.56687	0.214844	0.678886	-1.57696	-6.63096	-3.1138	-2.66071	3.07113	2.41938	0.196815	1.2501	0.534886	-2.45516	-1.54697	-5.85182	-5.78929	-3.91081	2.23628	1.16928	0.400457	-4.26399	-6.97699
HORVU.MOREX.r3.5HG0421420	HORVU.MOREX.r3.5HG0421420.2_1	basic helix-loop-helix (bHLH) DNA-binding superfamily protein	SGGGAASSASPGPVQDHIIAER	1574	yes	yes	2 Phospho (STY)	0	2222.94	0.935855	66.785	65.535	3.93e-05	46.178	33.376	20689000	1	-1.1303	-2.02269	-5.66531	-1.44503	-2.56583	2.09911	3.09947	0.0405995	0.689565	0.644663	-0.414053	0.722044	-1.74914	-5.09241	-4.71931	-1.46072	-3.25539	1.91549	2.4099	0.0732604	-1.10362	0.322568	-1.94712	-2.24373	-3.07979	-1.33647	-2.15178	0.724861	3.51352	0.00193896	-4.46967	-6.7455
HORVU.MOREX.r3.6HG0622520	HORVU.MOREX.r3.6HG0622520.1	Amino acid transporter family protein	SGVASDLK	2222	yes	yes	2 Phospho (STY)	0	935.34	0.340244	44.194	43.35	0.0011087	86.911	44.193	73974000	5	-2.96521	-1.48956	-2.94299	-1.51683	-2.22865	0.837804	0.357017	0.748921	-2.03851	0.0098998	-2.14909	0.0236644	0.319843	0.386046	-1.13551	-0.330919	-0.190135	0.70843	2.39553	0.061097	-0.110575	0.875758	0.950951	0.673139	-1.59897	-0.343355	-0.0795598	1.15567	2.50611	0.0697374	-1.33639	-1.9052
HORVU.MOREX.r3.6HG0618690	HORVU.MOREX.r3.6HG0618690.1_1	DNA-binding storekeeper protein-related transcriptional regulator	SRSEESDDEDAIAESPPPAPTPTPK	2201	yes	yes	3 Phospho (STY)	1	2862.09	0.0922905	63.996	62.333	4.24e-08	49.942	42.91	9401600	1	-4.8737	-6.52731	-6.12973	-5.6181	-5.78721	0.713713	-0.458234	0.401787	-2.85349	0.0658738	-1.24973	0.368418	-6.58264	-1.97218	-1.54146	-1.6386	-2.93372	2.4396	2.39526	0.108748	1.60376	0.391122	-7.27955	-3.41946	-5.75107	-1.69983	-4.53748	2.46941	0.7915	0.561008	-4.91432	-6.26348
HORVU.MOREX.r3.3HG0312360	HORVU.MOREX.r3.3HG0312360.1_7	Coiled-coil domain-containing protein SCD2	SGSSTGSTSPGGVSPSHHR	1179	yes	yes	2 Phospho (STY)	0	1940.74	0.741513	20.458	19.258	9.45e-76	109.39	104.48	608670000	25	3.72932	2.8968	2.22137	3.47333	3.08021	0.670107	2.63472	0.0349641	0.244678	0.582105	3.0424	0.0513513	3.42231	2.84954	2.1796	2.89066	2.83553	0.509179	2.39004	0.0449556	2.79772	0.0639684	-3.0122	-0.740697	1.58599	2.31814	0.0378098	2.4156	-0.407681	0.796628	1.69561	2.30958
HORVU.MOREX.r3.7HG0685870	HORVU.MOREX.r3.7HG0685870.1_2	Ankyrin repeat domain containing protein	ASGGDLPSGFTDESK	2443	yes	yes	Acetyl (Protein N-term);Phospho (STY)	0	1588.63	0.629412	75.696	74.944	1.09e-56	121.99	102.74	131430000	15	0.683735	0.415251	0.40053	0.35466	0.463544	0.149044	1.67759	0.0952083	-0.711559	0.000122644	0.246425	0.114822	1.15046	1.12645	1.15305	1.27045	1.1751	0.0646817	2.38915	0.0300875	0.957984	0.000167146	0.238459	-0.0972319	0.3108	0.416449	0.217119	0.221946	1.43117	0.143943	-0.738436	0.078826
HORVU.MOREX.r3.3HG0218640	HORVU.MOREX.r3.3HG0218640.1	Paired amphipathic helix protein Sin3	DASVDRPDVDHDR	837	yes	yes	Phospho (STY)	1	1575.63	0.631478	34.149	32.382	0.00055838	64.136	52.696	11197000	1	-4.53402	-3.72307	-6.00588	-4.22334	-4.62158	0.98147	1.88636	0.00934731	-0.502619	0.649801	-1.56012	0.208696	-5.19315	-6.15157	-2.18744	-2.94369	-4.11896	1.86167	2.38898	0.0434061	-1.0575	0.466743	-2.05456	-6.03868	-2.17234	-1.98027	-3.06146	1.98639	3.44648	0.0135963	-6.5332	-6.75043
HORVU.MOREX.r3.6HG0619540	HORVU.MOREX.r3.6HG0619540.1	THO complex subunit 5	SVTNGQETEGNREDGELPVVVLAEDMANDSK	2206	yes	yes	Phospho (STY)	1	3382.49	0.487188	100.47	100.27	4.56e-19	52.226	43.831	29772000	2	-4.38616	-5.63848	-5.73982	-4.73833	-5.1257	0.667598	-1.32505	0.38232	-3.71034	0.0378895	-0.569216	0.584494	0.280828	-5.44447	0.142601	-0.640394	-1.41536	2.71653	2.38529	0.261826	3.14112	0.104697	-5.62225	-1.79173	-5.19255	-5.61939	-4.55648	1.85419	-0.755833	0.663136	0.280046	-5.31095
HORVU.MOREX.r3.6HG0577650	HORVU.MOREX.r3.6HG0577650.1_24	Peptidyl-prolyl cis-trans isomerase	SPLASPSPK	2060	yes	yes	2 Phospho (STY)	0	1042.41	0.413743	32.612	32.164	0.00026678	100.93	86.696	98481000	9	0.476233	-2.64797	-0.785898	0.84745	-0.527546	1.57704	1.31686	0.245772	-1.05991	0.264994	-0.853913	0.341551	0.504625	-0.18647	0.329384	1.4819	0.53236	0.697689	2.37676	0.0183626	0.205993	0.64774	0.328733	0.364709	-0.302594	0.914619	0.326367	0.497698	2.17077	0.0209505	-2.35701	-3.45131
HORVU.MOREX.r3.2HG0107740	HORVU.MOREX.r3.2HG0107740.1	Ascorbate peroxidase	LPDATQGSDHLR	424	yes	yes	Phospho (STY)	0	1388.61	0.608558	44.699	43.501	0.00078548	60.55	30.066	11082000	2	-5.53398	-4.93528	-6.20904	-4.84543	-5.38093	0.63102	-0.432263	0.585263	-2.80725	0.0575664	0.488464	0.648206	-5.81238	-2.65931	-0.877426	-0.945625	-2.57369	2.31116	2.37498	0.126923	3.29571	0.0713865	-7.88897	-6.03082	-3.23815	-6.31964	-5.8694	1.93485	-0.920727	0.46584	-3.8908	-6.9464
HORVU.MOREX.r3.5HG0509010	HORVU.MOREX.r3.5HG0509010.1	Alpha/beta-Hydrolases superfamily protein	MDDPGSEIEYEIPAVVR	1751	yes	no	Acetyl (Protein N-term);Phospho (STY)	0	2040.88	0.875139	99.511	99.317	5.34e-05	52.19	48.222	92442000	5	-5.81947	-3.8482	-5.00085	-3.02142	-4.42248	1.23543	-1.64129	0.435282	-4.01624	0.0387445	1.79926	0.0509011	-1.39593	-3.90215	1.74822	1.92487	-0.406246	2.78548	2.37495	0.346796	5.8155	0.00704968	-6.46954	-5.21964	-6.03783	-7.15996	-6.22174	0.812342	-3.44055	0.121376	0.93577	-5.09702
HORVU.MOREX.r3.3HG0294980	HORVU.MOREX.r3.3HG0294980.1_1	Metacaspase	DVFESHSR	1098	yes	yes	Phospho (STY)	0	1055.41	0.407339	26.86	26.813	0.0012109	86.18	65.31	63750000	2	-0.461155	-3.81605	-2.83973	-4.71677	-2.95843	1.83283	0.620696	0.694227	-1.74731	0.459253	-2.27519	0.102418	-7.17729	0.0854578	0.704525	1.54284	-1.21112	4.02204	2.368	0.35027	-0.527882	0.813787	-2.60285	-1.11909	0.394687	0.594309	-0.683236	1.49096	2.89589	0.0852199	-3.00658	-5.39912
HORVU.MOREX.r3.6HG0580410	HORVU.MOREX.r3.6HG0580410.1_2	Far upstream element-binding protein	YDDSPPPR	2070	yes	yes	Phospho (STY)	0	1025.39	0.385541	24.809	23.595	0.0012274	103.7	80.272	45767000	15	-2.75805	-3.32546	-5.15199	-1.11275	-3.08706	1.66603	-0.289825	0.75859	-2.65595	0.0205181	-2.01203	0.0773731	-0.133568	-0.361016	-0.926107	-0.303764	-0.431114	0.343843	2.36612	0.00083583	0.643918	0.227258	-2.41221	-0.564525	-0.608245	-0.715153	-1.07503	0.893692	1.7222	0.0223127	-2.58954	-3.10735
HORVU.MOREX.r3.7HG0748410	HORVU.MOREX.r3.7HG0748410.1_14	RNA-binding protein	ERSRSLPYSPYR	2636	yes	yes	2 Phospho (STY)	2	1669.7	0.701486	60.181	59.262	4.24e-05	79.81	55.556	619200000	14	2.1766	1.77144	3.14244	2.84046	2.48274	0.622584	2.25948	0.255749	-0.103781	0.78118	0.712318	0.0867871	2.96688	2.12652	2.56015	2.69251	2.58652	0.350334	2.36326	0.232608	0.816099	0.0131731	1.6641	1.98181	1.37806	2.0577	1.77042	0.312233	1.54716	0.417762	1.63227	1.8189
HORVU.MOREX.r3.7HG0723280	HORVU.MOREX.r3.7HG0723280.1_1	PLATZ transcription factor family protein	RSQDSGGEGYGSDDDSFSPR	2574	yes	yes	3 Phospho (STY)	1	2357.75	0.751224	51.357	50.136	3.46e-11	59.372	53.009	15912000	1	-5.39122	-5.21813	-6.40733	-4.11985	-5.28413	0.936831	-0.97374	0.344181	-3.3311	0.000580222	-1.24153	0.368942	-1.65358	-1.96923	-2.47607	-1.71326	-1.95304	0.374607	2.35736	0.0316864	2.08956	0.133348	-5.87293	-1.32047	-6.19411	-2.78288	-4.0426	2.37879	0.267794	0.859306	-4.5882	-1.93398
HORVU.MOREX.r3.6HG0578170	HORVU.MOREX.r3.6HG0578170.1_3	Histone deacetylase	LWSGGAYDSDTEDPDNMK	2064	yes	yes	Phospho (STY)	0	2079.78	0.776881	73.161	72.24	1.92e-12	73.21	67.43	165790000	4	0.648582	1.53931	1.21884	-0.0248375	0.845475	0.687271	1.87948	0.204809	-0.476345	0.281342	-0.0256626	0.966332	1.24576	1.93351	1.01354	1.09448	1.32182	0.418995	2.35582	0.11833	0.450682	0.415775	-0.36553	0.815203	1.13211	1.90277	0.871138	0.942486	1.90514	0.210891	-2.02088	0.813363
HORVU.MOREX.r3.3HG0259970	HORVU.MOREX.r3.3HG0259970.1_1	Bromo-adjacent-like (BAH) domain protein	AETPGSDNLK	969	yes	yes	2 Phospho (STY)	0	1190.43	0.425764	28.258	27.822	4.55e-08	119.74	95.672	88439000	1	0.370804	-3.68475	-0.344391	1.29607	-0.590566	2.16935	0.975386	0.494184	-1.37831	0.267155	-0.566889	0.656662	0.667677	0.962483	0.0273323	1.4935	0.787748	0.611356	2.3537	0.0317119	0.811424	0.240197	-0.272128	1.21419	-1.36854	0.331768	-0.0236762	1.0846	1.54227	0.157825	-3.20223	-0.965302
HORVU.MOREX.r3.2HG0116440	HORVU.MOREX.r3.2HG0116440.1_1	Ubiquitin carboxyl-terminal hydrolase	EGMVVSSDDDDAWETVGR	462	yes	yes	2 Phospho (STY)	0	2126.75	0.754111	85.638	84.751	0.00042096	49.463	40.057	5300700	1	-5.3793	-5.78456	-6.62418	-5.771	-5.88976	0.52444	0.103103	0.885596	-2.24763	0.000290916	-1.44613	0.0159344	-4.0759	-3.48016	-3.53582	-3.47662	-3.64213	0.290453	2.35074	0.0112346	0.801506	0.0772596	-4.82951	-5.20019	-4.06339	-3.68143	-4.44363	0.694461	1.54923	0.0760388	-4.30905	-7.20249
HORVU.MOREX.r3.6HG0610930	HORVU.MOREX.r3.6HG0610930.1_4	Enhancer of mRNA-decapping protein 4	DSHSDVQMLPNPR	2162	yes	yes	Oxidation (M);Phospho (STY)	0	1590.65	0.649771	47.041	45.793	0.017384	41.378	28.177	10454000	0	-4.54585	-5.18023	-5.04253	-1.99306	-4.19042	1.49003	1.12597	0.207369	-1.21948	0.358538	-0.393759	0.714592	-5.51242	-3.48426	-1.38306	-1.50402	-2.97094	1.949	2.34545	0.0601455	0.82572	0.518352	-4.63143	-3.98109	-1.74726	-4.82685	-3.79666	1.41329	1.51973	0.092847	-5.26752	-4.70373
HORVU.MOREX.r3.2HG0133100	HORVU.MOREX.r3.2HG0133100.1_4	Protein TIME FOR COFFEE	SAAPSNASGYSDR	538	yes	yes	Phospho (STY)	0	1361.52	0.524888	24.448	24.234	2.82e-21	96.015	70.541	111730000	12	-0.960873	-1.66865	-3.06327	0.342668	-1.33753	1.42042	-0.0839826	0.927137	-2.41516	0.0189162	-1.1384	0.271429	1.73293	1.22893	0.497473	0.851181	1.07763	0.529207	2.33118	0.00719799	1.27676	0.10548	-1.9151	1.01446	-0.0120211	0.116148	-0.199129	1.23177	1.05442	0.238988	-0.772285	-1.46718
HORVU.MOREX.r3.7HG0751310	HORVU.MOREX.r3.7HG0751310.2_2	High mobility group protein	EVEEEDEEESDK	2644	yes	yes	Phospho (STY)	0	1545.52	0.524338	19.169	18.474	7.8e-275	216.34	204.85	216760000	8	-0.672432	-1.97815	-1.00279	2.73895	-0.228602	2.05456	0.0562894	0.958924	-2.2711	0.0916175	-0.103638	0.956691	3.13896	1.62417	2.44678	0.960073	2.04249	0.950843	2.32739	0.00419003	2.16746	0.221253	-4.12848	-0.797864	1.95467	2.47182	-0.124965	3.03035	0.159927	0.920135	-0.777123	-0.0297022
HORVU.MOREX.r3.2HG0157030	HORVU.MOREX.r3.2HG0157030.1_19	RNA polymerase-associated protein LEO1	EVDSGEDSPPRK	616	yes	yes	2 Phospho (STY)	1	1474.54	0.537834	19.623	19.04	1.89e-05	79.875	54.157	13712000	1	0.370804	-6.28738	-6.86521	-1.98372	-3.69137	3.47514	0.394437	0.872159	-1.92928	0.319125	-1.78877	0.389178	-1.25285	-1.28559	-2.83002	-1.67992	-1.76209	0.737925	2.32372	0.202184	0.140506	0.882619	0.398652	-1.98935	-3.55456	-2.46513	-1.9026	1.6682	2.18321	0.267658	-5.8016	-6.81117
HORVU.MOREX.r3.7HG0691120	HORVU.MOREX.r3.7HG0691120.2_2	Ubiquitin-specific protease family C19-related protein	KVSGTLDSTVSMK	2458	yes	yes	2 Phospho (STY)	1	1511.63	0.634377	56.556	54.782	0.00088467	54.953	34.253	9253300	1	-5.78099	-6.11051	-7.05444	-7.19352	-6.53487	0.695749	-0.39731	0.526153	-2.71777	0.0727023	-3.48776	0.0515322	-1.87143	-6.46297	-5.23863	-1.69536	-3.8171	2.402	2.32046	0.122708	-0.769996	0.690372	-7.18039	-1.94515	-2.02326	-1.0396	-3.0471	2.79146	3.09045	0.0810217	-7.26188	-5.22454
HORVU.MOREX.r3.4HG0385780	HORVU.MOREX.r3.4HG0385780.1_2	Mitogen-activated protein kinase	ICDFGLARPSSESDMMTEYVVTR	1415	yes	yes	2 Oxidation (M);2 Phospho (STY)	1	2855.13	0.125448	85.601	85.088	1.33e-17	65.184	44.532	104890000	5	0.964899	1.38444	2.54934	-6.22777	-0.332273	3.98707	5.49	0.0411809	3.16956	0.230079	5.30764	0.040107	-1.87612	-6.2038	-5.12681	-0.800619	-3.50184	2.57427	2.32043	0.16658	2.13807	0.163817	-6.13241	-5.43986	-4.59922	-6.38814	-5.63991	0.801135	0.182359	0.832	-3.6887	-6.29248
HORVU.MOREX.r3.5HG0452860	HORVU.MOREX.r3.5HG0452860.1	E3 ubiquitin-protein ligase	TVSEQNNVDSSSNR	1648	yes	yes	Phospho (STY)	0	1615.65	0.647522	21.219	20.671	1.49e-149	193.45	158.49	39075000	4	0.370804	-5.19574	0.344489	-1.01651	-1.37424	2.62875	1.22732	0.499071	-1.09145	0.45232	0.770526	0.634281	0.00358391	0.552815	-0.850258	-0.837276	-0.282784	0.685498	2.31878	0.0884258	1.86198	0.0760224	-4.44722	-0.885978	-1.28085	-1.96501	-2.14476	1.59839	0.456797	0.746678	-4.31615	-4.17999
HORVU.MOREX.r3.4HG0397610	HORVU.MOREX.r3.4HG0397610.1_1	Poly(A) RNA polymerase cid14	VNSSHSSPDQPSSPQPR	1482	yes	yes	3 Phospho (STY)	0	2045.73	0.728244	22.23	20.829	2.07e-05	59.918	55.301	19316000	2	-2.86461	-2.28157	-2.58249	-0.802469	-2.13279	0.918274	1.60655	0.0334909	-0.708194	0.236911	0.919321	0.26215	-1.28944	-1.0003	-2.25312	-1.15551	-1.42459	0.564845	2.31475	0.00236894	1.62751	0.0459855	-4.55756	-1.72688	-3.12721	-2.79677	-3.05211	1.16811	0.687231	0.356125	-4.4965	-2.75062
HORVU.MOREX.r3.7HG0702630	HORVU.MOREX.r3.7HG0702630.1_9	Pre-mRNA-splicing factor CWC26	PVQIEEDEPSSGDEKPQVNEDIEVK	2492	yes	yes	2 Phospho (STY)	1	2969.25	0.246803	75.351	74.646	4.35e-151	162.58	140.02	1210300000	19	3.76623	2.92242	4.10726	4.26793	3.76596	0.600008	2.64675	0.0303741	0.337539	0.613395	2.14788	0.124947	4.10624	1.77228	3.74811	4.08707	3.42842	1.11628	2.30921	0.0701973	1.81034	0.211211	1.05792	3.96627	2.83569	-1.38753	1.61809	2.3341	0.498874	0.745461	1.25407	-0.154683
HORVU.MOREX.r3.7HG0664030	HORVU.MOREX.r3.7HG0664030.1	AR781	LAGANPFDLFQHFTSAPASPR	2350	yes	yes	2 Phospho (STY)	0	2403.05	0.0450118	101.2	100.96	9.33e-51	91.767	83.914	131920000	7	-5.58219	-4.2269	1.10039	1.51939	-1.79733	3.63434	3.89319	0.0876794	1.5936	0.531577	-1.55266	0.503181	-4.28815	-5.5228	1.25661	-5.00936	-3.39092	3.13947	2.2996	0.219271	-3.14626	0.163006	0.826458	0.0349951	-3.68577	1.84565	-0.244667	2.41082	5.44586	0.00665662	-5.59071	-5.31922
HORVU.MOREX.r3.1HG0004870	HORVU.MOREX.r3.1HG0004870.1	ATP-dependent RNA helicase	HTSLLSDDEEEIPDK	30	yes	yes	Phospho (STY)	0	1806.76	0.756069	75.625	74.555	0.00021974	58.752	40.157	26122000	2	-5.37983	-4.35129	-6.83998	-2.26593	-4.70926	1.92247	-0.218478	0.839162	-2.51601	0.166246	-1.2471	0.500519	-5.99792	-0.680425	-0.790966	-1.30368	-2.19325	2.55094	2.29753	0.134507	1.26891	0.5356	-6.90223	-0.614844	-4.76793	-1.56362	-3.46216	2.9012	1.02862	0.51783	-3.42011	-4.8884
HORVU.MOREX.r3.6HG0610930	HORVU.MOREX.r3.6HG0610930.1_5	Enhancer of mRNA-decapping protein 4	PGTSDYSSSSVSK	2162	yes	yes	Phospho (STY)	0	1380.54	0.54462	24.124	23.671	5.21e-120	189.99	168.3	99402000	5	-2.61708	-3.19765	-3.8336	0.0836067	-2.39118	1.72304	-0.438507	0.695983	-2.73204	0.0491807	-1.68895	0.188218	-1.14508	-0.54543	1.30556	1.74839	0.340862	1.40301	2.29354	0.0513962	1.04309	0.346773	-2.45406	-1.21558	1.03408	-0.17338	-0.702233	1.48626	1.25044	0.247602	-2.64591	-3.27212
HORVU.MOREX.r3.6HG0630010	HORVU.MOREX.r3.6HG0630010.1_8	Pumilio-like protein	SFADALQENISRPASK	2249	yes	yes	2 Phospho (STY)	1	1892.81	0.807073	75.865	75.231	4.53e-05	55.705	44.761	280720000	10	1.86207	1.41353	1.04458	2.51637	1.70914	0.633515	1.50437	0.340965	-0.78709	0.138582	1.7989	0.207601	1.79281	2.25874	2.54731	3.38604	2.49623	0.669718	2.29146	0.167297	2.58599	0.0895618	-3.60838	2.16522	0.587719	0.49639	-0.0897623	2.46767	-0.294526	0.880716	1.09853	-3.98692
HORVU.MOREX.r3.3HG0249600	HORVU.MOREX.r3.3HG0249600.1	Reticulon-like protein	NQSDGGGAGAGAGTAAAAK	938	yes	yes	Phospho (STY)	0	1610.67	0.668592	21.183	20.47	4.07e-87	126.19	112.03	11799000	1	-5.231	-2.74731	-5.40763	-1.81921	-3.80129	1.7948	1.75259	0.109478	-0.53709	0.661578	-0.345255	0.811229	-2.17161	-4.50202	-1.78724	-4.59593	-3.2642	1.4923	2.28968	0.0272562	0.191834	0.886682	-6.53855	-2.86123	-2.6292	-1.79515	-3.45603	2.10538	2.09785	0.100962	-4.82577	-5.98201
HORVU.MOREX.r3.3HG0221490	HORVU.MOREX.r3.3HG0221490.1_6	Sodium/hydrogen exchanger 1	GPGSTSLAEIR	845	yes	yes	Phospho (STY)	0	1166.53	0.533268	58.049	56.504	1.03e-16	110.66	76.771	10109000	1	-5.14191	-6.51614	-5.9906	-5.53458	-5.79581	0.592354	-0.31416	0.348602	-2.60244	0.00261835	-3.47287	8.54189e-05	-2.59168	-4.45564	-2.62687	-3.09928	-3.19337	0.87276	2.28828	0.00213668	-0.870424	0.12658	-1.66621	-2.39825	-2.59465	-2.63266	-2.32294	0.449711	3.15871	1.23336e-05	-5.50024	-5.72439
HORVU.MOREX.r3.3HG0260160	HORVU.MOREX.r3.3HG0260160.1_1	Chaperone protein dnaJ	TESPENGNIDGR	970	yes	yes	Phospho (STY)	0	1367.54	0.535452	25.312	25.069	3.08e-46	173.72	162.57	777230000	26	0.977881	1.02029	-0.349257	2.22308	0.967999	1.05091	-0.212222	0.756864	-2.50039	0.00545785	-1.79627	0.0329432	3.81742	4.02519	3.12448	2.90647	3.46839	0.537238	2.28817	0.00292289	0.704123	0.184198	1.65083	3.20261	3.3441	2.85953	2.76427	0.769668	1.58405	0.0277526	1.69007	1.01426
HORVU.MOREX.r3.7HG0691120	HORVU.MOREX.r3.7HG0691120.2_1	Ubiquitin-specific protease family C19-related protein	SGPLGNQPSR	2458	yes	yes	Phospho (STY)	0	1091.48	0.476087	28.198	28.024	3.78e-10	104.3	71.035	126910000	10	-0.842695	-1.14117	-2.23549	0.674467	-0.886222	1.20044	0.181129	0.808002	-2.0908	0.015249	-1.23495	0.134636	1.49755	1.47595	0.86124	0.983587	1.20458	0.329742	2.27193	0.00162977	0.855854	0.0884054	-0.756916	1.0387	0.463079	0.650042	0.348726	0.775108	1.41608	0.041131	-0.882154	-1.42072
HORVU.MOREX.r3.7HG0685970	HORVU.MOREX.r3.7HG0685970.1	Kinase family protein	ALVGEGSYGR	2444	yes	yes	Phospho (STY)	0	1087.47	0.469939	47.751	46.725	0.0040412	64.439	44.677	17904000	3	-5.96094	-4.9312	-4.84453	-2.11166	-4.46208	1.64695	0.237308	0.792543	-2.02724	0.243809	-0.152294	0.923297	-6.26252	-2.17473	-1.04662	-0.255484	-2.43484	2.67055	2.26455	0.146937	1.87495	0.348842	-7.09348	-3.27304	-1.30053	-5.57211	-4.30979	2.54774	0.389602	0.774477	-4.63343	-4.27514
HORVU.MOREX.r3.5HG0516650	HORVU.MOREX.r3.5HG0516650.1_1	Nuclear-interacting partner of ALK	DLMIAQPAGSEVGDR	1874	yes	yes	Phospho (STY)	0	1637.71	0.712037	74.869	74.176	8.07e-57	136.01	110.69	133150000	21	0.509272	0.241447	0.0971203	0.686296	0.383534	0.264384	1.82086	0.106992	-0.442689	0.0219922	1.67571	0.126623	0.866911	0.876565	0.654655	0.906761	0.826223	0.115631	2.26355	0.0552763	2.1184	0.0646237	-3.8332	-1.36972	0.573834	-0.539604	-1.29217	1.87182	0.145151	0.916965	-3.67243	0.0548573
HORVU.MOREX.r3.4HG0387870	HORVU.MOREX.r3.4HG0387870.1	70 kDa heat shock protein	RFSDASVQSDAK	1428	yes	yes	Phospho (STY)	1	1389.59	0.592573	43.199	41.862	0.0048172	53.001	25.996	24352000	1	-5.918	-6.10029	-4.95555	-6.57684	-5.88767	0.680671	-0.724373	0.208573	-2.98734	0.0878798	-2.96222	0.105421	-4.52373	-6.09359	-0.517536	-0.466457	-2.90033	2.85388	2.26297	0.176645	0.0251192	0.990768	-7.24412	-2.84096	-0.805798	-0.810919	-2.92545	3.03437	2.23785	0.202773	-5.37311	-4.90376
HORVU.MOREX.r3.3HG0263860	HORVU.MOREX.r3.3HG0263860.2_12	ATP-dependent RNA helicase-like protein DB10	SSPSVDPSNDHR	976	yes	yes	Phospho (STY)	0	1376.54	0.535787	20.097	19.545	0.00976	46.592	32.335	4368100	1	0.370804	-6.33488	-5.48892	-3.70392	-3.78923	2.98231	1.42676	0.394088	-0.835138	0.609926	-1.0308	0.593416	-2.75405	-1.88039	-3.25385	-3.92807	-2.95409	0.862428	2.2619	0.0103833	-0.19566	0.869729	0.398652	-3.68095	-4.13671	-3.61471	-2.75843	2.11747	2.45756	0.0757105	-5.68013	-5.69274
HORVU.MOREX.r3.3HG0263860	HORVU.MOREX.r3.3HG0263860.2_13	ATP-dependent RNA helicase DB10	SSPSVDPSNDHR	976	yes	yes	Phospho (STY)	0	1376.54	0.535787	20.097	19.545	0.00976	46.592	32.335	4368100	1	0.370804	-6.33488	-5.48892	-3.70392	-3.78923	2.98231	1.42676	0.394088	-0.835138	0.609926	-1.0308	0.593416	-2.75405	-1.88039	-3.25385	-3.92807	-2.95409	0.862428	2.2619	0.0103833	-0.19566	0.869729	0.398652	-3.68095	-4.13671	-3.61471	-2.75843	2.11747	2.45756	0.0757105	-5.68013	-5.69274
HORVU.MOREX.r3.4HG0397610	HORVU.MOREX.r3.4HG0397610.1_2	Poly(A) RNA polymerase cid14	TQSSPELTDPSIEGYSR	1482	yes	yes	Phospho (STY)	0	1945.83	0.830631	74.518	73.606	2.7e-71	124.69	112.17	46192000	3	-0.652764	-1.40551	-0.290262	-1.11509	-0.865906	0.493308	1.78226	0.113982	-0.477334	0.138518	0.500995	0.122296	-0.179714	-0.611217	-0.142942	-0.620413	-0.388572	0.262854	2.25959	0.0532306	0.978329	0.00183037	-1.69317	-1.39466	-1.31593	-1.06385	-1.3669	0.259266	1.28126	0.22219	-2.22243	-1.57405
HORVU.MOREX.r3.5HG0443020	HORVU.MOREX.r3.5HG0443020.1_2	Protein kinase family protein	DGPSSGPSTPR	1617	yes	yes	Phospho (STY)	0	1136.45	0.449932	21.347	19.72	0.0030749	63.091	47.335	3816500	1	-5.83434	-5.01666	-5.68398	-4.68751	-5.30562	0.54414	0.0873653	0.868345	-2.1642	0.00678031	-0.0737745	0.927667	-2.83207	-2.06313	-4.24095	-3.42953	-3.14142	0.922025	2.25157	0.0115167	2.09043	0.0518342	-6.53091	-3.40781	-6.28433	-4.70435	-5.23185	1.46067	0.16114	0.85509	-4.93515	-6.15618
HORVU.MOREX.r3.7HG0708580	HORVU.MOREX.r3.7HG0708580.1_1	ATP-dependent RNA helicase	GRMGSDLDDGEDDSGEEVGFGSPR	2516	yes	yes	2 Phospho (STY);Oxidation (M)	1	2658.94	0.941864	65.374	64.431	0.0046275	40.404	34.309	7306900	1	-3.61576	-4.83867	-3.10187	-3.21856	-3.69372	0.794365	1.08368	0.265433	-1.16618	0.0275926	1.53982	0.102273	-2.44052	-2.45967	-2.73334	-2.47663	-2.52754	0.137991	2.24986	0.0294085	2.706	0.00813883	-4.50608	-4.08739	-5.12836	-7.21232	-5.23354	1.38678	-0.456141	0.679078	-4.17896	-5.97353
HORVU.MOREX.r3.2HG0159310	HORVU.MOREX.r3.2HG0159310.2_3	RNA binding family protein	SSPASVSEPAR	629	yes	yes	Phospho (STY)	0	1166.5	0.496882	26.668	26.284	0.0014575	66.267	33.178	93765000	1	0.370804	-1.43524	-2.66564	-2.2777	-1.50194	1.35001	0.083861	0.923727	-2.16529	0.019016	-0.686849	0.528848	0.69532	0.797732	0.415218	0.745121	0.663348	0.170623	2.24915	0.00440065	1.47844	0.106795	-2.06528	0.489204	-2.24666	0.562363	-0.815094	1.55037	0.77071	0.43542	-0.776401	-2.25256
HORVU.MOREX.r3.3HG0297100	HORVU.MOREX.r3.3HG0297100.2_1	2	AHGTAVGLPSDDDMGNSEVGHNALGAGR	1105	yes	yes	Phospho (STY)	0	2784.19	0.192284	74.656	73.887	3.43e-229	185.38	154.84	828690000	18	0.948727	3.83817	1.39929	3.01022	2.2991	1.35494	1.47997	0.268236	-0.769065	0.37467	-0.148917	0.849632	2.22416	2.68813	4.23091	3.12947	3.06817	0.85878	2.24904	0.0855685	0.620148	0.294394	2.04876	1.91948	3.36781	2.45603	2.44802	0.65443	1.62889	0.174638	0.169414	-1.35767
HORVU.MOREX.r3.7HG0696930	HORVU.MOREX.r3.7HG0696930.2_16	RNA-binding protein	ITPVNESESSETDSDDSSDEDVPAK	2472	yes	yes	2 Phospho (STY)	0	2812.04	0.0372642	52.973	51.824	1.32e-107	104.53	96.995	549450000	14	2.07843	0.755528	3.15341	2.75014	2.18438	1.05071	1.86957	0.0847016	-0.368924	0.579161	0.92337	0.18468	2.19106	1.76269	3.02595	3.23349	2.5533	0.693384	2.23849	0.0335534	1.29229	0.0341486	1.68205	0.8747	0.566199	1.92108	1.26101	0.644194	0.946197	0.284688	-1.09077	0.308343
HORVU.MOREX.r3.7HG0696930	HORVU.MOREX.r3.7HG0696930.2_17	RNA-binding protein 34	ITPVNESESSETDSDDSSDEDVPAK	2472	yes	yes	2 Phospho (STY)	0	2812.04	0.0372642	52.973	51.824	1.32e-107	104.53	96.995	549450000	14	2.07843	0.755528	3.15341	2.75014	2.18438	1.05071	1.86957	0.0847016	-0.368924	0.579161	0.92337	0.18468	2.19106	1.76269	3.02595	3.23349	2.5533	0.693384	2.23849	0.0335534	1.29229	0.0341486	1.68205	0.8747	0.566199	1.92108	1.26101	0.644194	0.946197	0.284688	-1.09077	0.308343
HORVU.MOREX.r3.3HG0238260	HORVU.MOREX.r3.3HG0238260.1_4	Transcription factor	GESSATTVGEDGEEDGNNK	899	yes	yes	2 Phospho (STY)	0	2054.7	0.699098	27.818	26.925	1.57e-18	79.013	70.654	148040000	7	0.37643	-0.791164	-0.947288	-0.525982	-0.472001	0.591752	0.789587	0.569781	-1.4437	0.0110257	-1.45312	0.09364	0.775477	1.76507	0.617554	0.728685	0.971698	0.533049	2.23329	0.138443	-0.00941634	0.98997	2.11409	2.07633	-0.568074	0.302105	0.981114	1.33469	2.2427	0.171231	0.187729	0.0261798
HORVU.MOREX.r3.7HG0710190	HORVU.MOREX.r3.7HG0710190.1	Intracellular protein transporter USO1-like protein	STLDHEISESSPARSLGSK	2522	yes	yes	2 Phospho (STY)	1	2159.91	0.913723	58.338	57.485	3.2e-06	52.061	40.538	12697000	0	-6.34011	-3.78804	-0.704195	-3.61149	-3.61096	2.30427	1.43509	0.35155	-0.79206	0.597228	1.39412	0.290825	-0.687651	-2.9226	-2.91961	-4.74574	-2.8189	1.66091	2.22715	0.106962	2.18618	0.0513635	-5.89141	-4.75395	-4.23493	-5.14003	-5.00508	0.697614	0.0409687	0.965251	-4.84581	-5.28036
HORVU.MOREX.r3.7HG0666010	HORVU.MOREX.r3.7HG0666010.1	ATP-dependent zinc metalloprotease FtsH 1	SGESDDEEVVK	2357	yes	yes	Phospho (STY)	0	1272.48	0.475872	27.692	26.433	1.76e-16	140.91	124.13	344370000	14	-0.0652084	-0.174349	-0.0579462	1.25127	0.238442	0.677315	-0.0854948	0.878243	-2.31139	0.000664702	-1.3154	0.0582077	2.33237	2.78633	2.35675	2.72388	2.54983	0.238601	2.22589	0.00208083	0.995989	0.076239	0.206646	1.95733	1.96417	2.08721	1.55384	0.90011	1.2299	0.0909839	0.888668	-0.427047
HORVU.MOREX.r3.5HG0530200	HORVU.MOREX.r3.5HG0530200.1_1	Actin	DAYVGDEAQSK	23;151;1267	no	no	Phospho (STY)	0	1261.49	0.486377	26.592	26.216	4.54e-17	145.83	111.94	149870000	7	0.370804	-1.85507	-2.06085	1.52859	-0.504133	1.74603	0.082529	0.942411	-2.14079	0.0631046	-0.904199	0.527092	1.32672	1.36924	1.17297	2.67771	1.63666	0.699135	2.22332	0.0249843	1.2366	0.297431	-2.61449	1.37685	0.911242	1.92666	0.400066	2.05211	0.986728	0.449926	-1.58238	-1.85811
HORVU.MOREX.r3.3HG0230160	HORVU.MOREX.r3.3HG0230160.1	Transcription factor IWS1	MDDFFDEDGEQLMDPDARSPSPER	866	yes	yes	2 Oxidation (M);2 Phospho (STY);Acetyl (Protein N-term)	1	3032.08	0.0766434	89.617	89.309	1.91e-82	96.158	85.32	80282000	6	-0.669899	-1.28018	-4.63021	-4.82971	-2.8525	2.18369	-0.411336	0.857813	-2.63085	0.206659	1.26432	0.541632	0.982706	1.93758	-4.67607	0.869181	-0.221651	3.00802	2.21951	0.396365	3.89516	0.128623	-6.26374	-5.68908	-5.21804	0.703598	-4.11681	3.24193	-1.67565	0.528368	0.347035	-5.7638
HORVU.MOREX.r3.1HG0076280	HORVU.MOREX.r3.1HG0076280.1	Transcription elongation factor Spt5-like protein	EEELSGDELEQFINDR	293	yes	yes	Phospho (STY)	0	2001.82	0.820461	93.704	93.316	0.0010965	44.382	37.501	5466000	2	-6.0706	-5.39359	-5.41667	-4.56748	-5.36209	0.615728	0.671313	0.104197	-1.54595	0.120242	-2.83821	0.0034489	-5.32118	-3.74055	-4.5715	-1.63132	-3.81614	1.5932	2.21726	0.0344895	-1.29226	0.224296	-2.19305	-1.64374	-4.04778	-2.21094	-2.52388	1.04949	3.50952	0.00070374	-5.89385	-6.18497
HORVU.MOREX.r3.4HG0334860	HORVU.MOREX.r3.4HG0334860.1_2	NRT1/PTR family protein 2.2	GGGGGGGSSGDDDSPHPPRPAVK	1239	yes	yes	Phospho (STY)	1	2139.9	0.897088	43.331	42.068	4.42e-11	57.21	43.049	22110000	2	-5.17406	-4.84621	-5.99909	-2.51177	-4.63278	1.49488	0.194681	0.820996	-2.02172	0.254972	-1.62591	0.371373	-6.57286	-2.76267	-0.346321	-0.762375	-2.61106	2.84403	2.21641	0.180675	0.395816	0.85486	-5.95664	-5.25812	-0.419339	-0.393402	-3.00687	3.01633	1.82059	0.28391	-3.84186	-5.41784
HORVU.MOREX.r3.2HG0135510	HORVU.MOREX.r3.2HG0135510.1	Vesicle-associated 4-2-like protein	YLAQQQVEAVDSV	549	yes	yes	Phospho (STY)	0	1528.68	0.681054	74.783	73.952	6.03e-120	189.56	177.97	243110000	13	-0.400435	1.29239	0.968664	0.239463	0.52502	0.757998	0.880786	0.106731	-1.33473	0.0436371	0.200429	0.735483	1.94606	2.66728	0.90716	1.9185	1.85975	0.723518	2.21552	0.00266371	1.53516	0.0325654	-0.093369	1.45137	0.433145	-0.492786	0.324591	0.841471	0.680356	0.221796	-0.647003	-0.840205
HORVU.MOREX.r3.1HG0019870	HORVU.MOREX.r3.1HG0019870.2_4	Serine/threonine-protein phosphatase	LIHPLPPPVNSPESSPER	72	yes	yes	2 Phospho (STY)	0	2124.96	0.964636	76.642	75.93	8.24e-88	146.6	130.71	483910000	37	2.40256	1.57201	0.976782	2.0828	1.75854	0.623391	1.41286	0.19985	-0.802335	0.139617	1.11747	0.512859	3.16476	3.15627	1.78525	2.13722	2.56087	0.707165	2.21519	0.0676158	1.91981	0.279653	3.23412	2.21138	1.00585	-3.88709	0.641065	3.15315	0.295384	0.877099	0.0742416	-2.14581
HORVU.MOREX.r3.6HG0541860	HORVU.MOREX.r3.6HG0541860.2	Polyadenylate-binding protein-interacting protein 4	VAANSAASAAPGLSPSSSMGSLSSDK	1970	yes	yes	Phospho (STY)	0	2429.08	0.0781486	75.893	75.317	3.45e-05	40.129	25.039	42985000	1	-0.75482	-0.378036	-2.85429	-1.68275	-1.41747	1.10369	1.59051	0.073215	-0.620519	0.31203	-0.0049561	0.995682	-1.03275	-0.857028	-0.7833	-0.514741	-0.796956	0.215283	2.21103	0.00425243	0.615563	0.407998	-3.28492	-1.0025	-0.0236692	-1.33898	-1.41252	1.36728	1.59546	0.105312	-2.80008	-2.42778
HORVU.MOREX.r3.6HG0596990	HORVU.MOREX.r3.6HG0596990.1_4	Pentatricopeptide repeat-containing protein	DSAAEETGVSEESDDDETPSPETSTDEEVPR	2114	yes	yes	3 Phospho (STY)	0	3549.23	0.227794	63.634	62.12	1.16e-168	112.34	109.31	68909000	6	-4.56805	-4.47261	1.47788	-4.86985	-3.10816	3.06204	1.31484	0.47132	-0.890779	0.665813	-1.15955	0.591153	-1.29962	-0.903804	-5.88436	-0.781731	-2.21738	2.45463	2.20562	0.177867	-0.268767	0.887927	-5.95897	-0.24437	-1.22992	-0.361187	-1.94861	2.70948	2.47439	0.162671	-4.10726	-3.2602
HORVU.MOREX.r3.2HG0192160	HORVU.MOREX.r3.2HG0192160.1_7	Pre-mRNA-splicing factor CWC21	YDPNANRLSDDENRDR	750	yes	no	Phospho (STY)	2	2028.83	0.828674	44.061	42.776	1.37e-27	93.684	70.782	43701000	1	-4.72623	-4.34582	-1.62608	-5.6344	-4.08314	1.72493	1.76223	0.143928	-0.443178	0.805825	-2.70446	0.205917	-4.60785	-5.07666	0.794083	-5.6694	-3.63996	2.98777	2.20541	0.219467	-2.26128	0.356394	-6.44041	-0.262229	0.769149	0.4188	-1.37867	3.40155	4.46669	0.0479287	-5.91877	-7.12524
HORVU.MOREX.r3.4HG0397610	HORVU.MOREX.r3.4HG0397610.1	Poly(A) RNA polymerase cid14	VNSSHSSPDQPSSPQPR	1482	yes	yes	2 Phospho (STY)	0	1965.76	0.761914	22.477	20.767	0.0017698	41.912	34.109	7189500	1	-5.03756	-2.50028	-4.54928	-4.22187	-4.07725	1.10345	0.626903	0.339404	-1.57839	0.029361	-0.249656	0.79467	-2.35357	-2.46977	-2.54894	-2.62317	-2.49886	0.11535	2.20529	0.00012539	1.32873	0.120802	-2.84393	-3.00327	-3.47299	-5.99018	-3.82759	1.46624	0.876559	0.300258	-4.95075	-4.03109
HORVU.MOREX.r3.3HG0281250	HORVU.MOREX.r3.3HG0281250.1	Protein kinase family protein	YRYSGSGGTPTR	1033	yes	yes	2 Phospho (STY)	1	1460.55	0.548673	28.616	27.03	0.017945	43.791	36.067	6984700	1	-5.45269	-5.25412	-7.03927	-2.9469	-5.17325	1.68555	0.156701	0.864712	-2.03852	0.0936839	-0.791833	0.46889	-2.09337	-2.25033	-3.68227	-4.51294	-3.13473	1.16417	2.19522	0.013648	1.24668	0.180773	-4.94284	-2.64258	-5.10769	-4.83254	-4.38141	1.16472	0.948534	0.186876	-5.9511	-5.36268
HORVU.MOREX.r3.5HG0512980	HORVU.MOREX.r3.5HG0512980.1_4	Molybdenum cofactor sulfurase	SRDAALLDDGDGGGEDGGGSVGR	1864	yes	yes	Phospho (STY)	1	2211.9	0.902961	56.295	55.767	1.1e-157	175.17	158.11	69902000	5	0.664595	0.699781	1.20096	-5.42393	-0.714649	3.14906	3.33891	0.175064	1.15429	0.564293	5.29369	0.0249021	-5.01204	-0.731193	-0.711037	-1.0215	-1.86894	2.1002	2.18461	0.276981	4.1394	0.0214405	-7.23289	-7.35782	-3.80056	-5.6421	-6.00834	1.66624	-1.95478	0.297005	-3.64878	-6.03297
HORVU.MOREX.r3.7HG0710810	HORVU.MOREX.r3.7HG0710810.1	Reticulon-like protein	LLGEDTSVHK	2527	yes	yes	Phospho (STY)	0	1177.54	0.538019	45.99	44.936	0.00017561	87.184	53.309	29897000	1	-5.4125	-3.62753	-5.20789	-4.70907	-4.73925	0.797854	0.236724	0.666215	-1.94652	0.196036	-2.14568	0.200438	-5.31366	-4.64996	-0.914104	-0.293181	-2.79273	2.55482	2.18325	0.149496	-0.199155	0.920897	-6.09269	-3.79228	-0.0362406	-0.453081	-2.59357	2.87532	2.3824	0.157777	-5.25845	-4.40458
HORVU.MOREX.r3.5HG0495950	HORVU.MOREX.r3.5HG0495950.1_4	ATP-dependent zinc metalloprotease FtsH	FSVPDDSDDSLLVDEPDEGPSMPWMR	1792	yes	yes	2 Phospho (STY)	0	3095.19	0.185466	100.7	100.5	4.2e-44	83.022	76.191	66051000	4	-1.62839	-1.65824	1.27733	0.463375	-0.386483	1.48887	4.20391	0.033088	2.02125	0.278437	3.37144	0.0458485	-6.19408	-1.64559	1.15266	-2.94392	-2.40773	3.04856	2.18267	0.322386	1.35019	0.501826	-5.6304	-0.759992	-3.35685	-5.28445	-3.75792	2.23494	0.832472	0.649065	-6.3457	-0.722686
HORVU.MOREX.r3.1HG0013820	HORVU.MOREX.r3.1HG0013820.1_2	Protein IQ-DOMAIN 1	SMSLNLGEGEITK	50	yes	yes	2 Phospho (STY);Oxidation (M)	0	1553.61	0.608556	79.301	78.648	3.21e-32	123.02	96.889	153530000	26	0.094429	-0.584303	0.240118	1.28055	0.257699	0.770748	1.6225	0.114863	-0.554266	0.248308	0.556897	0.239151	0.386921	0.704824	0.8139	1.34221	0.811965	0.397203	2.17677	0.0371361	1.11116	0.00618008	-0.539803	-0.160579	-0.645093	0.14868	-0.299199	0.363934	1.0656	0.237407	-1.54011	-3.42771
HORVU.MOREX.r3.6HG0631710	HORVU.MOREX.r3.6HG0631710.1_1	Aquaporin	YSERQPIGTAAQGGGADEK	1709	yes	no	Phospho (STY)	1	2013.88	0.879313	43.019	42.181	8.08e-18	77.053	65.996	39111000	1	-2.22325	-1.33663	-7.75762	-7.08187	-4.59984	3.28779	0.852019	0.629452	-1.3215	0.614215	-2.86786	0.18555	-7.22722	-5.67576	0.280582	-0.490978	-3.27834	3.73169	2.17352	0.294987	-1.54636	0.491589	-0.624124	-1.8162	-4.47694	-0.0106831	-1.73199	1.97755	3.71988	0.0117924	-5.73102	-6.08347
HORVU.MOREX.r3.2HG0187760	HORVU.MOREX.r3.2HG0187760.1	Argonaute	RTGPGSPGESSGEASGASGQGSSQR	733	yes	yes	Phospho (STY)	1	2369.98	0.983337	22.028	20.854	7.26e-147	124.2	110.3	94549000	5	-0.382296	1.21532	-0.167586	-0.573582	0.0229634	0.812017	2.47268	0.111427	0.299882	0.518488	1.61519	0.244916	0.102764	-0.229329	-0.291628	-0.68948	-0.276918	0.324986	2.1728	0.138584	1.31531	0.313858	1.11929	-1.40836	-4.66641	-1.41344	-1.59223	2.37127	0.857485	0.638072	-3.97299	0.945914
HORVU.MOREX.r3.7HG0678460	HORVU.MOREX.r3.7HG0678460.1	Heat shock protein 90	EISDDEDEDEKK	2415	yes	yes	Phospho (STY)	1	1530.56	0.561058	18.384	17.887	0	273.02	240.39	379780000	15	0.370804	0.630063	-0.279055	2.79724	0.879762	1.33428	0.845002	0.416816	-1.31077	0.279355	0.20255	0.902567	2.50751	3.71815	2.86624	-0.32978	2.19053	1.75524	2.15577	0.103687	1.51332	0.403893	-3.60526	2.43847	1.59558	2.28006	0.677212	2.87832	0.642452	0.702239	0.0221577	0.00766468
HORVU.MOREX.r3.5HG0470960	HORVU.MOREX.r3.5HG0470960.2	Emsy N terminus domain-containing protein-like	LAEASDGESDER	1699	yes	yes	2 Phospho (STY)	0	1437.47	0.469814	24.706	24.23	0.011607	42.789	26.249	50232000	1	-1.04629	-2.50959	-1.80052	-0.00285721	-1.33981	1.07304	0.842617	0.428001	-1.30789	0.126767	0.44655	0.712873	0.512148	0.95962	-1.35854	-0.240942	-0.0319273	1.0137	2.1505	0.0697177	1.75444	0.175915	-4.44322	0.45885	-2.04334	-1.11774	-1.78636	2.05044	0.396067	0.774502	-0.443225	-1.74228
HORVU.MOREX.r3.3HG0231410	HORVU.MOREX.r3.3HG0231410.1	Stress responsive protein	AGEESFSLAAR	871	yes	yes	Phospho (STY)	0	1216.51	0.512532	64.655	63.182	0.017518	52.693	31.229	12679000	0	-4.74459	-6.49287	-6.94769	-3.09329	-5.31961	1.76204	-0.248237	0.804644	-2.39128	0.089052	-1.79866	0.192034	-4.97628	-2.30536	-1.2694	-3.16226	-2.92832	1.56939	2.14305	0.0494064	0.592622	0.626636	-5.9414	-2.82939	-3.29956	-2.01344	-3.52095	1.69887	1.55043	0.147015	-4.96576	-4.17109
HORVU.MOREX.r3.5HG0519230	HORVU.MOREX.r3.5HG0519230.1	U3 small nucleolar RNA-associated protein 18-like protein	APLRDGDSDEEEGGVDNVLR	1884	yes	yes	Phospho (STY)	1	2221.95	0.948849	70.401	69.435	6.08e-232	197.33	172.87	1510800000	48	2.93831	3.42689	3.41752	2.97279	3.18888	0.26982	1.54552	0.319104	-0.592591	0.111017	-0.137147	0.783098	3.32212	3.41461	4.58354	3.8056	3.78147	0.574309	2.13812	0.189538	0.455444	0.431003	2.4325	2.64649	4.17195	4.05315	3.32602	0.913684	1.68267	0.301398	-2.4156	4.06511
HORVU.MOREX.r3.3HG0228940	HORVU.MOREX.r3.3HG0228940.1_4	Sulfate adenylyltransferase subunit 2	VVSIGSEICEQDR	861	yes	yes	2 Phospho (STY)	0	1650.64	0.636168	76.635	75.952	8.43e-76	178.68	148.7	2384100000	39	4.76706	3.47127	5.08239	3.42673	4.18686	0.861873	1.6642	0.12213	-0.46786	0.497034	0.202999	0.73549	5.4664	5.16078	4.70896	3.28274	4.65472	0.966122	2.13206	0.0660644	0.670859	0.316246	3.79831	4.96838	4.02937	3.13939	3.98386	0.75695	1.4612	0.156311	0.856472	1.57743
HORVU.MOREX.r3.4HG0410190	HORVU.MOREX.r3.4HG0410190.1_11	Calcium-binding EF hand protein	NFGRFDSFDEADPFGSTGPFK	1539	yes	yes	Phospho (STY)	1	2417	0.000156317	96.209	95.842	1.44e-109	160.88	144.84	101370000	7	-6.65431	0.399651	0.386375	0.1439	-1.4311	3.48412	-0.106522	0.961544	-2.23801	0.257	-1.48903	0.427198	0.739715	0.0343256	1.91347	0.540146	0.806913	0.795201	2.13149	0.144476	0.748983	0.129477	-0.0889149	-0.19496	0.501534	0.0140629	0.0579307	0.307802	1.3825	0.299171	-4.83109	-0.997424
HORVU.MOREX.r3.6HG0631210	HORVU.MOREX.r3.6HG0631210.1_5	RNA-binding protein Nova	MEAPGSPYASSPDTAPK	2257	yes	yes	2 Phospho (STY);Acetyl (Protein N-term);Oxidation (M)	0	1922.7	0.704641	55.25	54.247	1.56e-27	88.755	82.975	160280000	8	0.952787	-0.183229	-0.104055	0.131651	0.199288	0.519831	1.10615	0.378193	-1.00983	0.0374409	0.519682	0.544282	1.06792	1.97067	0.649628	1.14824	1.20912	0.552761	2.11598	0.119642	1.52951	0.109391	-0.626431	1.39991	0.194377	-2.24943	-0.320394	1.5318	0.58647	0.683081	-0.0570355	-4.29355
HORVU.MOREX.r3.2HG0192180	HORVU.MOREX.r3.2HG0192180.1	26S proteasome non-ATPase regulatory subunit 1	PTTQQTTTSAVK	751	yes	yes	Phospho (STY)	0	1341.62	0.617725	21.803	21.18	0.024172	48.568	23.431	15341000	1	0.370804	-5.94024	-5.83405	-2.75726	-3.54019	2.99616	0.135027	0.948687	-1.97176	0.238219	-2.06199	0.254015	-1.35385	-1.32534	-1.96936	-1.62515	-1.56843	0.299499	2.10679	0.170221	-0.0902275	0.897484	0.398652	-1.63897	-2.09269	-2.57978	-1.4782	1.30888	2.19701	0.191998	-5.17425	-5.17528
HORVU.MOREX.r3.4HG0365520	HORVU.MOREX.r3.4HG0365520.1	RNA-binding protein	ELSPGPSMR	1355	yes	yes	Oxidation (M);Phospho (STY)	0	1068.43	0.431111	33.465	33	0.00043868	89.171	47.295	156780000	9	-0.414612	-2.80578	0.12196	0.0245781	-0.768464	1.37812	0.186977	0.817352	-1.91644	0.0394075	-0.926962	0.429221	1.31799	1.15992	0.48222	1.63177	1.14798	0.485227	2.10342	0.00271764	0.989478	0.305496	-2.377	0.827033	0.951142	1.23282	0.158498	1.69884	1.11394	0.271676	-1.70725	-0.602071
HORVU.MOREX.r3.2HG0125660	HORVU.MOREX.r3.2HG0125660.1_6	DUF1677 family protein (DUF1677)	LGSPSPPR	504	yes	yes	2 Phospho (STY)	0	969.372	0.372213	31.514	30.232	0.0011015	87.298	72.632	60492000	19	-1.32283	-2.95833	-1.96494	-1.44123	-1.92183	0.745201	0.586316	0.263981	-1.51333	0.0260438	-1.34324	0.115741	0.107407	0.260804	-1.22819	-0.774054	-0.408507	0.711721	2.09964	0.00394864	0.170083	0.821728	0.633232	0.239745	-2.1162	-1.07114	-0.57859	1.25765	1.92956	0.0321505	-1.94718	-3.19948
HORVU.MOREX.r3.5HG0503710	HORVU.MOREX.r3.5HG0503710.2_1	High mobility group protein	INAYNNPQAGEASGDSDK	1823	yes	yes	2 Phospho (STY)	0	2009.74	0.74051	38.87	38.232	2.47e-07	61.437	52.263	297070000	4	-0.860273	-2.48313	1.81085	2.05289	0.130084	2.1857	1.05294	0.458122	-1.04662	0.575851	-0.910779	0.536066	3.07112	2.72051	-2.92684	1.84202	1.1767	2.78411	2.09956	0.233134	0.135841	0.936453	-0.654192	3.23414	0.0912886	1.49221	1.04086	1.71164	1.96372	0.136081	-0.184701	-1.36833
HORVU.MOREX.r3.1HG0024900	HORVU.MOREX.r3.1HG0024900.1	Macrophage erythroblast attacher	MEMAIDTPSPSPSVSPAPSAAAGR	81	yes	yes	2 Phospho (STY);Acetyl (Protein N-term)	0	2528.04	0.0365569	88.836	88.216	5.27e-25	64.213	56.316	13984000	2	-4.85969	-5.25453	-2.49756	-5.55046	-4.54056	1.39108	0.865444	0.303168	-1.22907	0.316691	-1.05853	0.555064	-2.55774	-2.54979	-2.18549	-5.95296	-3.31149	1.76951	2.09451	0.0681507	0.17054	0.926796	-6.41192	-0.622109	-1.01138	-5.88274	-3.48203	3.08928	1.92397	0.268742	-5.53143	-4.69444
HORVU.MOREX.r3.5HG0517040	HORVU.MOREX.r3.5HG0517040.1	Syntaxin	SVAGCGPGSSTDRTR	1875	yes	yes	Phospho (STY)	1	1586.65	0.650833	20.589	18.883	0.00013181	55.864	23.13	6943400	2	-5.21312	-4.81968	-6.91744	-3.53332	-5.12089	1.39609	-0.123397	0.867494	-2.21766	0.0214011	-0.891605	0.500807	-2.92012	-3.34346	-2.81087	-2.53848	-2.90323	0.334493	2.09426	5.44515e-05	1.32605	0.251207	-7.14944	-3.86136	-2.3077	-3.59864	-4.22929	2.06179	0.768208	0.487234	-4.69167	-4.92717
HORVU.MOREX.r3.4HG0388860	HORVU.MOREX.r3.4HG0388860.1_10	Serine/arginine repetitive matrix protein 1	VDEASQSDGGSPLQK	1432	yes	yes	3 Phospho (STY)	0	1756.6	0.599521	34.74	34.066	1.21e-56	123.92	110.11	2362800000	24	4.3536	3.85731	3.07736	4.14568	3.85849	0.559101	0.942066	0.344513	-1.14416	0.0113735	-0.467044	0.405422	4.9087	5.13216	4.63241	5.33733	5.00265	0.302594	2.08622	0.0570459	0.677115	0.196523	5.29256	4.71162	3.24109	4.05686	4.32553	0.881742	1.40911	0.200325	0.325825	3.91801
HORVU.MOREX.r3.5HG0524560	HORVU.MOREX.r3.5HG0524560.1	Methylenetetrahydrofolate reductase	NPSYGALNDHQFTRPR	1906	yes	yes	Phospho (STY)	1	1951.87	0.869023	67.112	65.947	8.43e-58	135.09	122.8	736870000	26	1.38289	1.78344	3.40253	3.36377	2.48316	1.05213	1.82754	0.324574	-0.253903	0.747288	0.890966	0.308191	1.38511	2.36003	3.53439	3.66872	2.73706	1.07605	2.08144	0.268502	1.14487	0.206385	2.25364	0.044385	2.79002	1.28072	1.59219	1.20624	0.936575	0.607501	2.11936	-3.89842
HORVU.MOREX.r3.5HG0526120	HORVU.MOREX.r3.5HG0526120.1	Actin depolymerizing factor	YAVYDLDFVSEDSAGDTPR	1915	yes	yes	Phospho (STY)	0	2198.9	0.904525	91.586	90.923	2.4e-51	96.467	88.279	19961000	1	-5.54484	-5.04989	-5.8269	-5.94539	-5.59176	0.398401	-0.24035	0.703699	-2.31801	0.132794	-1.69828	0.162723	-5.93284	-5.13274	-1.26487	-0.764513	-3.27374	2.63682	2.07766	0.198021	0.619737	0.725594	-5.85088	-4.9722	-1.03505	-3.71579	-3.89348	2.0974	1.45793	0.267463	-4.36574	-4.77783
HORVU.MOREX.r3.7HG0727480	HORVU.MOREX.r3.7HG0727480.2_2	ABC1 protein kinase	GEYVQLRTSDADSEASAATGGAGGR	2587	yes	yes	Phospho (STY)	1	2505.08	0.0769031	67.607	66.507	5.87e-10	51.398	43.595	8326700	1	-4.75719	-4.36226	-4.80783	-5.03874	-4.7415	0.28096	-0.0490894	0.9652	-2.11445	0.0765851	1.12125	0.0309578	-2.08052	-0.939521	-2.02921	-5.45897	-2.62705	1.9599	2.06536	0.204488	3.2357	0.0215351	-6.5277	-6.24049	-4.81599	-5.86684	-5.86275	0.748458	-1.17034	0.341728	-5.2033	-6.54839
HORVU.MOREX.r3.2HG0148240	HORVU.MOREX.r3.2HG0148240.1	BTB-POZ and MATH domain protein	TVAGCEEPCSSGGK	593	yes	yes	Phospho (STY)	0	1517.55	0.552759	23.422	22.924	0.00052923	62.924	41.293	55410000	2	-2.08087	-2.93863	-4.31149	-1.04103	-2.59301	1.38366	-0.6834	0.428747	-2.74604	0.00891724	-1.42774	0.191054	0.51754	0.37798	-0.415451	0.132055	0.153031	0.411129	2.06264	0.00421499	1.31829	0.112276	-3.19694	-0.384656	-0.581325	-0.498115	-1.16526	1.35685	0.744345	0.384713	-2.19728	-2.91106
HORVU.MOREX.r3.2HG0117160	HORVU.MOREX.r3.2HG0117160.1	Receptor-like kinase	PGASEAESGGDVGGK	466	yes	yes	Phospho (STY)	0	1396.55	0.550768	20.787	20.185	0.00040018	59.898	40.627	3822300	1	-3.45759	-5.42409	-7.58108	-4.76786	-5.30765	1.72203	0.0232268	0.981024	-2.03302	0.065943	-0.689414	0.484211	-2.88028	-2.83399	-4.04656	-3.33772	-3.27464	0.562594	2.05624	0.00442406	1.3436	0.0223314	-5.49889	-3.85869	-4.62797	-4.48741	-4.61824	0.675688	0.712641	0.204332	-5.77049	-4.2638
HORVU.MOREX.r3.2HG0157030	HORVU.MOREX.r3.2HG0157030.1_15	RNA polymerase-associated protein LEO1	EVVASESEGSEDNYYAGQAPEDEEAPQRK	616	yes	yes	3 Phospho (STY)	1	3423.27	0.274231	62.991	61.755	2.95e-194	149.74	144.42	581660000	35	0.971836	0.557598	3.36434	3.11321	2.00175	1.44202	1.94762	0.0486735	-0.102896	0.909664	1.65039	0.249723	2.89857	2.97295	1.08813	1.45892	2.10464	0.972031	2.05052	0.0125509	1.75329	0.188092	-2.52216	2.57094	0.180127	1.17652	0.351354	2.15204	0.29723	0.800135	-0.835228	0.182334
HORVU.MOREX.r3.2HG0134790	HORVU.MOREX.r3.2HG0134790.1_4	ARF GTPase activator	VASPPQPAK	547	yes	yes	Phospho (STY)	0	973.463	0.463397	25.543	23.697	0.015061	51.528	18.529	10455000	2	-4.48019	-5.07913	-5.42766	-2.9126	-4.4749	1.1126	0.324566	0.716926	-1.72585	0.144271	-0.939783	0.474161	-1.78676	-1.52742	-5.28513	-2.39687	-2.74904	1.72956	2.05042	0.106495	0.78607	0.59424	-6.82707	-2.49059	-2.31502	-2.50777	-3.53511	2.19636	1.26435	0.359641	-3.31388	-4.29796
HORVU.MOREX.r3.2HG0134790	HORVU.MOREX.r3.2HG0134790.1_5	Arf GTPase activating protein	VASPPQPAK	547	yes	yes	Phospho (STY)	0	973.463	0.463397	25.543	23.697	0.015061	51.528	18.529	10455000	2	-4.48019	-5.07913	-5.42766	-2.9126	-4.4749	1.1126	0.324566	0.716926	-1.72585	0.144271	-0.939783	0.474161	-1.78676	-1.52742	-5.28513	-2.39687	-2.74904	1.72956	2.05042	0.106495	0.78607	0.59424	-6.82707	-2.49059	-2.31502	-2.50777	-3.53511	2.19636	1.26435	0.359641	-3.31388	-4.29796
HORVU.MOREX.r3.7HG0732480	HORVU.MOREX.r3.7HG0732480.1	Zinc finger CCCH domain protein	RSAALSTSEEEK	2595	yes	yes	2 Phospho (STY)	1	1466.57	0.569134	25.413	24.531	0.0011439	63.257	35.29	612480000	7	2.84395	-0.436729	-1.3881	3.13201	1.03778	2.28817	0.00774527	0.996375	-2.03634	0.128347	-0.449265	0.746276	3.48347	3.15406	2.76914	2.88981	3.07412	0.316724	2.04409	0.133773	1.58708	0.0607003	-0.431339	2.68386	1.93775	1.75791	1.48705	1.34028	0.457011	0.746	2.23691	1.99328
HORVU.MOREX.r3.2HG0195080	HORVU.MOREX.r3.2HG0195080.1_4	RNA binding protein	DDSDDSSDESDEEEPPQK	766	yes	yes	3 Phospho (STY)	0	2262.63	0.628768	31.04	29.643	6.07e-05	53.342	49.901	13813000	1	-6.15517	-5.74709	-5.44567	-5.63315	-5.74527	0.300197	-0.811491	0.155582	-2.85068	0.0411602	-3.01335	0.0635432	-4.79354	-4.7031	-1.54432	-0.537392	-2.89459	2.17993	2.03919	0.137341	-0.162663	0.92733	-6.64047	-1.53183	-1.85953	-0.895876	-2.73192	2.63623	2.20186	0.167268	-3.65128	-4.98983
HORVU.MOREX.r3.2HG0151050	HORVU.MOREX.r3.2HG0151050.1_2	AT-rich interactive domain protein	IASDSQVGGSHASGSGR	599	yes	yes	Phospho (STY)	0	1651.7	0.695141	22.48	20.658	0.00024221	50.077	37.31	10885000	1	-4.94947	-3.45264	-7.24807	-2.81669	-4.61672	1.96891	0.0421688	0.970234	-1.99576	0.0922155	-1.39894	0.227933	-2.18332	-2.62538	-2.92191	-2.75322	-2.62096	0.31602	2.03793	0.00544491	0.596819	0.163481	-3.75944	-3.22359	-2.25375	-3.63432	-3.21778	0.682224	1.44111	0.0442212	-3.99756	-5.92185
HORVU.MOREX.r3.7HG0701420	HORVU.MOREX.r3.7HG0701420.1	Myb transcription factor	AEGYGSEGDDDKPHRK	2487	yes	yes	Phospho (STY)	2	1839.74	0.742485	17.149	15.387	0.00073196	49.606	29.515	6640500	2	-5.71712	-3.83105	-4.92427	-2.12705	-4.14987	1.5545	1.15737	0.265118	-0.876441	0.474592	0.587265	0.611476	-5.79582	-2.32466	-2.70912	-2.26414	-3.27343	1.6931	2.03381	0.0881361	1.46371	0.248925	-4.19867	-3.26833	-4.57593	-6.90562	-4.73714	1.54657	0.570106	0.565819	-6.64814	-4.08568
HORVU.MOREX.r3.7HG0683070	HORVU.MOREX.r3.7HG0683070.1_1	RPM1-interacting protein 4	RPSDGPAPAPPLSPYHR	2433	yes	yes	2 Phospho (STY)	1	1973.86	0.855026	57.635	56.56	5.4e-57	106.11	85.105	2741600000	61	4.1604	4.03104	4.82177	4.25031	4.31588	0.349061	1.73374	0.357161	-0.298438	0.146371	0.440896	0.137384	4.68513	4.58495	4.51644	4.67075	4.61432	0.0788284	2.03217	0.284692	0.739334	0.0086634	3.97208	3.85298	3.38143	4.29344	3.87498	0.377985	1.29284	0.485558	4.05274	4.62151
HORVU.MOREX.r3.2HG0167650	HORVU.MOREX.r3.2HG0167650.1_1	Exocyst complex component	SDSDVDEDELLQMALQEQAAR	652	yes	yes	Acetyl (Protein N-term);Oxidation (M);Phospho (STY)	0	2500.03	0.031258	97.906	97.67	3.54e-37	86.211	77.711	56916000	8	-1.40524	-1.92019	-6.41869	-0.0434589	-2.44689	2.7637	0.110509	0.944775	-1.92063	0.239482	-1.48265	0.369921	-1.61772	-1.01555	0.694662	-0.166434	-0.526259	1.00843	2.03114	0.0496596	0.437981	0.615775	-1.43059	-1.55265	-1.8606	0.986883	-0.96424	1.31327	1.59316	0.137204	-2.96907	-3.73448
HORVU.MOREX.r3.6HG0541860	HORVU.MOREX.r3.6HG0541860.2_4	Polyadenylate-binding protein-interacting protein 4	WAPDEGDSDCIELEK	1970	yes	yes	Phospho (STY)	0	1842.7	0.701925	77.249	76.674	5.78e-33	96.993	69.785	97433000	11	-0.54019	-0.14229	0.0371399	-0.039299	-0.17116	0.25677	1.76397	0.016587	-0.262763	0.355845	0.0449064	0.927693	-0.531945	0.217567	0.114567	0.566226	0.0916037	0.45843	2.02673	0.0118631	0.30767	0.569256	-1.41579	-0.352201	0.17381	0.729914	-0.216066	0.913737	1.71906	0.047639	-3.15583	-1.63477
HORVU.MOREX.r3.3HG0290320	HORVU.MOREX.r3.3HG0290320.1	Chaperone DnaK	SSGGLSESEIEK	1072	yes	yes	Phospho (STY)	0	1301.54	0.538806	49.215	48.309	4.36e-23	141.73	106.13	164070000	13	-1.2009	-1.50462	-1.92123	-0.514122	-1.28522	0.592831	-0.334271	0.682071	-2.36026	0.000451369	-1.5221	0.072604	0.818907	1.56237	0.88003	1.03888	1.07505	0.337851	2.02599	0.0334767	0.83816	0.248705	-1.58426	0.400784	1.29823	0.83279	0.236886	1.2682	1.18783	0.261347	-1.38244	1.18291
HORVU.MOREX.r3.1HG0082770	HORVU.MOREX.r3.1HG0082770.1	Reticulon-like protein	FHGSSSSSSSSDDEAGR	332	yes	yes	Phospho (STY)	0	1778.64	0.63808	16.323	14.586	0.00026609	49.865	44.882	5938600	1	-4.89572	-5.40546	-5.38387	-3.95042	-4.90887	0.680935	0.241236	0.754497	-1.78453	0.0655938	-0.376847	0.676181	-2.89285	-1.51945	-3.07983	-5.00521	-3.12434	1.43398	2.02577	0.0818037	1.40768	0.234689	-6.83971	-3.2769	-3.95163	-4.05984	-4.53202	1.57697	0.618083	0.568245	-3.42321	-6.34259
HORVU.MOREX.r3.5HG0448250	HORVU.MOREX.r3.5HG0448250.1	LIM domain protein	GNFSQLENDHDKTSQSAGSVDDEDSEY	1635	yes	yes	2 Phospho (STY)	1	3133.13	0.134687	69.657	68.643	2.83e-52	82.147	73.457	3244600000	13	5.19097	-3.02418	4.98213	5.46563	3.15364	4.1233	-0.160129	0.95415	-2.1848	0.332317	-0.968781	0.658826	5.26815	5.34441	5.87813	4.86309	5.33844	0.417213	2.02467	0.281608	1.21602	0.0193934	4.03904	4.50497	3.24863	4.69705	4.12242	0.644726	0.808652	0.656548	4.66306	-1.74804
HORVU.MOREX.r3.3HG0222770	HORVU.MOREX.r3.3HG0222770.1_3	Ubiquitin-conjugating enzyme E2	SNMSDGDNTCVAK	847	yes	yes	Phospho (STY)	0	1477.52	0.521459	24.703	24.496	9.88e-34	135.04	120.84	260940000	12	-0.177105	-0.15398	-1.11457	0.755058	-0.17265	0.763377	-0.222622	0.689488	-2.24245	0.0014076	-1.52507	0.040568	2.25814	2.29626	1.76867	1.95614	2.0698	0.251896	2.01983	0.00204827	0.717384	0.17175	0.0612774	2.04533	1.49521	1.80786	1.35242	0.889753	1.30245	0.0650889	0.144794	-0.135812
HORVU.MOREX.r3.3HG0226800	HORVU.MOREX.r3.3HG0226800.1_24	Octicosapeptide/phox/Bem1p family protein	HQHDVQSVPDSPMLDK	855	yes	yes	2 Phospho (STY);Oxidation (M)	0	2007.78	0.779872	55.968	55.128	3.05e-10	78.413	64.398	140860000	6	-0.980032	-1.22525	1.12312	0.919706	-0.0406141	1.2332	1.40417	0.147013	-0.605742	0.47426	-0.0123451	0.989438	-0.00892003	1.74325	-0.477345	1.00353	0.565128	0.999407	2.00991	0.038694	0.593397	0.495753	-0.703283	1.91592	-0.693915	-0.631799	-0.0282691	1.29651	1.41652	0.153366	-2.58325	-0.760541
HORVU.MOREX.r3.3HG0222770	HORVU.MOREX.r3.3HG0222770.1_2	Ubiquitin-conjugating enzyme E2	SNMSDGDNTCVAK	847	yes	yes	Oxidation (M);Phospho (STY)	0	1493.52	0.516373	22.077	21.628	2.35e-23	105	96.781	95909000	8	0.378977	-2.00041	-0.256494	-0.954519	-0.708111	1.01923	0.364142	0.549873	-1.64072	0.0223653	-0.0954164	0.902848	1.26172	1.17765	0.720814	0.570242	0.932606	0.338884	2.00486	0.000712823	1.5453	0.0361793	-1.07854	0.670804	-0.177529	-1.86552	-0.612694	1.09899	0.459558	0.480131	-1.37838	-1.65231
HORVU.MOREX.r3.5HG0485460	HORVU.MOREX.r3.5HG0485460.1	Transducin/WD40 repeat-like superfamily protein	TLYGVVDAGSSDEDESTSK	1748	yes	yes	2 Phospho (STY)	0	2118.79	0.791936	71.438	70.361	0	216.35	203.98	4592400000	79	5.02436	4.42979	5.30448	5.94954	5.17704	0.631052	1.2946	0.168705	-0.708838	0.130425	0.506896	0.536814	5.40661	6.30031	5.48979	6.34681	5.88588	0.506887	2.00344	0.0473985	1.21573	0.156538	3.04264	6.04944	3.95393	5.63458	4.67015	1.41354	0.787704	0.478066	1.61065	4.70579
HORVU.MOREX.r3.5HG0458010	HORVU.MOREX.r3.5HG0458010.1_2	Protein kinase	AVAAEGGGVEEGVGESSSPPR	1663	yes	yes	Acetyl (Protein N-term);Phospho (STY)	0	2062.88	0.884458	67.842	66.599	3.34e-110	161.58	146.08	561170000	24	1.92731	2.24723	2.23162	1.99621	2.10059	0.162885	1.39345	0.319246	-0.609634	0.0375893	-0.0481801	0.851549	2.10179	2.72681	3.05965	2.95266	2.71023	0.428694	2.00308	0.173878	0.561454	0.126359	1.52085	2.12125	2.33451	2.61848	2.14877	0.465536	1.44163	0.310494	2.42239	-3.1013
HORVU.MOREX.r3.5HG0537780	HORVU.MOREX.r3.5HG0537780.1_3	COP1-interacting-like protein	VTSLEDASSK	1951	yes	yes	Phospho (STY)	0	1115.47	0.47475	28.175	26.837	1.23e-10	143.97	106.42	249430000	9	-0.337763	-0.317071	-1.28575	1.14026	-0.200082	1.0013	0.0297343	0.964359	-1.97216	0.00935171	-1.49293	0.0919925	1.39866	1.64861	2.08345	1.95758	1.77207	0.308787	2.00189	0.00329189	0.479224	0.435119	-0.258646	1.38218	1.7307	2.31718	1.29285	1.10394	1.52267	0.0662164	-0.118393	-0.856906
HORVU.MOREX.r3.2HG0155210	HORVU.MOREX.r3.2HG0155210.1_1	TPR domain containing protein	GDSSNNSDVHPTPQDGEGSVSK	611	yes	yes	2 Phospho (STY)	0	2372.88	0.879522	34.227	32.697	1.53e-36	80.02	71.419	38291000	8	-5.06451	-4.82624	-4.74943	-5.71443	-5.08865	0.438218	-0.355078	0.812711	-2.3565	0.166197	-0.320009	0.788774	-0.0251446	-5.12614	-5.4538	-0.323503	-2.73215	2.95906	2.00143	0.366369	2.03649	0.314675	-5.90211	-5.98663	-1.40784	-5.77799	-4.76864	2.24217	-0.035068	0.985147	-5.01184	-5.76584
HORVU.MOREX.r3.1HG0032990	HORVU.MOREX.r3.1HG0032990.1	Chaperone DnaK	TGDGGDVIDADFTDSN	100	yes	yes	Phospho (STY)	0	1677.6	0.60432	76.503	75.842	6.96e-17	84.62	63.813	70548000	4	-0.0260239	-0.85849	-0.937478	0.131479	-0.422628	0.553587	1.6737	0.200062	-0.327256	0.547886	0.719763	0.0534974	1.20249	-0.502167	-0.491631	-0.590183	-0.0953718	0.866371	2.00096	0.149131	1.04702	0.0582966	-1.05675	-0.869121	-1.2324	-1.4113	-1.14239	0.232682	0.953941	0.432939	-3.42155	-4.55323
HORVU.MOREX.r3.4HG0334380	HORVU.MOREX.r3.4HG0334380.1_3	Serine/arginine rich splicing factor	RYSPQYRSPPR	1235	yes	no	2 Phospho (STY)	2	1565.65	0.654142	41.262	40.733	8.17e-05	83.692	70.491	3681600000	63	4.43812	4.42152	5.13613	5.16689	4.79066	0.41691	1.47001	0.182947	-0.529359	0.0691925	-0.26103	0.541807	5.06357	5.59331	5.19591	5.4273	5.32002	0.236198	1.99936	0.0827534	0.268329	0.490332	5.45104	5.09991	4.06237	5.59346	5.05169	0.691395	1.73104	0.138901	0.516464	4.34057
HORVU.MOREX.r3.2HG0185090	HORVU.MOREX.r3.2HG0185090.1_2	Sphingoid long-chain bases kinase 1	MDAADLENPTSR	724	yes	yes	Acetyl (Protein N-term);Phospho (STY)	0	1440.56	0.559224	75.147	74.413	1.34e-13	92.636	82.682	43290000	10	-1.08415	-1.10576	-1.03514	-1.21896	-1.111	0.0777984	1.88705	0.00661493	-0.104099	0.746163	0.609879	0.229506	-1.21187	-0.461288	-0.579027	-1.77544	-1.00691	0.609215	1.99115	0.0114374	0.713978	0.239596	-2.69178	-0.806115	-1.10306	-2.28257	-1.72088	0.908597	1.27717	0.0963796	-3.7626	-3.52505
HORVU.MOREX.r3.5HG0510770	HORVU.MOREX.r3.5HG0510770.1	Protein-lysine N-methyltransferase	EAGEEDTDEDDERPQLSAAAAGALR	1854	yes	yes	Phospho (STY)	1	2695.12	0.124641	75.054	74.424	2.25e-161	169.13	159.07	450220000	9	1.41363	2.7278	2.17052	1.69539	2.00184	0.576012	1.67454	0.156939	-0.314681	0.387171	1.93506	0.16921	2.14377	2.56041	2.6551	1.9068	2.31652	0.352058	1.98922	0.0964087	2.24974	0.114089	-2.35299	2.02323	2.25041	-1.65354	0.0667739	2.40906	-0.260522	0.87302	-2.64463	1.56577
HORVU.MOREX.r3.5HG0471950	HORVU.MOREX.r3.5HG0471950.3	Myb family transcription factor family protein	SPCHDEPLLTADSNCHPGSPTLSPK	1706	yes	yes	2 Phospho (STY)	0	2876.15	0.154775	72.455	71.563	6.86e-162	169.06	150.68	618280000	25	2.56936	2.23947	2.73076	3.13825	2.66946	0.373468	1.92234	0.276681	-0.0656312	0.849428	0.152185	0.503729	2.91521	3.42483	2.37353	2.22678	2.73509	0.546897	1.98797	0.265515	0.217816	0.484979	2.63506	2.33249	2.75197	2.34957	2.51727	0.209143	1.77015	0.310772	-3.98173	2.67113
HORVU.MOREX.r3.7HG0681040	HORVU.MOREX.r3.7HG0681040.1	Chaperone protein dnaJ	LNTSEGEASQMK	2423	yes	yes	Oxidation (M);Phospho (STY)	0	1389.55	0.548325	21.647	21.11	0.0016606	65.234	48.211	27451000	1	-6.45413	-4.81664	-4.23945	-2.09537	-4.4014	1.80094	-1.52937	0.321943	-3.51343	0.0111304	-2.09553	0.12072	-0.571547	-0.0391626	-1.68255	-1.25862	-0.887969	0.727858	1.98406	0.136115	1.4179	0.132969	-4.44722	-1.16326	-1.88511	-1.72789	-2.30587	1.46083	0.56616	0.681971	-4.23185	-4.28385
HORVU.MOREX.r3.6HG0541410	HORVU.MOREX.r3.6HG0541410.1_1	Nitrate reductase	RSTSTPFMNTAGDK	1966	yes	yes	Phospho (STY)	1	1591.67	0.670172	52.752	51.597	1.69e-45	159.04	129.49	139910000	9	-0.926119	0.406733	-0.0750656	-1.64537	-0.559957	0.909544	0.911994	0.398477	-1.06908	0.0833903	-1.10374	0.135418	0.110588	0.120077	0.696243	1.10957	0.509119	0.48502	1.98107	0.0764129	-0.0346689	0.948174	1.17875	-0.790732	0.83739	0.949747	0.543788	0.900948	2.01574	0.0908237	-0.368406	0.465093
HORVU.MOREX.r3.7HG0639080	HORVU.MOREX.r3.7HG0639080.1	Guanine nucleotide-binding protein subunit alpha-like protein	YEQSSELDDTRSEQFVAVTR	2284	yes	yes	Phospho (STY)	1	2439.06	0.0591278	75.135	74.238	6.65e-105	140.11	113.36	39993000	5	-1.56577	-0.831545	-0.890764	-1.15322	-1.11032	0.334262	2.33323	7.9378e-05	0.35956	0.531423	0.690848	0.238771	-1.70088	-2.58438	-0.0957127	-1.49857	-1.46988	1.03031	1.97367	0.0111797	0.331288	0.661042	-2.57145	-2.75737	-0.852052	-1.02382	-1.80117	1.00212	1.64238	0.021604	-3.68898	-2.9295
HORVU.MOREX.r3.4HG0333000	HORVU.MOREX.r3.4HG0333000.1_2	CCR4-NOT transcription complex subunit 3	DTDLSPGQPMQPGMPSSGVGVIGR	1226	yes	yes	Phospho (STY)	0	2462.1	0.0971099	84.805	84.064	3.47e-120	106.28	88.631	10475000	1	-5.89474	-3.23296	-3.07527	-3.01821	-3.80529	1.39592	1.70265	0.0568114	-0.266948	0.748078	0.480125	0.606623	-4.44659	-3.85222	-2.77905	-3.07552	-3.53835	0.755903	1.96959	0.00349495	0.747073	0.301669	-4.36377	-5.44004	-4.51532	-2.82255	-4.28542	1.08507	1.22252	0.0776577	-5.17468	-5.40686
HORVU.MOREX.r3.2HG0121950	HORVU.MOREX.r3.2HG0121950.1_2	RNA binding protein	GYSYSPSPPPR	486	yes	yes	3 Phospho (STY)	0	1446.47	0.465928	54.965	53.731	7.43e-10	96.059	86.278	214390000	58	-0.210535	0.123388	1.72919	1.22201	0.716012	0.911455	1.91326	0.0532889	-0.0470812	0.950974	0.704663	0.31585	1.43373	1.75356	-0.832769	0.697855	0.763094	1.15207	1.96034	0.0655082	0.751745	0.345313	0.117325	0.715163	-1.30194	0.514853	0.0113492	0.910099	1.20859	0.180093	-2.90051	-1.46344
HORVU.MOREX.r3.1HG0093310	HORVU.MOREX.r3.1HG0093310.1_1	Protein phosphatase 2C family protein	TGSGDSPPISPPGDQI	380	yes	yes	2 Phospho (STY)	0	1683.64	0.643027	76.266	75.597	0	222.55	199.87	2752000000	38	4.56881	4.00853	3.23051	5.75577	4.3909	1.06258	1.12177	0.130419	-0.822296	0.233084	0.481458	0.460833	6.09138	5.22896	4.59807	4.93438	5.2132	0.639679	1.94407	0.00671303	1.30375	0.0251802	4.11387	4.67317	3.39535	3.45539	3.90944	0.604298	0.640315	0.220451	3.30493	2.62487
HORVU.MOREX.r3.2HG0156130	HORVU.MOREX.r3.2HG0156130.1_9	zinc finger CCCH domain protein	DWSSDIPDDIDNDQSLDVSK	614	yes	yes	2 Phospho (STY)	0	2422.91	0.909091	91.549	90.775	2.09e-08	57.171	47.917	11371000	1	-5.93252	-5.36943	-7.06979	-5.69149	-6.01581	0.73955	-0.9623	0.0506439	-2.90226	0.0783551	-1.53975	0.342843	-2.29236	-0.642337	-6.84082	-2.67867	-3.11355	2.6371	1.93996	0.193725	1.36251	0.51276	-7.79649	-0.747865	-4.37826	-4.98161	-4.47606	2.89769	0.577455	0.705272	-4.83573	-5.13325
HORVU.MOREX.r3.2HG0146470	HORVU.MOREX.r3.2HG0146470.1_5	RNA-binding protein	PGRYSPPSR	588	yes	yes	Phospho (STY)	1	1095.49	0.486258	24.458	24.18	0.011521	53.388	22.277	56642000	2	-5.6771	0.566885	-4.98081	-5.10115	-3.79804	2.92577	-0.46722	0.834855	-2.4031	0.238498	1.84475	0.292173	-4.7152	-0.408748	-0.394468	-0.0613518	-1.39494	2.21932	1.93588	0.352823	4.24785	0.0161496	-6.90002	-6.54663	-4.22903	-4.89549	-5.64279	1.28514	-2.31197	0.22184	-4.50405	1.34044
HORVU.MOREX.r3.1HG0049600	HORVU.MOREX.r3.1HG0049600.1_1	Kinesin-like protein	SSSPFSAGSR	150	yes	yes	Phospho (STY)	0	1061.42	0.417903	29.841	28.844	0.00068416	71.555	61.917	87368000	2	-1.2009	-0.867329	-2.49664	0.824635	-0.935057	1.36752	-0.166264	0.841276	-2.09897	0.0239563	-1.17791	0.241942	0.831259	1.0264	1.30608	1.49192	1.16392	0.292901	1.93271	0.00418984	0.921061	0.184468	-1.37392	0.0705342	1.01991	1.25489	0.242854	1.19327	1.01165	0.210443	-0.653355	-0.727445
HORVU.MOREX.r3.2HG0179650	HORVU.MOREX.r3.2HG0179650.1_1	Receptor-like kinase	SISDRIPSSPLRVPASPSR	704	yes	yes	2 Phospho (STY)	2	2181.03	0.0344471	76.916	76.575	4.48e-18	79.237	59.515	40957000	1	-0.0246849	-1.49478	-1.50926	-0.0205841	-0.762329	0.854148	1.06504	0.237399	-0.866146	0.102905	0.143408	0.835813	-0.0219097	0.282166	0.392132	-0.237118	0.103818	0.286925	1.93118	0.033753	1.00955	0.103618	-2.26545	-0.141675	-1.09228	-0.123548	-0.905737	1.01312	0.921628	0.323058	-3.35346	-0.338323
HORVU.MOREX.r3.6HG0554970	HORVU.MOREX.r3.6HG0554970.1	Chloride channel protein	RSNTLTSSHLAMVGAK	2005	yes	yes	2 Phospho (STY)	1	1831.81	0.805299	63.861	62.858	5.49e-09	65.022	51.306	78871000	8	-3.23517	-0.172266	0.31599	-1.50113	-1.14814	1.58916	1.22319	0.391204	-0.705939	0.434588	-0.155607	0.874063	-0.0565014	-1.26657	-0.0950737	-0.350679	-0.442206	0.564865	1.92912	0.128894	0.550332	0.377424	-2.14995	0.127498	-1.44837	-0.499329	-0.992537	1.00749	1.37879	0.284261	-4.27671	-0.0357408
HORVU.MOREX.r3.7HG0667850	HORVU.MOREX.r3.7HG0667850.1	Heterogeneous nuclear ribonucleoprotein Q	DTVLAAGSEK	2366	yes	yes	Phospho (STY)	0	1069.47	0.46927	31.018	30.406	3.36e-10	130.1	84.096	80452000	12	-0.712534	-0.58148	-2.86597	-0.451565	-1.15289	1.14701	0.321579	0.656481	-1.60537	0.0348978	-0.864543	0.260719	0.398352	0.18007	0.371	0.860498	0.45248	0.288822	1.92695	0.00316185	0.740824	0.128563	-1.4482	0.209001	-0.129247	0.215071	-0.288343	0.7898	1.18612	0.073412	-1.54937	-2.24458
HORVU.MOREX.r3.4HG0338750	HORVU.MOREX.r3.4HG0338750.1_2	Pre-mRNA polyadenylation factor Fip1	GSPTVADETTDK	1275	yes	yes	Phospho (STY)	0	1299.52	0.523156	24.925	24.492	0.0015036	63.091	53.697	67807000	6	0.95771	-4.26964	-0.0660229	0.674947	-0.675752	2.4345	0.471959	0.743904	-1.44987	0.291836	-1.10097	0.408684	1.32685	-0.0908391	1.00658	0.853874	0.774116	0.609388	1.92183	0.0364885	0.348899	0.39946	-0.206751	0.929765	0.501205	0.476652	0.425218	0.469884	1.57293	0.0628575	-2.84916	-0.458107
HORVU.MOREX.r3.2HG0157030	HORVU.MOREX.r3.2HG0157030.1_8	RNA polymerase-associated protein LEO1	REVDSGEDSPPRK	616	yes	yes	2 Phospho (STY)	2	1630.64	0.638945	19.11	17.847	0.0015861	56.817	49.273	19093000	2	-4.79532	-2.70096	-5.15069	-4.03718	-4.17104	1.08451	-0.755364	0.471971	-2.67025	0.00463377	-0.419437	0.705706	-1.01436	-1.05819	-2.129	-1.80159	-1.50079	0.553066	1.91489	0.0692324	2.25081	0.0556764	-6.39021	-2.22294	-3.26526	-3.12798	-3.7516	1.81884	-0.335927	0.793197	-3.03698	-2.56142
HORVU.MOREX.r3.6HG0553900	HORVU.MOREX.r3.6HG0553900.1_4	Endoglucanase 11	TISAPEEDSVEDDVTAEGPTCDAK	2000	yes	yes	Phospho (STY)	0	2615.05	0.0469677	74.727	74.041	9.8e-27	69.398	57.433	64744000	4	-0.076704	0.731199	0.447905	-6.27096	-1.29214	3.33605	3.98556	0.0646631	2.07526	0.365223	2.29071	0.322196	-5.63209	-4.01903	0.402445	-4.22091	-3.3674	2.61366	1.91031	0.229441	0.215449	0.91126	-5.64181	-0.150472	-2.89634	-5.64277	-3.58285	2.62901	1.69486	0.282258	-4.31559	-4.27247
HORVU.MOREX.r3.4HG0390770	HORVU.MOREX.r3.4HG0390770.1	Regulator of Vps4 activity in the MVB pathway protein	ITSALEGGNEHIAR	1443	yes	yes	Phospho (STY)	0	1546.71	0.714085	58.915	57.847	2.51e-05	60.157	36.481	15749000	3	-6.34118	-5.87067	-6.17379	-6.167	-6.13816	0.195679	-2.19823	0.0573727	-4.10573	2.18822e-06	-3.19393	0.0317577	-2.30939	-1.84453	-1.52686	-2.44894	-2.03243	0.424695	1.9075	0.0929739	0.911802	0.462463	-0.931087	-2.40721	-6.2277	-2.21094	-2.94423	2.28473	0.995694	0.52459	-4.9932	-1.14944
HORVU.MOREX.r3.3HG0239200	HORVU.MOREX.r3.3HG0239200.1	Enhancer of polycomb-like protein	RNASFAFSEDHQPSPSFR	901	yes	yes	2 Phospho (STY)	1	2238.89	0.888511	76.208	75.305	8.6e-05	50.851	37.396	24931000	0	-2.59924	-5.05091	-0.704777	-1.90632	-2.56531	1.83259	2.89803	0.0485447	0.991058	0.522417	0.625909	0.643795	-6.1355	-1.74613	-1.55012	-4.79373	-3.55637	2.27193	1.90698	0.208185	-0.365149	0.8097	-5.07686	-1.88095	-1.43043	-4.37666	-3.19122	1.80537	2.27212	0.0986309	-6.91354	-3.48679
HORVU.MOREX.r3.7HG0702630	HORVU.MOREX.r3.7HG0702630.1_4	Pre-mRNA-splicing factor CWC26	RLDTPSPEGK	2492	yes	yes	2 Phospho (STY)	1	1258.5	0.499598	23.767	23.07	1.3e-09	106.54	83.515	352430000	17	0.593142	-0.252489	0.174749	2.15955	0.668738	1.05213	0.112002	0.857398	-1.78803	0.0228383	-0.0727296	0.92912	2.84738	2.80727	1.70963	2.4628	2.45677	0.527157	1.90003	0.00266366	1.7153	0.0362074	-0.715155	2.01138	0.44403	1.22561	0.741467	1.16294	0.184732	0.784676	1.10907	-0.130954
HORVU.MOREX.r3.6HG0577650	HORVU.MOREX.r3.6HG0577650.1_12	Peptidyl-prolyl cis-trans isomerase	ATSQISAEDHTAVAALK	2060	yes	yes	3 Phospho (STY)	0	1951.77	0.773069	65.813	64.178	0.0038662	42.254	30.562	54986000	1	-5.30801	-5.05363	-4.87259	0.629797	-3.65111	2.85952	2.06137	0.208145	0.162718	0.94415	-1.23968	0.628206	-6.91727	-5.55273	-3.70039	0.915077	-3.81383	3.41714	1.89866	0.315889	-1.4024	0.609595	-8.06706	-1.98362	-0.304166	0.709137	-2.41143	3.93055	3.30106	0.147993	-5.15634	-6.41776
HORVU.MOREX.r3.6HG0593480	HORVU.MOREX.r3.6HG0593480.1_10	Arginine/serine-rich splicing factor	SITRSPPPAR	2100	yes	yes	3 Phospho (STY)	1	1320.5	0.502983	27.117	26.824	0.012414	65.563	55.332	134140000	5	-0.315525	-1.03137	-1.06362	0.834074	-0.39411	0.888623	0.238581	0.652359	-1.65847	0.0323966	-0.426654	0.526427	1.78764	2.08534	0.392864	0.791597	1.26436	0.802253	1.89705	0.00655805	1.23182	0.0879966	-0.589668	1.20938	-0.763511	0.273977	0.0325437	0.906288	0.665234	0.24097	-0.228613	-1.2833
HORVU.MOREX.r3.5HG0509130	HORVU.MOREX.r3.5HG0509130.3	F-box/LRR-repeat protein 17	ALSFDDAPSSPEK	1842	yes	yes	2 Phospho (STY)	0	1522.56	0.562986	66.413	65.149	0.00062215	62.162	46.617	23690000	3	-0.947025	-1.83324	-7.10878	-1.09737	-2.7466	2.93379	2.61544	0.125733	0.721437	0.745461	0.836006	0.671184	-4.49603	-1.08617	-7.35187	-0.938097	-3.46804	3.06674	1.89401	0.264038	0.114568	0.954511	-6.06235	-1.01606	-2.28703	-4.965	-3.58261	2.33279	1.77944	0.179619	-5.50979	-5.03416
HORVU.MOREX.r3.5HG0508800	HORVU.MOREX.r3.5HG0508800.2_1	Kinase-like protein	RTGSLGSSDYVR	1840	yes	yes	Phospho (STY)	1	1376.61	0.608558	45.762	45.053	6.48e-24	122.97	107.08	595110000	18	1.12614	1.07602	0.727526	1.98831	1.2295	0.536036	0.160802	0.694909	-1.72922	0.00283866	-1.4134	0.00765107	3.5241	2.80256	3.09534	2.41289	2.95872	0.469266	1.89003	0.00216039	0.315825	0.381956	2.88366	1.93464	2.96537	2.78792	2.6429	0.477708	1.5742	0.00543765	1.08114	1.81154
HORVU.MOREX.r3.2HG0177110	HORVU.MOREX.r3.2HG0177110.2	Kinase family protein	GISPADSAELGQGK	696	yes	yes	Phospho (STY)	0	1408.62	0.623539	54.416	53.02	3.12e-44	135.81	116.42	33509000	10	-5.84924	-5.92899	-0.574446	-0.70746	-3.26503	3.03069	0.554309	0.767748	-1.33535	0.452197	2.13954	0.270216	-3.96472	-1.42409	-1.1444	-1.18551	-1.92968	1.36229	1.88966	0.159473	3.47489	0.0216217	-6.58853	-5.57174	-2.81203	-6.64599	-5.40457	1.79741	-1.58523	0.273335	-5.06148	-3.6207
HORVU.MOREX.r3.2HG0148240	HORVU.MOREX.r3.2HG0148240.1_1	BTB-POZ and MATH domain protein	MDDDAGDASPPPGPAPPAATGAPSSR	593	yes	yes	Acetyl (Protein N-term);Phospho (STY)	0	2526.04	0.0370121	69.743	68.136	1.18e-36	76.891	69.269	13298000	2	-4.72031	-5.87735	-5.25604	-4.46703	-5.08018	0.624998	0.693222	0.265402	-1.19116	0.450186	-2.49371	0.098082	-6.73103	-5.9915	-1.08725	-1.74632	-3.88903	2.8832	1.88438	0.260325	-1.30255	0.518256	-6.15843	-2.30952	-1.09011	-0.787821	-2.58647	2.47048	3.18694	0.0524805	-4.57284	-5.4776
HORVU.MOREX.r3.2HG0157030	HORVU.MOREX.r3.2HG0157030.1_9	RNA polymerase-associated protein LEO1	ELQPDDVVADDDMRYESDDNREPK	616	yes	yes	Phospho (STY)	2	2930.19	0.19134	73.133	72.285	1.53e-142	118.42	93.363	233180000	9	0.952019	2.36786	2.24885	0.730408	1.57479	0.853259	2.18654	0.016818	0.305068	0.595322	1.03345	0.125171	2.02054	1.65743	0.756902	0.644003	1.26972	0.675413	1.88147	0.0220309	0.728386	0.209555	0.142347	-0.138403	1.65186	0.509516	0.541331	0.786452	1.15309	0.124383	-1.37121	0.730641
HORVU.MOREX.r3.2HG0096000	HORVU.MOREX.r3.2HG0096000.1	G-patch domain-containing protein	VPSVFGNDSDEDA	398	yes	yes	Phospho (STY)	0	1430.52	0.523885	76.047	75.286	9.58e-36	120.57	105.19	983700000	35	3.08508	3.82281	2.68466	2.33664	2.9823	0.638352	1.2089	0.0478902	-0.666125	0.0893358	0.306546	0.57921	3.8314	3.58555	3.46197	3.71477	3.64842	0.159792	1.87502	0.00252889	0.972671	0.0607108	1.64388	3.6471	2.86529	2.54674	2.67575	0.828824	0.902354	0.154939	0.736937	1.82594
HORVU.MOREX.r3.1HG0053940	HORVU.MOREX.r3.1HG0053940.1	stress response protein	MMLNSDGELEEEAETHAER	173	yes	yes	Oxidation (M);Phospho (STY)	0	2285.88	0.881757	76.966	76.227	5.2e-92	162.72	144.18	199580000	18	0.495751	1.34014	0.97436	0.266592	0.769211	0.481475	1.47339	0.0213282	-0.395806	0.500414	0.464713	0.464663	0.111311	1.30242	2.46402	0.782311	1.16502	0.993825	1.8692	0.0274046	0.860519	0.287319	-1.31269	0.697558	1.05359	0.779537	0.304498	1.08882	1.00868	0.189766	-1.67406	0.337811
HORVU.MOREX.r3.4HG0333620	HORVU.MOREX.r3.4HG0333620.1	Pleckstrin-like (PH) domain protein	HVDASDDDVDK	1230	yes	yes	Phospho (STY)	0	1294.47	0.471455	18.296	16.974	2.32e-30	168.02	110.67	17598000	6	-2.56746	-3.41819	-4.57219	-2.05989	-3.15443	1.09881	-0.158775	0.848006	-2.02435	0.0261709	-0.0121723	0.990964	-1.52232	0.119109	-1.48375	-1.63338	-1.13009	0.835209	1.86557	0.0389138	2.01217	0.0827328	-5.65539	-1.67112	-2.86031	-2.38221	-3.14226	1.74521	-0.146602	0.892882	-4.5986	-1.91265
HORVU.MOREX.r3.6HG0602990	HORVU.MOREX.r3.6HG0602990.1_5	High mobility group family	TQDDEEAEGSKSEVEDEGSDEDNEDDDE	2131	yes	yes	2 Phospho (STY)	1	3276.03	0.0307945	56.538	56.134	0	198.39	195.87	70755000000	111	8.93665	8.76067	9.56729	9.18406	9.11217	0.349603	1.39799	0.160865	-0.466346	0.16638	0.426412	0.198275	10.044	9.54893	8.92862	9.79252	9.57851	0.47809	1.86434	0.0808497	0.892758	0.0380494	9.19421	8.69023	8.05077	8.8078	8.68576	0.47492	0.971581	0.316252	8.27241	8.67137
HORVU.MOREX.r3.6HG0633590	HORVU.MOREX.r3.6HG0633590.1_4	Protein furry homolog-like protein	MLLPQSSFK	2266	yes	yes	Oxidation (M);Phospho (STY)	0	1145.52	0.519197	70.483	69.344	0.0047518	71.451	40.887	20246000	3	-5.39664	-1.95817	-1.66928	-4.85394	-3.46951	1.92834	0.9314	0.55443	-0.930674	0.518047	1.73438	0.139846	-2.08355	-5.34468	-1.19363	-1.53349	-2.53884	1.90616	1.86207	0.25535	2.66505	0.0384936	-4.66759	-4.86667	-5.12237	-6.15893	-5.20389	0.663346	-0.802981	0.521924	-4.6909	-6.25075
HORVU.MOREX.r3.6HG0582640	HORVU.MOREX.r3.6HG0582640.1_5	Neutral/alkaline invertase	QRSFDDRSLSDVSYSGGHAR	2073	yes	yes	2 Phospho (STY)	2	2398.97	0.969281	61.791	60.753	2.26e-105	146.39	121.56	738530000	20	2.74015	2.27274	2.36995	3.8866	2.81736	0.740722	1.64897	0.299526	-0.199603	0.644405	1.3785	0.0435363	2.57441	3.19569	3.3918	2.90596	3.01696	0.356192	1.84857	0.239425	1.57811	0.0107105	1.73729	0.745927	0.856381	2.41584	1.43886	0.788032	0.270464	0.859	2.09952	3.12491
HORVU.MOREX.r3.7HG0718710	HORVU.MOREX.r3.7HG0718710.1	Ras-related protein	RAVDAGEDSASGPGK	2558	yes	yes	Phospho (STY)	1	1495.63	0.630415	18.518	16.762	0.0032898	52.045	40.832	14241000	0	-4.49107	-4.3323	-6.83431	-1.62518	-4.32071	2.13019	1.13136	0.349231	-0.71455	0.627415	-1.16126	0.507168	-2.43517	-1.70865	-4.87103	-5.4098	-3.60616	1.80967	1.84591	0.103589	-0.446713	0.782628	-6.7951	-2.88195	-1.47023	-1.49052	-3.15945	2.51222	2.29262	0.127852	-4.72286	-5.17149
HORVU.MOREX.r3.3HG0228060	HORVU.MOREX.r3.3HG0228060.1	Glutathione S-transferase	LHLSDDEAATLSK	859	yes	yes	Phospho (STY)	0	1478.67	0.665404	66.745	65.213	0.0061634	42.809	9.863	16119000	2	-6.53378	-5.38994	-5.32895	-4.95789	-5.55264	0.681388	-0.698162	0.666545	-2.54214	0.0408985	-1.43424	0.235586	-5.75546	-1.87969	-2.22469	-2.18217	-3.0105	1.8364	1.84398	0.335551	1.10789	0.453463	-6.24191	-1.50906	-3.53026	-5.19235	-4.1184	2.06698	0.736082	0.700593	-5.76534	-0.569615
HORVU.MOREX.r3.1HG0019870	HORVU.MOREX.r3.1HG0019870.2_3	Serine/threonine-protein phosphatase	LIHPLPPPVNSPESSPER	72	yes	yes	3 Phospho (STY)	0	2204.93	0.930967	79.737	79.167	1.31e-23	82.504	73.171	145100000	30	0.648312	-0.449354	0.106693	1.41763	0.430821	0.796004	1.50082	0.0274062	-0.342978	0.44831	0.798133	0.17404	0.762754	1.025	0.377087	0.930357	0.773799	0.28584	1.84379	0.00220098	1.14111	0.0194346	-0.803047	0.616033	-0.579003	-0.70323	-0.367312	0.661938	0.702684	0.184182	-1.12595	-1.9834
HORVU.MOREX.r3.7HG0717640	HORVU.MOREX.r3.7HG0717640.2_5	Cell division cycle and apoptosis regulator protein 1	TTDENVTGSTSGNPGK	2551	yes	yes	Phospho (STY)	0	1643.67	0.667589	22.707	22.212	0.0038101	42.568	31.781	63907000	1	-2.08087	-2.1187	-3.29429	-0.98958	-2.12086	0.941337	-0.354164	0.492516	-2.18738	0.00436025	-1.60428	0.0328778	0.460527	0.0458403	-0.23069	-0.00958252	0.0665238	0.288557	1.83322	6.10588e-05	0.583109	0.166607	-1.48013	0.10423	-0.457145	-0.233295	-0.516585	0.682548	1.25011	0.0133249	-1.9082	-2.01122
HORVU.MOREX.r3.2HG0145640	HORVU.MOREX.r3.2HG0145640.1	DDT domain-containing protein	ASSSSPFSPLASPSQTNPNPHAGADPR	583	yes	yes	2 Phospho (STY);Acetyl (Protein N-term)	0	2878.2	0.196046	79.904	79.417	3.27e-40	74.05	55.331	114670000	5	1.15224	0.258345	0.64081	1.84536	0.974189	0.686591	5.69234	0.0138284	3.86281	0.0671058	3.47047	0.136654	-5.93142	0.335704	-0.253141	-5.70565	-2.88863	3.39295	1.82952	0.465014	-0.392344	0.885685	0.361219	1.49507	-5.82044	-6.02097	-2.49628	3.98203	2.22187	0.419913	0.131435	-6.05657
HORVU.MOREX.r3.4HG0363280	HORVU.MOREX.r3.4HG0363280.1_5	Auxilin-related protein 2	VSVPGSACPSPGR	1348	yes	yes	2 Phospho (STY)	0	1429.55	0.546231	44.901	44.117	0.0078328	41.092	32.871	33789000	1	-5.39348	-5.2888	-5.58274	-0.686823	-4.23796	2.37055	1.00671	0.449022	-0.81902	0.649669	-0.751513	0.715734	-0.128477	-5.56083	-2.91632	-5.07014	-3.41894	2.47615	1.82573	0.207875	0.0675074	0.974173	-6.60463	-0.414081	-1.17669	-5.75041	-3.48645	3.14234	1.75822	0.318188	-4.4096	-5.93875
HORVU.MOREX.r3.2HG0167650	HORVU.MOREX.r3.2HG0167650.1_2	Exocyst complex component	SDSDVDEDELLQMALQEQAAR	652	yes	yes	2 Phospho (STY);Acetyl (Protein N-term);Oxidation (M)	0	2580	0.997588	99.872	99.582	5.23e-43	90.1	82.296	50350000	6	-4.42691	-2.74345	-2.26439	-0.122259	-2.38925	1.77317	0.250475	0.882076	-1.57481	0.158281	-0.894255	0.400278	0.312777	-1.26365	-1.56004	-0.746853	-0.814443	0.823185	1.82528	0.244571	0.680554	0.299644	-0.636883	-2.63076	-1.68483	-1.02752	-1.495	0.871947	1.14473	0.451631	-1.26918	-6.70112
HORVU.MOREX.r3.5HG0495950	HORVU.MOREX.r3.5HG0495950.1_3	ATP-dependent zinc metalloprotease FtsH	SPGDVDLSKPTSPEEAPK	1792	yes	yes	Phospho (STY)	1	1932.87	0.871768	55.338	53.699	8.14e-110	173.43	152.23	33084000	3	-6.00617	-7.03631	-6.33086	-4.39529	-5.94216	1.11731	-1.12283	0.209638	-2.9372	0.0853931	-5.60385	6.5074e-05	-5.81524	-4.44343	0.0482426	-1.80942	-3.00496	2.62794	1.81437	0.252365	-2.66665	0.089816	-0.283646	-0.498277	-0.556176	-0.0151462	-0.338311	0.245274	4.48102	0.000257544	-4.37675	-5.09719
HORVU.MOREX.r3.1HG0085490	HORVU.MOREX.r3.1HG0085490.1	Dynamin-related protein	MGSEHLAKSLSK	342	yes	yes	2 Phospho (STY)	1	1446.6	0.597932	19.947	19.46	0.017153	46.891	9.1637	5054500	1	-4.9195	-5.89793	-5.12879	-3.49427	-4.86012	1.00305	0.248717	0.708907	-1.56257	0.0259408	-0.714272	0.251886	-3.30555	-2.84231	-3.69954	-3.34282	-3.29756	0.351639	1.81128	0.00546445	0.848295	0.0343846	-3.42728	-4.436	-4.58266	-4.13746	-4.14585	0.513617	0.962989	0.0846981	-5.23725	-6.11021
HORVU.MOREX.r3.6HG0593480	HORVU.MOREX.r3.6HG0593480.1_6	Arginine/serine-rich splicing factor	SITRSPPPAR	2100	yes	yes	2 Phospho (STY)	1	1240.54	0.536652	26.219	25.916	0.0018826	81.494	66.292	440730000	15	1.34215	0.881279	0.618484	2.67874	1.38016	0.915929	0.582654	0.444487	-1.22795	0.058678	-0.247223	0.673031	2.47455	2.46453	2.13813	3.35523	2.60811	0.522021	1.8106	0.0241597	0.980726	0.0545051	0.720404	1.86287	1.72803	2.19824	1.62739	0.636153	0.829877	0.236644	1.25587	-0.818585
HORVU.MOREX.r3.3HG0285280	HORVU.MOREX.r3.3HG0285280.1	Trihelix transcription factor	NSVSDAQLR	1049	yes	yes	2 Phospho (STY)	0	1148.43	0.426433	32.58	31.194	0.012604	55.258	37.872	50919000	5	0.583124	-3.54817	-0.106522	-0.257513	-0.832269	1.8472	0.838669	0.490709	-0.960642	0.344803	-0.0643992	0.951483	0.404753	0.315543	-0.303966	0.0971603	0.128372	0.315864	1.79931	0.0405203	0.896242	0.0935887	-1.3663	0.435048	-1.3389	-0.801331	-0.76787	0.843074	0.903069	0.298855	-2.42877	-3.16064
HORVU.MOREX.r3.4HG0337200	HORVU.MOREX.r3.4HG0337200.1_1	Receptor-like kinase	MSGEGAEETDQQQSVLNQGDEMVEGPSSP	1261	yes	yes	2 Oxidation (M);Phospho (STY)	0	3147.22	0.216963	68.633	67.849	1.62e-167	110.03	102.91	93682000	2	-3.81217	-5.77804	-5.8423	0.915848	-3.62917	3.17313	-2.79952	0.233399	-4.59447	0.0299807	-0.412823	0.844798	1.40209	1.48278	0.998718	-0.0223866	0.965299	0.691667	1.79495	0.258322	4.18164	0.0180297	0.527708	-4.27846	-4.5787	-4.53592	-3.21634	2.49955	-2.3867	0.249747	-0.0573692	-4.96521
HORVU.MOREX.r3.4HG0389000	HORVU.MOREX.r3.4HG0389000.1	Protein phosphatase 2C	YGVTSVCGRR	1433	yes	yes	Phospho (STY)	1	1233.53	0.532556	48.181	47.508	0.023325	40.987	18.157	168320000	5	-0.205145	0.999933	0.287307	0.136963	0.304765	0.507191	0.657531	0.620739	-1.13338	0.0178213	-0.218094	0.636993	1.77548	1.59514	1.66082	0.72113	1.43814	0.483781	1.79091	0.204633	0.915281	0.0785967	-0.0659288	1.06591	-0.12439	1.21585	0.522859	0.716644	0.875625	0.521383	1.14203	-3.99972
HORVU.MOREX.r3.2HG0190350	HORVU.MOREX.r3.2HG0190350.1	Peptidylprolyl isomerase	VENDSSEDDDDDEEDDLPR	740	yes	yes	2 Phospho (STY)	0	2367.74	0.742479	53.606	52.259	0.0010286	40.179	23.685	9871200	0	-5.22601	-6.05187	-5.86514	-2.54397	-4.92175	1.62415	-0.0252514	0.978229	-1.81564	0.0789358	-1.13507	0.425318	-3.60449	-2.95307	-3.48427	-2.38262	-3.10611	0.559237	1.79039	0.0076464	0.68057	0.554171	-6.75816	-2.32456	-3.7817	-2.28231	-3.78668	2.10005	1.10982	0.355813	-4.69623	-5.8237
HORVU.MOREX.r3.7HG0657330	HORVU.MOREX.r3.7HG0657330.1	ENTH/ANTH/VHS superfamily protein	EPEEEVKPTSPPPVSEPEVEQEPEPEPEPEPVK	2329	yes	yes	2 Phospho (STY)	1	3849.67	0.66864	76.75	76.227	1.08e-229	164.4	155.1	1680100000	23	4.00579	3.22354	1.94311	4.91622	3.52216	1.25962	0.822381	0.366169	-0.967917	0.271829	-0.263385	0.719627	5.29486	5.39201	3.59864	3.67481	4.49008	0.986657	1.7903	0.0530403	0.704532	0.270217	3.99474	4.49437	3.05194	3.60115	3.78555	0.610566	1.08577	0.138721	2.56521	1.39262
HORVU.MOREX.r3.2HG0099740	HORVU.MOREX.r3.2HG0099740.1	Zinc finger family protein	RLASEELANDWDNK	407	yes	yes	Phospho (STY)	1	1739.75	0.751593	74.432	73.526	2.13e-43	121.27	78.478	171580000	13	-0.752388	0.427374	-0.877247	0.0954132	-0.276712	0.637998	0.268611	0.727601	-1.51846	0.0417176	-0.250882	0.737793	1.50855	2.0779	1.57173	-0.191206	1.24175	0.9887	1.78707	0.0740075	1.26758	0.168161	-1.55988	0.644605	1.3398	-0.527844	-0.0258304	1.28059	0.519493	0.593463	-2.32296	0.588302
HORVU.MOREX.r3.5HG0519420	HORVU.MOREX.r3.5HG0519420.1	Basic-leucine zipper (BZIP) transcription factor family	VASLEHLQK	1885	yes	yes	Phospho (STY)	0	1103.54	0.537625	47.473	46.725	2.4e-74	185.96	117.4	522550000	41	1.33451	2.08607	0.853499	0.537657	1.20293	0.673779	0.750054	0.617091	-1.03626	0.0300347	-1.1447	0.114161	2.60601	1.94817	2.08481	2.31779	2.2392	0.28825	1.78632	0.246203	-0.108432	0.847362	3.7991	1.36254	1.94402	2.28486	2.34763	1.03987	1.89475	0.246954	1.23196	2.84838
HORVU.MOREX.r3.3HG0227720	HORVU.MOREX.r3.3HG0227720.1_3	Repressor of RNA polymerase III transcription	SSDSDPPSPVEHLSCR	856	yes	yes	3 Phospho (STY)	0	2008.67	0.667618	63.149	62.112	1.11e-40	98.269	87.164	47146000	8	0.246807	-1.64812	-2.94099	-1.53242	-1.46868	1.30982	0.797843	0.320426	-0.98383	0.330858	0.091849	0.913787	0.388948	0.755015	-2.13275	-0.950619	-0.48485	1.32077	1.78167	0.0531189	1.07568	0.236477	-1.7617	-0.208512	-1.77289	-2.49902	-1.56053	0.965104	0.705994	0.275748	-1.49133	-2.23922
HORVU.MOREX.r3.6HG0592090	HORVU.MOREX.r3.6HG0592090.2	Ankyrin repeat-like protein	SPPSTLPR	2095	yes	yes	Phospho (STY)	0	933.432	0.432097	70.213	68.728	0.026164	59.245	18.216	4175100	1	-6.40862	-4.6628	-5.10018	-4.05239	-5.056	0.998891	0.594616	0.457615	-1.18304	0.100393	-0.441799	0.602898	-3.62921	-4.87532	-3.7341	-3.25321	-3.87296	0.699407	1.77766	0.0356733	0.74124	0.343944	-6.37739	-4.55809	-4.08631	-3.435	-4.6142	1.26243	1.03642	0.264817	-5.70826	-6.5676
HORVU.MOREX.r3.5HG0491750	HORVU.MOREX.r3.5HG0491750.1_1	Methyl-CpG-binding domain protein	VQDEFGEDSSPLQQSAASNVSYR	1769	yes	yes	Phospho (STY)	0	2593.1	0.0969698	77.449	76.902	3.01e-125	127.63	113.61	293420000	12	2.06574	2.34499	2.39324	1.28276	2.02168	0.513331	2.24159	0.0194498	0.472239	0.141786	0.265302	0.597008	1.26731	1.56139	1.80513	1.56394	1.54944	0.220096	1.76936	0.0383542	-0.206938	0.635808	1.00484	1.12642	2.3933	2.50096	1.75638	0.800359	1.97629	0.0429108	0.0340061	-2.14114
HORVU.MOREX.r3.6HG0627220	HORVU.MOREX.r3.6HG0627220.1_1	mRNA decapping protein 2	SSSRGQLPPQELLDDLCSR	2235	yes	yes	Phospho (STY)	1	2237.01	0.0147605	91.65	91.151	1.45e-87	138.24	116.78	618580000	23	2.16519	2.79144	2.50026	1.28722	2.18603	0.65155	1.25424	0.44593	-0.512168	0.43368	0.630279	0.337289	3.83892	2.91617	1.33777	2.69993	2.6982	1.03272	1.76641	0.308915	1.14245	0.166244	1.41321	2.92051	1.43539	0.453892	1.55575	1.01841	0.623961	0.707778	1.88544	1.0784
HORVU.MOREX.r3.7HG0748350	HORVU.MOREX.r3.7HG0748350.1_1	Zinc finger FYVE domain-containing protein 1	AAADPASPSEQQNEK	2635	yes	yes	Phospho (STY)	0	1621.66	0.662109	21.45	20.927	1.48e-26	91.969	84.599	43815000	2	-0.0866699	-2.31854	-3.45449	-0.85395	-1.67841	1.50306	0.548283	0.566958	-1.21744	0.183084	-1.08725	0.236799	-0.162922	0.181851	-0.674038	-1.18877	-0.46097	0.599207	1.76572	0.0237631	0.130196	0.785603	0.398652	-0.797469	-0.751618	-1.21423	-0.591166	0.691918	1.63553	0.0369017	-2.81865	-3.34358
HORVU.MOREX.r3.7HG0717970	HORVU.MOREX.r3.7HG0717970.2_1	Poly(A) polymerase	NDPGNGSPDSQLK	2555	yes	yes	Phospho (STY)	0	1407.57	0.566753	26.969	26.802	1.48e-11	88.282	67.38	193360000	5	0.087738	-0.238853	-1.47214	1.11499	-0.127067	1.06624	-0.047226	0.945883	-1.8122	0.0194797	-1.0297	0.176291	1.58608	2.29326	1.33524	1.52596	1.68513	0.419282	1.76498	0.00800758	0.782504	0.13952	-0.272354	1.18217	1.07887	1.62184	0.902631	0.817935	0.982472	0.137269	0.0892334	-1.08215
HORVU.MOREX.r3.6HG0602990	HORVU.MOREX.r3.6HG0602990.1_1	High mobility group family	TQDDEEAEGSKSEVEDEGSDEDNEDDDE	2131	yes	yes	Phospho (STY)	1	3196.06	0.064464	44.304	43.789	2.88e-259	190.82	182.05	1531900000	12	3.56612	2.98747	3.79225	4.05885	3.60117	0.456012	1.59191	0.271155	-0.161063	0.731358	1.3217	0.292881	3.43283	2.83023	4.32672	4.45916	3.76224	0.770605	1.75298	0.241767	1.48276	0.258463	3.19365	3.14167	3.84036	-1.0578	2.27947	2.24743	0.270213	0.87988	3.37808	2.59364
HORVU.MOREX.r3.2HG0128240	HORVU.MOREX.r3.2HG0128240.1	Aldose 1-epimerase	INDVPGGYDHNYVLDSGDEK	514	yes	yes	Phospho (STY)	0	2285.95	0.947786	74.136	72.837	0.0002993	40.625	21.925	15638000	1	-6.86281	-5.09125	-1.70514	-3.68276	-4.33549	2.18352	0.929077	0.476028	-0.822512	0.644164	0.553409	0.746012	-5.43816	-6.04405	-1.37767	-1.19205	-3.51298	2.58579	1.75159	0.258965	1.37592	0.467057	-7.20176	-5.51434	-5.36657	-1.47293	-4.8889	2.4247	0.375668	0.787273	-3.65783	-5.46958
HORVU.MOREX.r3.3HG0327190	HORVU.MOREX.r3.3HG0327190.2_5	Villin	NLSTPPPVAR	1206	yes	yes	Phospho (STY)	0	1130.55	0.548524	60.618	59.57	1.21e-12	121.36	48.754	2644200000	99	3.87022	4.00049	3.70818	3.45819	3.75927	0.233635	0.537865	0.424274	-1.21232	0.0127926	-0.66551	0.0557576	4.75068	5.686	4.18021	5.26947	4.97159	0.651715	1.75019	0.0459189	0.546813	0.234948	4.9902	4.10844	3.89148	4.70899	4.42478	0.511521	1.20337	0.121472	1.99273	4.32719
HORVU.MOREX.r3.2HG0175730	HORVU.MOREX.r3.2HG0175730.1_1	Surfeit locus protein 2 containing protein	DRWESSPGKDDIAEDEGASDDEDDDVMADK	688	yes	yes	2 Phospho (STY)	2	3471.25	0.249459	73.133	72.279	1.81e-122	98.987	91.844	141850000	6	0.590889	-2.02573	-0.0784721	0.914854	-0.149615	1.31736	0.339862	0.706997	-1.40888	0.0928193	0.0208941	0.981258	1.68066	1.64898	1.08652	0.620904	1.25927	0.505568	1.74874	0.0286761	1.42978	0.0540815	-1.5858	0.852552	-0.423768	0.474976	-0.170509	1.08482	0.318968	0.695587	-2.04166	0.597371
HORVU.MOREX.r3.6HG0634080	HORVU.MOREX.r3.6HG0634080.1_3	PRLI-interacting factor	VDAASASDDTVEDALK	2270	yes	yes	2 Phospho (STY)	0	1765.67	0.669636	69.945	68.948	2.26e-57	136.48	119.81	305130000	33	1.12079	-0.0725212	1.09084	2.17444	1.07839	0.917946	0.963493	0.16005	-0.784289	0.170387	0.806126	0.372023	1.60934	1.96417	1.47525	2.40195	1.86268	0.414486	1.74778	0.00734405	1.59041	0.0717657	-1.48467	1.43197	-0.21779	1.35953	0.272262	1.39691	0.157368	0.850369	-0.698133	-0.37058
HORVU.MOREX.r3.3HG0311510	HORVU.MOREX.r3.3HG0311510.1_2	Dek protein	EDDDEDGAGPADSEDLSMGGSDEDAEVK	1174	yes	yes	2 Phospho (STY);Oxidation (M)	0	3030	0.000620722	54.937	53.998	7.51e-97	97.804	85.608	101750000	8	0.069561	-1.274	0.290409	-3.5852	-1.12481	1.77999	1.8182	0.420058	0.0715631	0.962919	4.48584	0.00349313	-0.552982	-0.386684	-4.61869	0.772883	-1.19637	2.35654	1.74664	0.464859	4.41428	0.011731	-6.28207	-5.98899	-4.58392	-5.5876	-5.61065	0.741315	-2.66764	0.218012	-5.62851	-0.144568
HORVU.MOREX.r3.7HG0658560	HORVU.MOREX.r3.7HG0658560.1_1	Kinase family protein	TGAVSAGDTGSPSAR	2331	yes	yes	Phospho (STY)	0	1412.59	0.593302	23.314	22.85	0.00033957	59.513	42.045	89643000	8	-1.24791	-1.2859	-2.90202	-0.252144	-1.42199	1.09664	-0.231532	0.760721	-1.97592	0.0203788	-1.11299	0.232933	0.982201	1.14837	-0.203407	0.288527	0.553923	0.627369	1.74438	0.0222792	0.862928	0.268862	-2.06831	0.767577	-0.38779	0.452501	-0.309005	1.27021	0.881455	0.309398	-0.588709	-0.63234
HORVU.MOREX.r3.6HG0630010	HORVU.MOREX.r3.6HG0630010.1_17	Pumilio-like protein	SFADALQENISRPASK	2249	yes	yes	3 Phospho (STY)	1	1972.77	0.773403	76.184	75.341	7.91e-05	54.728	46.44	64149000	1	-1.41295	-2.26666	-0.372776	0.771625	-0.820191	1.31374	1.76453	0.157936	0.024301	0.978544	0.0526288	0.941533	-2.12506	-0.286504	0.418627	-1.38503	-0.844492	1.1312	1.74023	0.145912	0.0283278	0.963981	-1.21957	-0.565442	-0.471713	-1.23455	-0.87282	0.410875	1.7119	0.105494	-1.15352	-3.61952
HORVU.MOREX.r3.7HG0751310	HORVU.MOREX.r3.7HG0751310.2	High mobility group protein	EVEEEDEEESDKSKSEINDDDDDEGSDEDEDDDE	2644	yes	yes	4 Phospho (STY)	2	4254.25	0.245229	45.644	44.836	4.93e-210	116.46	115.11	22178000000	50	7.39568	6.47284	7.38249	8.021	7.318	0.637365	1.59554	0.10897	-0.144079	0.705614	-0.0930731	0.810707	7.33524	7.42089	7.13637	7.95581	7.46208	0.350068	1.73961	0.0740397	0.0510056	0.850676	7.346	7.9321	7.00859	7.35761	7.41107	0.383212	1.68861	0.0819075	4.41157	7.61617
HORVU.MOREX.r3.6HG0634080	HORVU.MOREX.r3.6HG0634080.1_1	PRLI-interacting factor	NTTSFIIR	2270	yes	yes	Phospho (STY)	0	1030.48	0.484861	72.637	71.724	0.0016597	82.645	51.223	85535000	15	-1.42796	-0.806398	-0.382563	-0.428896	-0.761455	0.483186	0.994848	0.520983	-0.739175	0.120111	0.267632	0.811816	-0.672852	-0.488902	0.666142	0.406494	-0.0222795	0.657964	1.73402	0.284812	1.00681	0.394793	-3.94487	-1.16446	0.569238	0.423746	-1.02909	2.09646	0.727216	0.69719	-6.05845	-0.438891
HORVU.MOREX.r3.1HG0052940	HORVU.MOREX.r3.1HG0052940.1	Nuclear control of ATPase protein 2	ATSPPRSPNAGDRPETADLAVAAAPAQPAR	166	yes	yes	2 Phospho (STY);Acetyl (Protein N-term)	2	3156.44	0.43907	76.986	76.451	3.06e-195	146.92	133.07	1783100000	15	4.86384	3.82128	4.55491	4.77729	4.50433	0.473589	1.50229	0.0286533	-0.229165	0.466611	0.381639	0.268701	5.19747	4.80831	4.51227	4.41593	4.73349	0.351501	1.73146	0.0134164	0.610804	0.0643274	4.20217	4.52602	3.55083	4.21174	4.12269	0.409855	1.12066	0.0707591	2.30371	2.1488
HORVU.MOREX.r3.4HG0334390	HORVU.MOREX.r3.4HG0334390.1_1	Golgi-body localization protein domain isoform 1	GDGDNEYHDEGSESDGEYPFAR	1236	yes	yes	2 Phospho (STY)	0	2604.86	0.859181	69.532	68.486	9.7e-82	99.219	94.914	135440000	6	0.865263	0.413878	0.820662	0.0872784	0.54677	0.367536	1.92107	0.0135399	0.195255	0.513192	0.372582	0.379641	0.351242	-0.231431	0.515394	0.770855	0.351515	0.425256	1.72581	0.0225562	0.177327	0.678471	0.702364	0.811927	-0.206019	-0.611521	0.174188	0.694641	1.54848	0.0490554	-2.16038	-1.87402
HORVU.MOREX.r3.3HG0315410	HORVU.MOREX.r3.3HG0315410.1_3	Vesicle-associated protein 1-2	DESPPPLK	1188	yes	yes	Phospho (STY)	0	961.416	0.415778	32.506	31.889	5.55e-11	88.181	56.228	29351000	9	-4.35363	-6.05	-4.95998	-1.22816	-4.14794	2.06919	0.755611	0.508017	-0.968766	0.602063	-3.16136	0.0242781	-4.97518	-6.22924	-0.969193	-0.543089	-3.17917	2.84965	1.72438	0.28034	-2.1926	0.17895	-1.34195	-0.713162	-1.36618	-0.525024	-0.986578	0.431343	3.91697	3.54345e-05	-4.48604	-4.33094
HORVU.MOREX.r3.5HG0455150	HORVU.MOREX.r3.5HG0455150.1	Transducin/WD-like repeat-protein	VGGTLGTSTSLGGSQAVANYDGK	1658	yes	yes	Phospho (STY)	0	2219.01	0.010721	74.819	73.658	5.81e-11	56.488	39.609	19230000	1	-6.55375	-4.64412	-7.30424	-4.87711	-5.84481	1.29237	-0.617225	0.404969	-2.33937	0.15922	-1.32796	0.458926	-5.91372	-5.60413	-1.07208	-1.43183	-3.50544	2.6093	1.72214	0.241857	1.0114	0.635266	-7.50204	-6.7069	-1.00975	-2.84869	-4.51684	3.09786	0.710738	0.666154	-5.00664	-5.61841
HORVU.MOREX.r3.1HG0002320	HORVU.MOREX.r3.1HG0002320.1_1	Ras-related protein	SGRGEEEYDYLFK	18	yes	yes	Phospho (STY)	1	1671.68	0.681782	81.978	81.431	0.0038532	45.723	33.747	49527000	4	-4.68647	-1.99959	-1.47756	0.370827	-1.9482	2.08967	1.23528	0.299562	-0.486225	0.684212	-0.238745	0.865655	-0.961639	-2.80017	-0.869133	-1.21696	-1.46198	0.904176	1.7215	0.0195421	0.247481	0.807144	-4.26717	-0.700849	-0.73532	-1.13448	-1.70946	1.71646	1.47402	0.156547	-3.1056	-2.90081
HORVU.MOREX.r3.3HG0311510	HORVU.MOREX.r3.3HG0311510.1_4	Dek protein	PADPAPADPPADDPMDTEEHEEEPASAEEHEEEEQPQK	1174	yes	yes	Oxidation (M);Phospho (STY)	0	4288.67	0.669976	58.09	56.593	2.27e-169	102.34	97.849	33371000	2	-6.45109	-5.09321	-3.99485	-6.43865	-5.49445	1.18553	0.0145165	0.982709	-1.70547	0.285831	-4.63669	0.0151724	-5.71363	-5.96857	-0.26359	-3.21015	-3.78898	2.65947	1.71998	0.250599	-2.93123	0.15868	1.34587	-0.775332	-4.35855	0.356983	-0.857757	2.48958	4.65121	0.0105229	-4.93512	-6.13183
HORVU.MOREX.r3.1HG0081460	HORVU.MOREX.r3.1HG0081460.1_1	CASC3/barentsz eIF4AIII-binding protein	MPSFTQPTPTVLTEDAGVSSPR	325	yes	yes	2 Phospho (STY)	0	2477.06	0.0586726	90.779	90.358	9.12e-35	81.446	72.549	12819000	1	-2.24139	-3.33886	-3.18866	-2.69033	-2.86481	0.499564	0.621023	0.594482	-1.09183	0.0341546	-0.519773	0.230662	-2.33799	-2.26206	-1.07898	-1.41288	-1.77298	0.624432	1.71285	0.17732	0.572059	0.233997	-2.98161	-2.67231	-2.08309	-1.64314	-2.34504	0.598222	1.1408	0.346606	-3.93227	-6.30491
HORVU.MOREX.r3.6HG0577650	HORVU.MOREX.r3.6HG0577650.1_6	Peptidyl-prolyl cis-trans isomerase	SKLSIDSSEDEGNEEK	2060	yes	yes	3 Phospho (STY)	1	2005.68	0.684373	43.413	42.695	4.6e-24	90.896	79.253	584610000	17	3.04369	1.89138	2.74019	3.09389	2.69229	0.556334	2.05225	0.141431	0.342151	0.352248	1.16928	0.0244915	2.28265	2.50146	1.84865	2.76779	2.35014	0.388748	1.7101	0.202659	0.827131	0.0497295	1.20419	1.7105	0.96902	2.20831	1.52301	0.551765	0.882964	0.493666	0.638069	2.37646
HORVU.MOREX.r3.3HG0226800	HORVU.MOREX.r3.3HG0226800.1	Octicosapeptide/phox/Bem1p family protein	SGVQNSGPAEDQR	855	yes	yes	Phospho (STY)	0	1423.57	0.572901	19.664	19.06	0.00066321	70.412	51.141	4046000	1	-4.92965	-4.14085	-6.30152	-3.59758	-4.7424	1.1745	0.430928	0.617252	-1.27133	0.086063	-0.223423	0.793987	-3.81309	-3.70586	-3.43918	-2.92616	-3.47107	0.395829	1.70225	0.0302232	1.0479	0.133063	-5.5781	-5.28849	-4.1104	-3.09891	-4.51898	1.1398	0.654352	0.447716	-3.83647	-4.9577
HORVU.MOREX.r3.7HG0698570	HORVU.MOREX.r3.7HG0698570.1_6	ATP-dependent RNA helicase DeaD	WTLDGEESDEEDVKK	2479	yes	yes	Phospho (STY)	1	1858.75	0.750984	66.056	64.791	9.95e-45	106.16	87.56	35685000	4	-1.24454	-0.880991	-1.34397	-2.01066	-1.37004	0.471168	1.76219	0.0273956	0.0608467	0.851835	-0.123902	0.7786	-1.72565	-0.835793	-1.49058	-1.67154	-1.43089	0.409267	1.70135	0.0291339	-0.184749	0.664174	-1.78511	-1.03593	-0.348514	-1.81502	-1.24614	0.698576	1.88609	0.02896	-4.66332	-2.64386
HORVU.MOREX.r3.6HG0559310	HORVU.MOREX.r3.6HG0559310.1_1	Eukaryotic translation initiation factor	GAGGSDEEHVSSPR	2020	yes	yes	Phospho (STY)	0	1463.57	0.567815	22.253	21.807	0	237.32	210.69	1925400000	39	1.95918	3.14802	2.32618	4.1681	2.90037	0.980478	-0.00226593	0.997376	-1.69742	0.0171582	0.106843	0.946571	4.4847	4.97999	4.7512	4.17528	4.59779	0.346853	1.69516	0.0119096	1.80426	0.262393	-1.43578	3.67367	5.14232	3.79391	2.79353	2.89708	-0.109108	0.944922	3.32767	1.99134
HORVU.MOREX.r3.4HG0349000	HORVU.MOREX.r3.4HG0349000.2_3	Calcium-dependent protein kinase	TMRNSLNLNLGDILNPSNS	1316	yes	yes	2 Phospho (STY)	1	2231.96	0.964713	100.53	100.33	1.05e-42	94.276	79.662	19729000	1	-4.49966	-2.96087	-0.694284	-0.692267	-2.21177	1.86255	2.51366	0.0436077	0.823327	0.630987	3.02373	0.0398063	-4.68799	-5.89715	-0.414938	-1.14031	-3.0351	2.66951	1.69033	0.264614	2.20041	0.192798	-7.1692	-4.12935	-4.42083	-5.22264	-5.2355	1.3695	-0.510074	0.526147	-5.41245	-5.08217
HORVU.MOREX.r3.7HG0732490	HORVU.MOREX.r3.7HG0732490.1	SWAP (Suppressor-of-White-APricot)/surp RNA-binding domain-containing protein	GGASYPSAPQHVSPDPSNFSGTAK	2596	yes	yes	Phospho (STY)	0	2438.05	0.0539828	68.028	66.572	1.21e-30	62.377	53.883	17149000	0	-3.96682	-5.92758	-7.12392	-5.58337	-5.65042	1.30218	-0.643669	0.553378	-2.33203	0.171094	-3.66147	0.0247102	-5.53545	-0.365251	-1.68433	-5.68854	-3.31839	2.70334	1.68836	0.322631	-1.32944	0.465775	-0.941057	-5.10101	-0.689025	-1.22472	-1.98895	2.08621	3.0178	0.0607876	-2.64846	-5.51395
HORVU.MOREX.r3.4HG0389490	HORVU.MOREX.r3.4HG0389490.1_1	Maternal effect embryo arrest 59	VDRPAGGSFELSEDPGATER	1437	yes	yes	Phospho (STY)	1	2168.94	0.937556	67.964	66.88	8.1e-12	68.231	41.814	43735000	2	-1.58874	-4.98147	0.110146	-4.93745	-2.84938	2.53337	0.478832	0.840261	-1.20208	0.433687	0.256498	0.889873	-1.72976	-1.57687	-0.00179481	-3.28075	-1.64729	1.3401	1.68092	0.433948	1.45858	0.341848	-5.89385	-1.79016	-4.36898	-0.370516	-3.10588	2.48874	0.222334	0.924924	-6.90154	-0.537704
HORVU.MOREX.r3.5HG0490180	HORVU.MOREX.r3.5HG0490180.1	Heat shock protein 90	EISDDEDEEEKK	1763	yes	yes	Phospho (STY)	1	1544.58	0.576708	49.457	48.53	0	256.95	223.76	3187000000	37	4.22786	2.89494	3.3124	5.61626	4.01286	1.2052	-0.0378458	0.960188	-1.71381	0.0348181	-0.648259	0.327047	5.78294	6.20978	5.31952	5.59446	5.72668	0.374081	1.67597	0.00962087	1.06555	0.00190141	4.52401	4.66643	4.87723	4.57682	4.66112	0.155605	0.610413	0.191331	4.02627	3.05788
HORVU.MOREX.r3.3HG0226800	HORVU.MOREX.r3.3HG0226800.1_2	Octicosapeptide/phox/Bem1p family protein	NSSFGSTSSAPSLSNLPPIR	855	yes	yes	2 Phospho (STY)	0	2177.94	0.939544	89.878	89.386	2.01e-36	86.006	76.257	423950000	18	1.99293	0.752386	1.66016	2.63902	1.76112	0.785745	1.60424	0.0508559	-0.0662501	0.876901	-0.362115	0.462716	1.65988	2.13174	1.62892	1.88896	1.82737	0.233714	1.67049	0.0215766	-0.295865	0.31397	1.77771	2.73327	2.29066	1.69131	2.12324	0.485153	1.96636	0.0148859	0.276806	-1.35137
HORVU.MOREX.r3.7HG0681040	HORVU.MOREX.r3.7HG0681040.1_1	Chaperone protein dnaJ	NIDNMDDNAGSSPDTSPK	2423	yes	yes	3 Phospho (STY);Oxidation (M)	0	2132.67	0.668406	37.987	37.211	1.25e-07	67.708	59.214	261640000	4	-1.20407	1.06374	0.181461	1.84919	0.472578	1.309	0.531726	0.663494	-1.13874	0.237335	-0.180607	0.888715	2.89823	0.19941	1.33049	2.01713	1.61132	1.13918	1.67046	0.185402	0.95813	0.45305	2.92536	1.23598	0.57644	-2.12504	0.653185	2.09975	0.712333	0.63453	-0.916334	-2.33449
HORVU.MOREX.r3.7HG0706570	HORVU.MOREX.r3.7HG0706570.1_1	Translation initiation factor IF-2	IEVLSEDEDIR	2510	yes	yes	Phospho (STY)	0	1396.61	0.612306	75.634	74.899	1.22e-09	98.902	51.008	66113000	6	-0.404162	-0.92421	-1.13231	-1.23358	-0.923566	0.369444	1.28092	0.0389913	-0.389436	0.318863	-0.0684729	0.861801	-1.16796	-0.86416	0.227356	-0.331757	-0.53413	0.614133	1.67036	0.0221037	0.320963	0.502152	-1.4652	-0.912147	0.0686789	-1.11171	-0.855093	0.656934	1.34939	0.0518149	-3.55109	-1.8148
HORVU.MOREX.r3.2HG0141370	HORVU.MOREX.r3.2HG0141370.2_4	RNA-binding protein	SASTSPASPLK	568	yes	yes	Phospho (STY)	0	1124.51	0.511469	29.776	29.344	1.06e-09	95.417	63.939	166830000	13	-0.125012	-0.323727	-1.70446	1.12953	-0.255917	1.16039	0.0385423	0.958879	-1.62811	0.0341545	-1.26338	0.104212	1.10144	1.49441	1.19442	1.6985	1.37219	0.274665	1.66665	0.00939201	0.364733	0.329556	0.125998	1.04061	1.26715	1.59608	1.00746	0.630341	1.30192	0.0481838	0.0504036	-0.154944
HORVU.MOREX.r3.3HG0275770	HORVU.MOREX.r3.3HG0275770.1	Alpha/beta hydrolase-like	LVSSDDSLQR	1012	yes	yes	Phospho (STY)	0	1198.52	0.523097	82.234	81.491	0.019694	40.727	19.95	11920000	1	-6.07289	-3.24694	-3.01265	-1.49694	-3.45735	1.90843	1.38287	0.215298	-0.281133	0.79217	1.2971	0.413897	-3.39238	-3.20988	-2.18822	-3.9144	-3.17622	0.723171	1.664	0.0117409	1.57824	0.231315	-6.85717	-1.74388	-4.37518	-6.0416	-4.75446	2.25725	0.0857625	0.943765	-4.53165	-5.57656
HORVU.MOREX.r3.4HG0348850	HORVU.MOREX.r3.4HG0348850.1_7	Neutral/alkaline invertase	RSFDEQSWSELSHR	1314	yes	yes	2 Phospho (STY)	1	1922.73	0.734971	74.17	73.55	0.0002167	61.102	56.634	17179000	1	-1.65513	-1.78341	-1.09371	-1.91473	-1.61174	0.361252	1.437	0.0250753	-0.224017	0.562797	0.552132	0.581378	-1.08335	-2.33203	-1.18074	-0.954779	-1.38773	0.636301	1.66102	0.0235118	0.776149	0.45993	-4.90133	-0.77362	-1.32884	-1.65171	-2.16387	1.86065	0.884866	0.424647	-4.01422	-3.52261
HORVU.MOREX.r3.7HG0748410	HORVU.MOREX.r3.7HG0748410.1_11	RNA-binding protein	SRSLPYSPYR	2636	yes	yes	3 Phospho (STY)	1	1464.52	0.524112	63.193	62.049	3.01e-09	106.55	81.697	1062500000	32	2.59876	1.96357	3.17085	3.45158	2.79619	0.658824	1.0588	0.0305677	-0.595582	0.188446	1.31014	0.261067	3.86892	3.62711	2.81769	3.25337	3.39177	0.458902	1.65438	0.0013151	1.90572	0.113551	-1.30159	2.99846	1.34598	2.90137	1.48605	2.00674	-0.251336	0.813523	1.36704	2.01529
HORVU.MOREX.r3.7HG0639080	HORVU.MOREX.r3.7HG0639080.1_1	Guanine nucleotide-binding protein subunit alpha-like protein	YEQSSELDDTRSEQFVAVTR	2284	yes	yes	2 Phospho (STY)	1	2519.03	0.0254582	76.297	75.638	4.26e-105	131.57	106.16	305630000	10	2.51637	2.1261	1.43149	1.96507	2.00976	0.449661	1.3833	0.243073	-0.26987	0.447894	0.301123	0.258417	2.99677	2.18788	1.99149	1.94237	2.27963	0.489723	1.65317	0.174315	0.570994	0.0704726	1.44755	1.80384	1.77293	1.81021	1.70863	0.174814	1.08217	0.341735	1.50192	-2.47966
HORVU.MOREX.r3.3HG0320950	HORVU.MOREX.r3.3HG0320950.1_2	Villin	TDAEVVVISPSEASPR	1193	yes	yes	2 Phospho (STY)	0	1815.77	0.76929	72.833	71.795	2.72e-17	84.946	74.288	154430000	9	1.3232	0.456158	0.863297	0.958172	0.900207	0.356289	1.4663	0.273172	-0.174682	0.550766	0.273253	0.62272	1.51861	0.918002	0.561594	1.30135	1.07489	0.422791	1.64098	0.227563	0.447935	0.437948	-0.206751	0.856559	-0.0766707	1.93468	0.626954	0.992137	1.19305	0.394462	-4.1045	0.0177374
HORVU.MOREX.r3.3HG0232180	HORVU.MOREX.r3.3HG0232180.1_4	RNA recognition motif (RRM) containing protein	GSSPDRIINQSETGLDSDGFK	872	yes	yes	2 Phospho (STY)	1	2381.98	0.97778	80.092	79.764	2.56e-106	135.02	112.13	60340000	5	0.264837	-0.774975	-0.120859	-0.107016	-0.184503	0.432288	1.34831	0.0768506	-0.291644	0.581424	0.100312	0.844347	-1.22859	0.33936	0.668806	0.648991	0.107141	0.903176	1.63996	0.0702891	0.391956	0.556607	-1.58888	0.0193167	0.314069	0.116231	-0.284815	0.877985	1.248	0.142018	-0.784327	-3.01443
HORVU.MOREX.r3.3HG0323480	HORVU.MOREX.r3.3HG0323480.2_1	RNA binding protein	GRSPSPPLK	1199	yes	yes	2 Phospho (STY)	1	1097.47	0.467176	54.345	53.4	2.31e-05	115.92	84.735	8978800000	152	5.67877	5.19734	4.52935	6.6741	5.51989	0.90234	0.173061	0.737	-1.46651	0.0296762	-0.701838	0.230686	7.44441	6.94735	6.29506	7.25875	6.9864	0.504455	1.63957	0.00215094	0.764672	0.0843378	6.15031	6.91978	5.59894	6.21786	6.22172	0.54168	0.874899	0.0397471	5.20232	5.42779
HORVU.MOREX.r3.5HG0479690	HORVU.MOREX.r3.5HG0479690.1_2	Transcription initiation factor TFIID subunit 2	NEFSPVVNVR	1734	yes	yes	Phospho (STY)	0	1239.56	0.564902	75.581	74.945	9.91e-33	174.4	135.13	101040000	12	0.00599098	0.41062	-0.100603	-0.692703	-0.0941739	0.455752	1.24909	0.00304621	-0.388968	0.260675	0.129803	0.756014	0.331074	0.888873	-0.0472622	0.00649262	0.294794	0.429871	1.63805	0.00060229	0.518772	0.233691	-0.50878	0.361817	0.265145	-1.01409	-0.223977	0.655182	1.11928	0.0189631	-1.56884	-1.15266
HORVU.MOREX.r3.2HG0141370	HORVU.MOREX.r3.2HG0141370.2_1	RNA-binding protein	MDYISPER	568	yes	yes	Acetyl (Protein N-term);Phospho (STY)	0	1131.43	0.430776	75.205	74.419	0.0022533	74.841	59.581	89770000	8	-0.182976	0.955542	-0.100603	-1.37863	-0.176667	0.954365	0.968302	0.113831	-0.663987	0.23446	0.106138	0.885483	0.722593	0.0637274	0.729986	0.432975	0.48732	0.314444	1.63229	0.000866244	0.770125	0.206638	-1.13202	0.535338	0.698094	-1.23263	-0.282804	1.04161	0.862165	0.176905	-1.03417	-1.4039
HORVU.MOREX.r3.3HG0330960	HORVU.MOREX.r3.3HG0330960.1_9	Serine/threonine-protein kinase ATM	AADEVSSPPADVETPEK	1215	yes	yes	2 Phospho (STY)	0	1900.74	0.73805	49.691	48.654	0.0023721	43.176	35.278	33696000	1	-2.14881	-1.11791	-1.13693	-1.715	-1.52966	0.497151	0.778459	0.366683	-0.848041	0.0160707	-0.180241	0.625192	-0.56189	-0.633218	-0.687458	-0.843916	-0.68162	0.119795	1.6265	0.0761664	0.667801	0.039031	-1.19402	-1.85029	-1.62144	-0.731934	-1.34942	0.493393	0.958699	0.274266	-4.2517	-1.15613
HORVU.MOREX.r3.3HG0283720	HORVU.MOREX.r3.3HG0283720.1_11	Regulator of Vps4 activity in the MVB pathway protein	SSASGSNWNVEFK	1039	yes	yes	Phospho (STY)	0	1491.6	0.603138	76.859	75.92	1.19e-25	106.32	84.97	17698000	5	-4.73171	-4.82388	-6.26821	-2.21465	-4.50961	1.684	0.787133	0.42791	-0.837828	0.591399	-0.582886	0.703778	-5.39092	-0.664502	-5.87828	-2.75343	-3.67178	2.42976	1.62496	0.249469	0.254941	0.885944	-6.93301	-1.34662	-4.529	-2.89828	-3.92673	2.38852	1.37002	0.316832	-4.19256	-5.41813
HORVU.MOREX.r3.6HG0599100	HORVU.MOREX.r3.6HG0599100.1_3	Autophagy-related protein 13	FSGVFSSSGSPR	2118	yes	yes	2 Phospho (STY)	0	1373.51	0.505412	70.716	69.808	9.17e-25	135.02	111.3	121500000	13	0.695702	-0.28636	0.433627	-0.292295	0.137668	0.504533	0.756994	0.216048	-0.865009	0.161813	0.443803	0.356736	1.86076	1.79841	0.0564194	0.295122	1.00268	0.960127	1.622	0.0551769	1.30881	0.0732814	-0.0382404	0.379209	-1.33627	-0.229237	-0.306134	0.732246	0.313191	0.625128	-2.04224	0.060853
HORVU.MOREX.r3.6HG0577650	HORVU.MOREX.r3.6HG0577650.1_19	Peptidyl-prolyl cis-trans isomerase	GFSRSPDMPPRK	2060	yes	yes	Phospho (STY)	2	1453.65	0.653734	48.228	46.962	0.018007	41.092	32.787	7409700	2	-5.35457	-4.5218	-5.9483	-5.51131	-5.33399	0.596907	-0.26252	0.688652	-1.8826	0.0391484	-1.13047	0.286019	-4.30228	-4.62019	-1.74941	-3.13368	-3.45139	1.30228	1.62008	0.105652	0.752134	0.528856	-5.40343	-5.3755	-1.51928	-4.51588	-4.20352	1.83631	0.86795	0.447957	-5.73478	-3.44385
HORVU.MOREX.r3.6HG0543700	HORVU.MOREX.r3.6HG0543700.1_5	ATP-dependent helicase family protein	GGSSPPGIGDIHWAK	1974	yes	yes	Phospho (STY)	0	1557.7	0.697707	81.707	81.122	0.00054579	51.487	41.951	8062400	1	-6.10817	-4.0067	-5.49935	-5.14887	-5.19077	0.883292	-0.0953742	0.929396	-1.7151	0.0964882	-0.619097	0.493789	-2.07419	-5.60282	-3.03454	-3.19112	-3.47567	1.50161	1.61973	0.224976	1.09601	0.334454	-5.71414	-2.60111	-4.35473	-5.61671	-4.57167	1.4523	0.523723	0.673318	-3.0379	-6.94372
HORVU.MOREX.r3.5HG0423800	HORVU.MOREX.r3.5HG0423800.1_1	Nucleolar complex protein 2-like protein	EDSDEQDEMDSVDDAVDSGDK	1579	yes	yes	Phospho (STY)	0	2379.81	0.805734	71.792	70.514	1.17e-50	91.079	85.545	30312000	3	-2.95232	-1.04002	-1.59544	-1.50384	-1.77291	0.82301	0.609536	0.571704	-1.0099	0.123804	-0.266352	0.61527	-1.23174	-1.13671	0.392132	-1.0757	-0.763003	0.772762	1.61944	0.159759	0.74355	0.174156	-2.26667	-1.62195	-1.18401	-0.95359	-1.50655	0.577607	0.875888	0.404164	-4.58809	-0.0641613
HORVU.MOREX.r3.4HG0348910	HORVU.MOREX.r3.4HG0348910.1_1	Receptor-like kinase	AAAAALAADSR	1315	yes	yes	Phospho (STY)	0	1066.48	0.480838	28.34	28.137	2.01e-16	125.61	72.043	98612000	10	-0.712534	-1.44633	-2.14066	-0.299955	-1.14987	0.813056	0.0528437	0.918276	-1.56606	0.0187674	-1.32067	0.0507885	0.416885	-0.259603	0.422743	1.08474	0.416192	0.548848	1.61891	0.00617347	0.245394	0.606593	-0.672898	-0.16727	0.864762	0.6586	0.170799	0.717786	1.37351	0.0235264	-1.14978	-1.55716
HORVU.MOREX.r3.2HG0157250	HORVU.MOREX.r3.2HG0157250.1_3	Leucine-rich repeat family protein	DISEEAEHNETGMNGDQLSDEDPNELSPR	620	yes	yes	2 Phospho (STY);Oxidation (M)	0	3403.27	0.270863	67.548	66.507	9.9e-10	45.192	42.652	21062000	1	0.145407	-4.30247	-6.53421	-3.52652	-3.55445	2.77658	2.08436	0.210864	0.466668	0.781055	-1.97883	0.303249	-5.59532	-4.10961	-1.78893	-4.5906	-4.02112	1.61172	1.61769	0.145663	-2.4455	0.119119	-0.477398	-0.160323	-4.77878	-0.885981	-1.57562	2.156	4.06318	0.0149492	-4.03522	-6.2621
HORVU.MOREX.r3.7HG0717970	HORVU.MOREX.r3.7HG0717970.2_2	Poly(A) polymerase	HVDCISPVK	2555	yes	yes	Phospho (STY)	0	1133.49	0.494045	39.659	39.249	3.82e-06	155.11	130.19	71878000	14	-0.61183	-0.392222	-0.56982	-0.727261	-0.575283	0.139013	0.946089	0.297772	-0.669547	0.000190228	-0.121123	0.703218	0.131844	0.0242529	0.203295	0.017664	0.0942638	0.0895713	1.61564	0.0989706	0.548424	0.115655	-0.224722	-1.32621	-0.243295	-0.0224107	-0.45416	0.589912	1.06721	0.26986	-0.669954	0.365678
HORVU.MOREX.r3.1HG0061730	HORVU.MOREX.r3.1HG0061730.1_4	AMP deaminase	SPVASASTLESAEGSDEDVVTK	211	yes	yes	2 Phospho (STY)	0	2337.95	0.950228	73.462	72.519	5e-214	190.33	176.87	361900000	18	0.953663	-0.269144	1.73448	1.37666	0.948915	0.872499	0.22319	0.792543	-1.39083	0.0301621	-0.0302148	0.962215	2.78456	2.16843	1.77835	2.62764	2.33975	0.45653	1.61402	0.0666058	1.36062	0.0311567	0.267279	1.13989	0.381875	2.12747	0.979129	0.8579	0.253405	0.764345	-0.975494	0.21749
HORVU.MOREX.r3.7HG0680550	HORVU.MOREX.r3.7HG0680550.2	AT hook motif DNA-binding family protein	GTLSESSGGTASPR	2421	yes	yes	2 Phospho (STY)	0	1465.55	0.548733	28.353	28.008	5.76e-44	139.08	113.52	290550000	11	-0.747319	-0.7638	-1.80768	2.13263	-0.296543	1.69371	-0.357263	0.717735	-1.96967	0.0641052	-2.37211	0.0405335	1.62176	2.09206	1.15545	1.82326	1.67313	0.395252	1.61241	0.012599	-0.40244	0.342885	2.7482	2.00367	1.1725	2.37791	2.07557	0.674423	2.01485	0.00925174	0.744776	-0.0689707
HORVU.MOREX.r3.2HG0183300	HORVU.MOREX.r3.2HG0183300.2	Major facilitator superfamily transporter	SNLRPLLDDGNDEARTSE	716	yes	yes	Phospho (STY)	2	2080.91	0.906256	67.797	66.594	0	256.08	245.02	1033700000	43	3.01175	3.2605	2.9408	3.26901	3.12052	0.16909	1.63669	0.362132	0.0282872	0.944246	0.299923	0.285098	3.86466	3.34035	3.10227	2.06163	3.09223	0.757285	1.6084	0.380663	0.271636	0.567308	3.02339	3.02371	2.10119	3.13408	2.82059	0.482423	1.33677	0.455234	3.46738	-3.43277
HORVU.MOREX.r3.6HG0630010	HORVU.MOREX.r3.6HG0630010.1_4	Pumilio-like protein	APSPCLPPVGVR	2249	yes	yes	Phospho (STY)	0	1328.63	0.631207	75.53	74.831	5.6e-32	164.9	123.5	1039700000	71	2.80095	4.04081	2.81486	2.6627	3.07983	0.644324	1.30071	0.177314	-0.306808	0.394029	0.697661	0.181215	3.52908	3.16939	3.31297	3.53511	3.38664	0.17791	1.60752	0.0889509	1.00447	0.0260387	1.68949	2.85661	3.02964	1.95294	2.38217	0.660395	0.603052	0.506666	1.98215	2.44996
HORVU.MOREX.r3.3HG0287610	HORVU.MOREX.r3.3HG0287610.1_1	ATP-dependent 6-phosphofructokinase	NASATSLRDDDAAFAK	1056	yes	yes	Phospho (STY)	1	1731.75	0.746508	61.423	60.294	0	258.07	222.54	1170200000	39	2.84866	3.37104	2.77804	2.31984	2.8294	0.430516	0.939118	0.419516	-0.668082	0.0586234	1.0009	0.564021	3.72689	3.83881	2.99036	3.43386	3.49748	0.378751	1.6072	0.186918	1.66898	0.347202	4.32736	-2.928	2.57133	3.3433	1.8285	3.25141	-0.0617814	0.975652	-0.992653	4.07411
HORVU.MOREX.r3.3HG0255500	HORVU.MOREX.r3.3HG0255500.1_3	La related protein-like	LSSSPHGIPTGSSPIGSVPK	955	yes	yes	Phospho (STY)	0	1983.97	0.966671	74.062	73.258	2.44e-14	72.532	62.611	36963000	4	-1.07706	-0.713535	-1.38464	-1.84248	-1.25443	0.478462	1.68499	0.183031	0.0784371	0.768325	0.688023	0.197776	-1.27979	-1.43154	-1.11423	-1.5059	-1.33287	0.173493	1.60655	0.193462	0.609586	0.196498	-2.3774	-2.24501	-0.716445	-2.43096	-1.94245	0.821066	0.996963	0.426198	-4.70976	-0.822683
HORVU.MOREX.r3.3HG0330960	HORVU.MOREX.r3.3HG0330960.1_11	Serine/threonine-protein kinase ATM	EEVSSPHADEAIPEK	1215	yes	yes	Phospho (STY)	0	1716.72	0.724375	44.995	44.754	0.0030333	45.992	32.589	52356000	0	-1.77711	-0.454889	-1.27372	-0.529661	-1.00884	0.631631	0.756651	0.582123	-0.84587	0.082298	-1.14796	0.0530017	-0.0756979	-0.906129	0.216976	0.112953	-0.162974	0.510031	1.60252	0.259818	-0.302093	0.51769	0.732744	-0.872649	0.542941	0.153437	0.139118	0.71632	1.90461	0.196878	-0.333489	-0.906768
HORVU.MOREX.r3.6HG0616750	HORVU.MOREX.r3.6HG0616750.1	SNW domain-containing protein 1	ASGSPPVPVMHSPPRPVTVK	2192	yes	yes	2 Phospho (STY)	1	2199.03	0.031276	75.774	75.087	1.78e-105	123.85	115.36	3262700000	33	5.34617	4.96303	5.68078	5.36089	5.33772	0.29365	1.88525	0.00958127	0.283647	0.422073	1.84608	0.00754791	5.69474	4.43269	5.39481	4.69405	5.05407	0.589431	1.60161	0.0297171	1.56243	0.0261989	3.15988	4.73672	3.41356	2.6564	3.49164	0.887696	0.0391735	0.954253	2.93579	2.67101
HORVU.MOREX.r3.3HG0320950	HORVU.MOREX.r3.3HG0320950.1_5	Villin	TDAEVVVISPSEASPR	1193	yes	yes	Phospho (STY)	0	1735.8	0.80296	73.544	72.757	0	220.52	175.41	487930000	46	1.75572	2.06902	2.14412	1.97798	1.98671	0.168311	1.63412	0.0401814	0.0356815	0.854481	0.157954	0.725459	1.75307	1.61648	2.0778	2.35677	1.95103	0.332567	1.59844	0.04732	0.122273	0.796037	0.714951	1.79124	2.73628	2.07256	1.82876	0.841626	1.47617	0.0965509	0.333006	1.42413
HORVU.MOREX.r3.4HG0400740	HORVU.MOREX.r3.4HG0400740.1	Cell division cycle protein 48-like protein	DYSTAILER	1495	yes	no	Phospho (STY)	0	1146.5	0.495819	70.152	68.527	0.0223	47.559	31.356	8497200	1	-4.84532	-4.13184	-5.26458	-3.72096	-4.49068	0.694245	0.780293	0.328755	-0.814613	0.138055	-0.122732	0.916478	-4.06326	-4.36146	-3.34143	-2.9381	-3.67606	0.652245	1.59491	0.0699616	0.69188	0.558041	-6.57038	-5.81186	-2.34122	-2.74832	-4.36794	2.13436	0.903025	0.496538	-6.13727	-3.35246
HORVU.MOREX.r3.5HG0497830	HORVU.MOREX.r3.5HG0497830.1_3	FAS-associated factor 2-B	GRGGTTMQPADEESSDEDTEDVEEAPLVR	1799	yes	yes	2 Phospho (STY);Oxidation (M)	1	3295.27	0.274886	71.967	70.99	8.05e-194	135.35	122.29	462070000	38	1.77574	1.19019	1.98883	2.94817	1.97573	0.730951	1.53089	0.11229	-0.0632217	0.891812	0.600004	0.404783	2.43517	1.95027	1.35257	2.41781	2.03895	0.509743	1.59411	0.08714	0.663225	0.323236	1.24178	1.54436	-0.00758076	2.72435	1.37573	1.1223	0.930889	0.353979	-1.60323	1.52081
HORVU.MOREX.r3.3HG0265210	HORVU.MOREX.r3.3HG0265210.1	Tudor/PWWP/MBT superfamily protein	LSSFGSSR	980	yes	yes	Phospho (STY)	0	919.38	0.380061	30.255	28.432	0.015638	63.184	40.403	12271000	4	-5.98854	-6.33459	-6.49832	-4.98789	-5.95233	0.677171	-1.13669	0.108047	-2.72778	0.121048	-3.52272	0.000510697	-7.63389	-2.0075	-1.63222	-1.62461	-3.22456	2.94498	1.59109	0.345522	-0.794946	0.620802	-3.6099	-2.10293	-1.90998	-2.09563	-2.42961	0.791906	2.38603	0.00951053	-3.39995	-4.85985
HORVU.MOREX.r3.7HG0640970	HORVU.MOREX.r3.7HG0640970.1	CYCLOPS	NTSEEIFLK	2292	yes	yes	Phospho (STY)	0	1159.52	0.516221	74.36	73.531	0.0018256	79.311	63.721	86519000	10	-0.0948696	-0.111239	-0.193006	-1.14017	-0.384821	0.505392	1.35863	0.0317613	-0.230002	0.431749	0.344409	0.405582	0.152565	-0.25346	-0.22871	-0.289669	-0.154819	0.206446	1.58863	0.0101283	0.574411	0.11181	-0.401581	-0.138822	-0.927506	-1.44901	-0.72923	0.581187	1.01422	0.0930797	-2.19049	-1.90033
HORVU.MOREX.r3.3HG0314300	HORVU.MOREX.r3.3HG0314300.1	Regulator of Vps4 activity in the MVB pathway protein	PVFDHQDSFSNDSEGYGPAHVPQR	1186	yes	yes	Phospho (STY)	0	2765.15	0.150737	75.063	74.372	5.37e-147	146.45	132.91	188660000	7	0.0208263	1.42014	1.93678	0.854494	1.05806	0.820679	2.20719	0.0741934	0.6215	0.431879	1.89661	0.167027	0.320343	-1.01163	1.98605	0.451471	0.436559	1.22636	1.58569	0.206351	1.27511	0.361002	0.040163	-4.09006	-0.454954	1.15066	-0.838548	2.26926	0.310583	0.839784	-0.316767	-3.75709
HORVU.MOREX.r3.1HG0018730	HORVU.MOREX.r3.1HG0018730.1_2	RNA-binding family protein	AAAAMNTDVEAVDFDSDDDDLMDEEGAIEPSPAPAPR	67	yes	yes	2 Oxidation (M);Acetyl (Protein N-term);Phospho (STY)	0	4000.6	0.602748	93.25	92.89	7.13e-171	103.99	99.876	5691900000	117	5.03138	4.67891	4.81459	6.08336	5.15206	0.637608	1.07556	0.0806111	-0.509828	0.320805	-0.974528	0.0325234	5.86054	6.51932	5.37075	4.89694	5.66189	0.693915	1.58539	0.0243567	-0.4647	0.26472	6.1715	5.7811	6.05145	6.5023	6.12659	0.298986	2.05009	0.00303781	3.53738	4.54417
HORVU.MOREX.r3.6HG0593480	HORVU.MOREX.r3.6HG0593480.1_7	Arginine/serine-rich splicing factor	SINRSPPPTR	2100	yes	yes	2 Phospho (STY)	1	1283.54	0.542466	24.489	24.084	0.00044514	85.45	67.391	268890000	7	0.608758	0.34405	-0.482277	2.0377	0.627057	1.04896	0.129814	0.822748	-1.45397	0.049416	0.128486	0.872494	2.63453	2.46996	1.6571	1.56252	2.08103	0.549608	1.58378	0.00295128	1.58246	0.0442451	-0.307341	2.11468	0.38687	-0.199928	0.49857	1.11977	0.00132767	0.998272	0.552837	0.30992
HORVU.MOREX.r3.5HG0474770	HORVU.MOREX.r3.5HG0474770.2_1	Proton pump interactor	KTEPADTDEPTDSDTK	1713	yes	no	2 Phospho (STY)	1	1908.69	0.691494	21.739	19.909	6.81e-05	54.501	35.963	8968000	1	-5.1019	-6.1751	-5.30849	-5.17232	-5.43945	0.497872	-1.10606	0.00525021	-2.6896	0.024423	-2.41319	0.00319745	-5.28136	-1.42424	-2.36441	-1.92941	-2.74986	1.73085	1.58353	0.118025	0.276408	0.785861	-3.33512	-2.11873	-4.12275	-2.52845	-3.02626	0.888652	1.30712	0.0271626	-4.21939	-4.45845
HORVU.MOREX.r3.4HG0344630	HORVU.MOREX.r3.4HG0344630.1_2	Sucrose-phosphate synthase	LVSDDEDDQGK	1301	yes	yes	Phospho (STY)	0	1299.49	0.486771	23.287	22.736	3.46e-17	156.01	124.71	74685000	7	-1.31516	0.259463	-0.489549	-0.113014	-0.414566	0.673781	0.397721	0.619338	-1.18482	0.0836828	-0.361981	0.481502	1.05491	1.87346	-0.312004	0.464663	0.770259	0.92426	1.58255	0.102804	0.822843	0.203712	-0.0982332	0.848885	-0.834668	-0.126322	-0.0525844	0.690851	0.759702	0.35811	-0.537737	-0.754857
HORVU.MOREX.r3.2HG0173880	HORVU.MOREX.r3.2HG0173880.1	UBX domain-containing protein	TLADINRAPSGFPGAGGSGSDSDEPQEYYTGGEK	681	yes	yes	Phospho (STY)	1	3509.49	0.489631	81.617	81.042	3.11e-15	48.503	40.438	20072000	3	-3.72743	-2.08393	-5.88571	-5.27997	-4.24426	1.70306	-0.294849	0.85415	-1.87597	0.179922	0.952266	0.327956	-0.80883	-4.95023	-1.94506	-1.76904	-2.36829	1.79226	1.58112	0.350383	2.82824	0.023439	-5.02511	-4.75641	-5.996	-5.00859	-5.19653	0.546979	-1.24712	0.377122	-0.377397	-5.22813
HORVU.MOREX.r3.2HG0135860	HORVU.MOREX.r3.2HG0135860.1_1	Transcription factor jumonji domain-containing protein	LSGGQQESMST	550	yes	yes	Phospho (STY)	0	1203.45	0.447883	29.2	28.889	6.97e-17	133.91	119.04	89914000	5	0.0943279	-2.16301	0.360304	-0.0870037	-0.448845	1.15745	0.594702	0.470397	-0.984001	0.153826	-1.00552	0.167543	0.704922	0.929692	0.239365	0.266645	0.535156	0.338659	1.5787	0.0262187	-0.021518	0.948995	1.35947	0.45024	0.149518	0.267466	0.556674	0.549312	1.60022	0.0329473	-1.20801	-2.41821
HORVU.MOREX.r3.5HG0495740	HORVU.MOREX.r3.5HG0495740.1	RNA-binding family protein	QRSPIEDEGSPR	1789	yes	yes	2 Phospho (STY)	1	1529.59	0.591267	23.73	22.125	0.0039182	50.966	35.427	36270000	1	-1.53802	-1.83178	-5.1827	-0.685583	-2.30952	1.97617	-0.0726992	0.951997	-1.65082	0.151239	-0.366821	0.751517	-0.208302	-0.697837	-1.07892	-0.64975	-0.658703	0.356397	1.57812	0.0462968	1.284	0.0513019	-2.82413	-0.519273	-2.32533	-2.10206	-1.9427	0.995802	0.294122	0.720189	-1.70746	-0.987156
HORVU.MOREX.r3.7HG0683070	HORVU.MOREX.r3.7HG0683070.1_3	RPM1-interacting protein 4	AGGYSVEQSPAPSPLHPYGQSK	2433	yes	yes	2 Phospho (STY)	0	2416.01	0.0137713	70.41	69.481	4.53e-125	125.83	111.43	623670000	31	2.61363	2.08837	2.4345	3.33028	2.61669	0.523302	1.77156	0.278266	0.199851	0.608461	1.43363	0.0126919	2.78908	1.97104	2.94374	1.96351	2.41684	0.52295	1.57171	0.330969	1.23378	0.0233854	1.12077	0.789863	0.732705	2.08892	1.18306	0.627662	0.337932	0.828817	1.59773	-3.31349
HORVU.MOREX.r3.5HG0449210	HORVU.MOREX.r3.5HG0449210.1	Transcription factor	GSLGSLNMITGK	1640	yes	yes	2 Phospho (STY);Oxidation (M)	0	1352.54	0.544834	75.129	74.314	0.025255	53.377	38.501	86739000	2	-0.232544	-1.10463	-0.0715733	0.0583801	-0.337591	0.525019	1.13106	0.169776	-0.439142	0.241415	0.674329	0.131601	-0.316229	-0.0569544	0.0918808	0.687508	0.101551	0.425481	1.5702	0.0685628	1.11347	0.0200474	-0.244165	-1.61225	-1.07084	-1.12042	-1.01192	0.567183	0.456733	0.556111	-3.23722	-0.657003
HORVU.MOREX.r3.2HG0113380	HORVU.MOREX.r3.2HG0113380.1_2	splicing factor-like protein	ANSSSLPNSHGGGGRR	447	yes	yes	Phospho (STY)	1	1632.71	0.711794	17.265	16.189	2.83e-05	54.805	41.387	20183000	5	-2.09032	-1.58869	-1.6686	-2.62377	-1.99285	0.474708	1.67831	0.120195	0.108936	0.774411	1.71669	0.0203568	-1.53655	-2.32954	-1.78084	-2.76019	-2.10178	0.550112	1.56937	0.145105	1.60775	0.0295478	-5.07733	-2.86683	-3.11707	-3.77692	-3.70954	0.989372	-0.0383821	0.971304	-1.80165	-5.64588
HORVU.MOREX.r3.2HG0155210	HORVU.MOREX.r3.2HG0155210.1	TPR domain containing protein	GDDPSSDNGGLEGQNSNEK	611	yes	yes	Phospho (STY)	0	1998.74	0.744001	27.561	26.626	9.1e-77	112.45	98.29	153420000	14	0.701843	0.452988	0.493244	-0.297949	0.337531	0.437468	1.16967	0.174302	-0.393398	0.46269	-0.22619	0.68359	0.657051	1.98955	0.415614	-0.1385	0.730929	0.902759	1.56307	0.117526	0.167207	0.808373	1.22374	1.55059	-0.336543	-0.182893	0.563722	0.962191	1.39586	0.160437	-0.186544	-2.95312
HORVU.MOREX.r3.3HG0226800	HORVU.MOREX.r3.3HG0226800.1_9	Octicosapeptide/phox/Bem1p family protein	MDSAPPSAAGGGGGYPESTDSSPRSR	855	yes	yes	2 Phospho (STY);Acetyl (Protein N-term)	1	2695.03	0.0258689	63.008	61.76	4.48e-28	71.608	63.654	748710000	21	2.41264	1.97577	3.19666	3.5505	2.78389	0.718552	1.324	0.024667	-0.237386	0.636884	1.76582	0.0310678	3.70541	3.23213	2.9452	2.20236	3.02128	0.629524	1.56139	0.0088136	2.00321	0.0162764	1.04783	2.2256	1.10343	-0.30459	1.01807	1.03533	-0.441825	0.47508	0.84209	1.3488
HORVU.MOREX.r3.1HG0094510	HORVU.MOREX.r3.1HG0094510.1	Heat shock family protein	SPQAAAATQTPQK	384	yes	yes	Phospho (STY)	0	1377.63	0.628959	22.967	22.445	0.0026601	50.563	35.023	20749000	1	-3.9752	-5.27699	-5.02736	-1.72144	-4.00025	1.62056	-1.41731	0.201311	-2.97672	0.0106339	-1.98571	0.0651858	-0.939991	-1.09127	-1.2132	-0.849642	-1.02353	0.161019	1.55941	0.0340412	0.99101	0.0318861	-2.69657	-2.29962	-1.99476	-1.06721	-2.01454	0.693844	0.568399	0.424098	-3.97725	-2.95458
HORVU.MOREX.r3.3HG0256890	HORVU.MOREX.r3.3HG0256890.1	Argonaute	FDEMSETSSSQGGGHTSTASGPVQELPR	961	yes	yes	3 Phospho (STY)	0	3118.17	0.166535	77.414	76.77	4.72e-15	53.728	50.529	50175000	2	-6.18394	-3.77198	-5.91088	-5.54288	-5.35242	1.08588	-2.03067	0.196209	-3.58299	0.0264291	-2.55007	0.0844027	0.116528	-0.757262	-4.90332	-1.53369	-1.76944	2.19531	1.55231	0.394144	1.03291	0.532533	-6.08637	-1.73243	-1.26427	-2.12632	-2.80235	2.21752	0.519399	0.770111	-1.14772	-5.36758
HORVU.MOREX.r3.5HG0537810	HORVU.MOREX.r3.5HG0537810.1_5	Kinase family protein	RAVDVPNIMNSVEK	1952	yes	yes	Phospho (STY)	1	1650.78	0.780057	77.601	77.006	7.77e-05	67.418	58.134	31077000	4	-1.65733	-0.948926	-2.90714	-0.965095	-1.61962	0.919669	1.67272	0.0920859	0.128886	0.877941	0.395912	0.5801	-1.82448	-0.0179567	-3.22977	-1.92183	-1.74851	1.31969	1.54383	0.158922	0.267026	0.757503	-3.41193	-1.51088	-1.14325	-1.99608	-2.01554	0.994293	1.27681	0.186559	-4.71916	-2.14535
HORVU.MOREX.r3.4HG0416040	HORVU.MOREX.r3.4HG0416040.1	ATP-dependent RNA helicase	SSVIEGTQFEDDSDQETIDAK	1558	yes	yes	Phospho (STY)	0	2392.98	0.97954	75.083	74.473	9.12e-163	182.39	167.93	893950000	15	2.83214	3.01161	3.09474	2.60854	2.88676	0.215432	0.993063	0.0361874	-0.546383	0.0726472	0.144547	0.541014	2.93464	3.53169	4.00759	3.25864	3.43314	0.454113	1.53945	0.0105281	0.69093	0.0605437	2.20463	2.76344	3.13313	2.86763	2.74221	0.390724	0.848515	0.0803866	1.14828	1.57389
HORVU.MOREX.r3.2HG0205770	HORVU.MOREX.r3.2HG0205770.2	V-type ATP synthase subunit D	RGVSMGATTNILVGGGDK	796	yes	yes	Phospho (STY)	1	1811.86	0.860098	79.779	79.308	1.11e-17	76.796	61.374	34748000	2	-2.39546	-3.27728	-1.26676	0.827867	-1.52791	1.77302	2.9308	0.046006	1.39539	0.299811	1.75977	0.230299	-1.08335	-5.01714	-2.11947	-3.47323	-2.9233	1.70472	1.53541	0.227647	0.364383	0.787948	-6.04555	-2.9575	-1.45776	-2.68992	-3.28768	1.95114	1.17103	0.380482	-4.52128	-5.76762
HORVU.MOREX.r3.3HG0320950	HORVU.MOREX.r3.3HG0320950.1_4	Villin	SEAGESSEFQSEK	1193	yes	yes	2 Phospho (STY)	0	1573.52	0.522243	34.325	34.034	0.00026793	74.789	58.899	129590000	5	-0.283445	-0.749828	-0.361567	0.565653	-0.207297	0.554193	0.946998	0.394713	-0.587554	0.168704	-0.602673	0.135655	0.448368	0.342143	-0.252912	0.983429	0.380257	0.50689	1.53455	0.185778	-0.0151193	0.965087	0.256662	0.807565	-0.141475	0.658752	0.395376	0.426895	1.54967	0.178756	-0.166574	-3.98436
HORVU.MOREX.r3.5HG0471950	HORVU.MOREX.r3.5HG0471950.3_1	Myb family transcription factor family protein	SPCHDEPLLTADSNCHPGSPTLSPK	1706	yes	yes	3 Phospho (STY)	0	2956.12	0.121105	75.31	74.665	1.59e-52	87.005	74.327	187650000	4	1.4941	1.19155	1.07256	1.13524	1.22336	0.186924	1.19655	0.0292383	-0.336247	0.189743	0.0851238	0.754156	1.96096	1.86675	1.27394	1.13679	1.55961	0.414651	1.5328	0.0156256	0.421371	0.234464	0.465862	1.55784	1.41295	1.11631	1.13824	0.484458	1.11142	0.0581705	-1.05283	-0.105643
HORVU.MOREX.r3.3HG0234210	HORVU.MOREX.r3.3HG0234210.1_6	Receptor protein kinase	MAGGVPESASESMSYASRTPR	878	yes	yes	Phospho (STY)	1	2249.94	0.944632	66.235	64.833	5.15e-12	55.734	46.688	44726000	1	-4.35048	-5.60797	-0.536636	-1.1498	-2.91122	2.45528	1.06896	0.624341	-0.462406	0.819783	2.06297	0.19317	-6.77703	-0.290948	-0.509792	-2.21748	-2.44881	3.01127	1.53137	0.521096	2.52538	0.178068	-4.8392	-4.24567	-3.86058	-6.95131	-4.97419	1.37817	-0.994006	0.601845	-5.50699	1.0189
HORVU.MOREX.r3.3HG0226800	HORVU.MOREX.r3.3HG0226800.1_8	Octicosapeptide/phox/Bem1p family protein	MDSAPPSAAGGGGGYPESTDSSPRSR	855	yes	yes	2 Phospho (STY);Acetyl (Protein N-term);Oxidation (M)	1	2711.02	0.0207835	51.192	49.926	3.87e-20	60.527	50.73	67088000	4	-5.88915	-5.29208	-6.90712	-6.33793	-6.10657	0.684366	-1.89222	0.300527	-3.41426	0.0788663	-1.59252	0.164337	1.9559	-3.41727	-4.81238	-4.4955	-2.69231	3.15582	1.52203	0.527878	1.82174	0.36025	-5.67741	-5.37305	-5.31832	-1.68743	-4.51405	1.89103	-0.299706	0.879124	-4.75542	0.531756
HORVU.MOREX.r3.3HG0303430	HORVU.MOREX.r3.3HG0303430.1_3	TBC1 domain family member 8	TEDIKPSEDSDDEFYDVEK	1143	yes	yes	2 Phospho (STY)	1	2419.89	0.886959	75.045	74.302	1.28e-75	110.14	102.15	172050000	10	0.895222	0.694759	0.599846	1.17508	0.841228	0.254358	1.13462	0.00720484	-0.386914	0.157696	0.640414	0.1564	1.54504	1.61214	0.910574	0.844807	1.22814	0.406481	1.52153	0.00342082	1.02733	0.0524466	0.117325	1.28409	-0.325564	-0.272595	0.200814	0.748699	0.494205	0.316761	0.253918	-0.97569
HORVU.MOREX.r3.2HG0123910	HORVU.MOREX.r3.2HG0123910.1	Kinase family protein	SSVLHSQPK	497;1602	no	no	Phospho (STY)	0	1061.49	0.490674	20.747	20.317	0.0081188	61.65	50.281	12308000	1	-5.96011	-4.96195	-4.17018	-2.38536	-4.3694	1.51191	-0.711965	0.425982	-2.23291	0.0331202	-0.529084	0.641637	-2.99346	-1.76436	-1.7507	-2.03742	-2.13649	0.586383	1.52095	0.0159999	1.70383	0.0845292	-6.09305	-3.55634	-2.70028	-3.01158	-3.84031	1.54293	-0.182881	0.836389	-4.03781	-3.72168
HORVU.MOREX.r3.5HG0472010	HORVU.MOREX.r3.5HG0472010.1	RNA-binding protein-like	SHQTESTPTLPGSGR	1707	yes	yes	Phospho (STY)	0	1633.71	0.709728	46.853	45.895	0.00015924	56.482	43.855	23100000	3	-5.15959	-4.17467	-5.39106	-6.24777	-5.24327	0.852404	-0.82602	0.488275	-2.34643	0.0579966	-2.85034	0.0581454	-2.83754	-4.03991	-4.35605	-0.353851	-2.89684	1.81716	1.52041	0.311827	-0.503909	0.741814	-5.78108	-1.49717	-0.762456	-1.53102	-2.39293	2.28643	2.02432	0.237208	-3.89356	-5.43292
HORVU.MOREX.r3.7HG0722670	HORVU.MOREX.r3.7HG0722670.1_6	Something about silencing protein 10	RASEAAAAAATSDSDDDEIDAFHK	2573	yes	yes	2 Phospho (STY)	1	2623.01	0.0112647	65.195	64.033	2.86e-134	112.9	98.744	1146100000	60	2.79234	2.23814	3.58543	4.26945	3.22134	0.89103	1.0866	0.104083	-0.43103	0.503044	1.10799	0.144428	3.82272	4.01733	2.4608	4.30863	3.65237	0.819093	1.51763	0.0307066	1.53902	0.0520722	1.03102	2.86489	1.55022	3.00727	2.11335	0.975099	-0.0213904	0.972771	1.7423	1.72229
HORVU.MOREX.r3.4HG0353220	HORVU.MOREX.r3.4HG0353220.1_3	Coiled-coil domain-containing protein SCD2	TIYPDPTFAQSGR	1326	yes	yes	Phospho (STY)	0	1531.67	0.670824	75.417	74.69	2.17e-33	146.96	119.1	380820000	22	1.71683	1.60572	1.6929	1.35858	1.59351	0.163734	0.969336	0.0358047	-0.544575	0.0175467	-0.400019	0.0365291	2.20493	2.52413	1.9361	1.88717	2.13808	0.292834	1.51391	0.0072146	0.144556	0.48084	1.76382	2.1889	1.79233	2.22905	1.99352	0.249593	1.36935	0.0102915	-0.0553246	0.264878
HORVU.MOREX.r3.6HG0622250	HORVU.MOREX.r3.6HG0622250.1	Alpha/beta-hydrolase superfamily protein	ALSRPSPQNTEVEIEAEEEGR	2220	yes	yes	Phospho (STY)	1	2420.09	0.0856769	75.852	75.358	1.53e-86	106.62	86.185	14944000	1	-2.99375	-3.09502	-1.59153	-2.00171	-2.4205	0.740759	1.31454	0.0139422	-0.19893	0.707764	0.147957	0.758946	-2.1764	-1.48647	-3.14955	-2.07387	-2.22157	0.689294	1.51347	0.00553209	0.346887	0.460675	-2.51336	-2.54202	-1.94107	-3.27739	-2.56846	0.547705	1.16658	0.00702225	-3.99708	-3.55798
HORVU.MOREX.r3.7HG0701020	HORVU.MOREX.r3.7HG0701020.1_1	Disease resistance protein (TIR-NBS-LRR class) family	VRLEDLGGESDEEDEVEK	2486	yes	yes	Phospho (STY)	1	2126.89	0.889268	68.568	67.515	1.93e-158	186.63	159.59	1203300000	34	2.72275	3.09718	3.22965	2.21085	2.81511	0.456461	1.09861	0.48436	-0.412083	0.143528	-0.234797	0.659496	3.13111	3.23701	3.47282	3.06782	3.22719	0.17801	1.51069	0.340499	0.177286	0.713932	2.01812	2.73414	3.28486	4.16249	3.0499	0.905049	1.33341	0.415637	3.10177	4.02926
HORVU.MOREX.r3.6HG0558450	HORVU.MOREX.r3.6HG0558450.1_1	Splicing factor 3B subunit 1	LPGGLVTPTPK	2016	yes	yes	2 Phospho (STY)	0	1238.57	0.571306	74.913	74.093	3.54e-47	177.42	140.75	584850000	26	2.50546	3.39782	2.18464	2.12563	2.55339	0.587173	1.54173	0.0120082	0.0344241	0.934912	1.13735	0.0955144	2.86633	3.01967	1.7819	2.40796	2.51896	0.555863	1.50731	0.0119167	1.10292	0.10004	1.37747	2.82831	0.74508	0.713297	1.41604	0.989957	0.404385	0.518017	1.305	1.57634
HORVU.MOREX.r3.1HG0076940	HORVU.MOREX.r3.1HG0076940.1_2	Nuclear pore complex protein NUP35	FAAADFSPDPTASDLLPVASSPSPR	300	yes	yes	2 Phospho (STY)	0	2675.16	0.155744	96.776	96.478	8.26e-73	93.236	81.448	81271000	7	-0.327825	-0.543667	-0.0283566	0.555059	-0.0861974	0.476871	1.60875	0.0089721	0.103891	0.871052	0.282184	0.524789	0.638452	-1.8587	0.292616	0.16728	-0.190089	1.13011	1.50486	0.0641703	0.178293	0.796461	0.0273113	0.310578	-0.574299	-1.23712	-0.368381	0.686698	1.32657	0.0352876	-1.63213	-1.19016
HORVU.MOREX.r3.6HG0610810	HORVU.MOREX.r3.6HG0610810.1	ADP-ribosylation factor GTPase-activating protein AGD12	AGFESTNSLNSVDNSFSSTSRK	2160	yes	yes	2 Phospho (STY)	1	2494.01	0.00505708	75.579	75.007	1.65e-125	123.72	111.06	195860000	4	1.22481	0.914932	1.17264	-1.56397	0.437103	1.34091	0.493762	0.615661	-1.00813	0.202589	-0.418692	0.560031	1.75362	1.51809	0.810378	1.69882	1.44523	0.435034	1.50189	0.0706247	0.589434	0.0508195	0.5476	1.03365	0.908433	0.933497	0.855796	0.212467	0.912455	0.214553	-1.19199	-1.03454
HORVU.MOREX.r3.4HG0411040	HORVU.MOREX.r3.4HG0411040.1	Chaperone protein dnaJ	HVVNEHVEGNETLASDDSTTNK	1543	yes	yes	2 Phospho (STY)	0	2555.02	0.0214354	49.634	48.768	1.22e-103	106.11	97.26	73991000	9	-0.358973	-0.75791	-0.0584583	-0.516981	-0.423081	0.29325	1.2658	0.106902	-0.232593	0.215012	0.0257666	0.930586	-0.410116	-0.108043	-0.209742	-0.0340519	-0.190488	0.163173	1.49839	0.062668	0.258359	0.35216	0.259556	-0.578189	-0.842109	-0.634647	-0.448847	0.485709	1.24003	0.124842	-3.43854	-0.618636
HORVU.MOREX.r3.5HG0521040	HORVU.MOREX.r3.5HG0521040.1	Vesicle-associated membrane protein	AATAAPSSLNR	1896	yes	yes	Phospho (STY)	0	1137.52	0.517952	27.575	27.154	0.015608	45.433	22.315	43867000	1	-2.43013	-2.67518	-3.25278	-1.03215	-2.34756	0.942316	-0.105484	0.843936	-1.60064	0.0190328	-1.20769	0.0598248	-1.10487	-0.61559	-0.951366	-0.315863	-0.746921	0.352601	1.49515	0.00143914	0.392945	0.216981	-1.75057	-1.19702	-0.778001	-0.833866	-1.13987	0.447517	1.10221	0.0107666	-1.99286	-2.68901
HORVU.MOREX.r3.1HG0004290	HORVU.MOREX.r3.1HG0004290.1	Chymotrypsin inhibitor	DMPEADIVVLPAGSPVTLDFRTNR	27	yes	yes	Phospho (STY)	1	2692.29	0.293167	98.212	97.975	1.29e-146	145.67	134.66	65646000	3	-1.94555	-0.444321	-2.5587	0.744736	-1.05096	1.49065	-0.0297855	0.971046	-1.51966	0.134115	-0.87033	0.47327	0.53979	-0.750244	1.50618	0.579073	0.468699	0.927257	1.48987	0.0303626	0.649329	0.530828	0.571825	-0.283881	-2.51492	1.50446	-0.18063	1.71904	0.840545	0.384447	-0.335326	-1.00815
HORVU.MOREX.r3.5HG0536480	HORVU.MOREX.r3.5HG0536480.1_4	Sucrose nonfermenting 4-like protein	MDVDGESSQR	1946	yes	yes	Phospho (STY)	0	1202.43	0.427482	24.551	24.1	0.0011635	78.653	64.844	27358000	5	-1.50954	-0.743821	-0.70584	-1.18707	-1.03657	0.383594	1.28525	0.05448	-0.201624	0.542684	0.235545	0.487369	-1.36586	-0.9488	-0.850067	-0.175041	-0.834943	0.49347	1.48687	0.0380187	0.437169	0.263288	-1.84621	-0.832959	-1.55364	-0.855631	-1.27211	0.508318	1.0497	0.112219	-2.5559	-1.29606
HORVU.MOREX.r3.4HG0398040	HORVU.MOREX.r3.4HG0398040.1_1	Retinoblastoma-binding protein 5	NSSFSDFEDSADEIIYLPAIPSPDAPDEQPDK	1486	yes	yes	Phospho (STY)	0	3588.53	0.534516	101.53	101.27	0	184.23	177.68	412340000	14	2.08189	0.950491	2.79783	2.62619	2.1141	0.833615	0.90108	0.361137	-0.585242	0.255379	1.11843	0.143204	2.54765	2.21747	3.18857	2.84368	2.69934	0.414484	1.48632	0.126071	1.70367	0.0222867	1.08791	1.41433	-0.462954	1.94342	0.995673	1.03434	-0.217348	0.828703	2.08396	1.38251
HORVU.MOREX.r3.2HG0126280	HORVU.MOREX.r3.2HG0126280.1_4	Acidic leucine-rich nuclear phosphoprotein 32-related protein	RDDDPSGSGSDDEDDDTEDPRPSK	509	yes	yes	2 Phospho (STY)	2	2765.95	0.945095	28.529	27.659	2.85e-24	64.498	60.145	58963000	3	-0.0607987	-1.22962	0.646908	0.00932312	-0.158547	0.781812	2.1771	0.0587286	0.697832	0.14602	1.12005	0.058504	-0.896131	-0.580321	-1.25444	-0.694622	-0.856379	0.295751	1.47926	0.13694	0.422215	0.229835	-0.786522	-1.15118	-2.08075	-1.09592	-1.27859	0.558331	1.05705	0.28172	-4.50124	-1.3473
HORVU.MOREX.r3.3HG0303430	HORVU.MOREX.r3.3HG0303430.1_2	TBC1 domain family member 8	AQLPSPSPSPRTPTRDASPGQVNQDSSQEFQPR	1143	yes	yes	3 Phospho (STY)	2	3801.62	0.618641	71.643	70.596	1.54e-84	85.814	76.592	147240000	8	1.47413	0.919729	1.44801	1.61858	1.36511	0.30625	2.04332	0.0163584	0.571398	0.115851	2.84958	0.00174988	1.00898	0.411279	1.45739	0.297201	0.793713	0.541476	1.47192	0.0665585	2.27818	0.00760136	-1.49897	-0.451121	-1.1164	-2.87139	-1.48447	1.02095	-0.806265	0.345342	-2.15027	-1.10636
HORVU.MOREX.r3.2HG0193070	HORVU.MOREX.r3.2HG0193070.1	Aldose 1-epimerase family protein	AGASSPPPTPK	756	yes	yes	2 Phospho (STY);Acetyl (Protein N-term)	0	1210.47	0.467235	33.36	32.975	1.24e-10	101.32	96.161	985570000	62	3.3731	2.65132	1.02411	3.59688	2.66135	1.16368	0.768929	0.279886	-0.700496	0.285741	-0.698373	0.343376	3.17416	3.14717	3.38351	3.74255	3.36185	0.274906	1.46943	0.00348146	0.00212312	0.995678	4.08705	3.26594	2.43805	3.64785	3.35972	0.700069	1.4673	0.017361	1.5323	1.28458
HORVU.MOREX.r3.5HG0496210	HORVU.MOREX.r3.5HG0496210.1_2	TBC1 domain family member 22A	SEPLSPPEYSPR	1793	yes	yes	2 Phospho (STY)	0	1517.58	0.584056	67.054	65.784	2.97e-19	107.74	95.759	137490000	26	0.211138	-0.21903	-0.442766	0.902424	0.112941	0.592155	0.764572	0.0843154	-0.703803	0.219759	0.211809	0.622095	0.407225	0.0119906	0.893429	1.95433	0.816744	0.839707	1.46838	0.0213336	0.915612	0.119704	-0.336384	0.539893	-0.746087	0.147108	-0.0988674	0.5609	0.552764	0.173155	-0.959809	-1.08116
HORVU.MOREX.r3.7HG0702630	HORVU.MOREX.r3.7HG0702630.1_10	Pre-mRNA-splicing factor CWC26	ARHDSEEPQDISPPRK	2492	yes	yes	2 Phospho (STY)	2	2020.84	0.840498	42.935	42.207	7.68e-57	139.28	125.39	909390000	29	0.788876	1.32813	3.0545	3.89208	2.2659	1.45228	0.333037	0.722726	-1.13381	0.173346	-0.0183039	0.985235	3.54253	3.114	3.36035	3.58193	3.3997	0.213526	1.46684	0.0335895	1.1155	0.12211	3.07681	2.58054	0.481212	2.99824	2.2842	1.22157	0.351341	0.677673	1.61474	2.48819
HORVU.MOREX.r3.6HG0608920	HORVU.MOREX.r3.6HG0608920.2	DegP protease-like	MQTDEEIAVDGSHSGEDSIIEK	2148	yes	yes	Oxidation (M);Phospho (STY)	0	2485.02	0.020359	71.166	70.16	1.61e-125	136.01	112.28	220450000	14	0.767729	1.90634	1.48199	0.0345783	1.04766	0.822733	1.34753	0.124232	-0.118803	0.790178	0.142012	0.743009	1.12669	1.06471	1.49735	0.977098	1.16646	0.228971	1.46633	0.0625941	0.260815	0.0765268	0.811617	0.941649	1.00444	0.864885	0.905647	0.0847713	1.20552	0.105777	-0.995958	0.338608
HORVU.MOREX.r3.2HG0162410	HORVU.MOREX.r3.2HG0162410.1	RNA binding protein	SRWEQSNDESGANSGGEGGAGGRK	638	yes	yes	Phospho (STY)	2	2472.01	0.00513513	39.406	38.85	1.73e-203	183.12	164.56	385220000	15	-1.1616	1.97929	1.16003	2.33907	1.0792	1.57323	0.471382	0.612919	-0.994931	0.303387	-0.798222	0.363789	1.09898	2.59705	2.85972	1.74076	2.07413	0.806774	1.46631	0.0421943	0.196709	0.678413	1.85673	1.32814	2.03847	2.28634	1.87742	0.406324	1.2696	0.030566	0.785288	1.4579
HORVU.MOREX.r3.5HG0524500	HORVU.MOREX.r3.5HG0524500.1_1	RING/U-box superfamily protein	SALRDTDDEDEEDDDDDSDRELEDMIR	1905	yes	yes	2 Phospho (STY);Oxidation (M)	2	3389.19	0.192338	71.687	70.707	0	210.06	193.47	697330000	26	2.33136	2.35643	3.15967	2.11595	2.49085	0.458756	1.04843	0.0356497	-0.416991	0.252968	0.379579	0.600356	2.47152	3.3714	3.26034	2.52812	2.90784	0.473889	1.46542	0.0097554	0.79657	0.291694	3.05642	3.14163	0.375306	1.87174	2.11127	1.29433	0.668853	0.388224	0.582205	1.69623
HORVU.MOREX.r3.2HG0195080	HORVU.MOREX.r3.2HG0195080.1_6	RNA binding protein	DDSDDSSDESDEEEPPQK	766	yes	yes	Phospho (STY)	0	2102.7	0.696108	25.17	24.019	7.44e-76	111.65	102.62	38925000	8	-1.89601	-2.40046	-1.93343	-0.613693	-1.7109	0.766624	-0.0373317	0.957617	-1.49623	0.0128553	-0.329821	0.695697	-0.302028	-0.669462	-0.131691	0.244522	-0.214665	0.379566	1.4589	0.0471297	1.16641	0.161776	-1.23302	-3.33132	-0.996816	0.03685	-1.38108	1.41227	0.292489	0.755607	-2.38024	-2.82446
HORVU.MOREX.r3.5HG0479210	HORVU.MOREX.r3.5HG0479210.1	HMG-Y-related protein A	EAESPAAASGSAPAK	1730	yes	yes	Phospho (STY)	0	1422.6	0.602804	23.193	22.704	7.58e-128	187.97	132.62	432390000	19	0.671061	0.855326	-0.35671	1.86803	0.759426	0.911366	-0.349771	0.520161	-1.80823	0.00786142	-1.24249	0.185253	2.47545	2.51046	2.48859	2.79612	2.56765	0.152993	1.45846	0.00102842	0.565741	0.448885	-0.0292339	2.25226	2.82017	2.96446	2.00191	1.38856	0.892715	0.268754	1.43425	0.844155
HORVU.MOREX.r3.5HG0419470	HORVU.MOREX.r3.5HG0419470.1_1	Protein kinase-like protein	SADMFCDDIFGESPAGFRK	1566	yes	yes	2 Phospho (STY)	1	2308.86	0.857136	93.957	93.588	3.22e-59	99.387	90.178	28730000	5	-2.63042	-0.408598	-2.66753	-5.98511	-2.92291	2.29852	1.18294	0.526978	-0.272747	0.836439	-1.12147	0.424344	-2.84293	-3.38792	-3.26658	-1.10324	-2.65017	1.05742	1.45569	0.349981	-0.848718	0.340141	-1.33267	-0.261262	-3.01728	-2.59459	-1.80145	1.25156	2.30441	0.169229	-4.05637	-5.41452
HORVU.MOREX.r3.4HG0406300	HORVU.MOREX.r3.4HG0406300.1	Dentin sialophosphoprotein-related	IEIGGSPVSAAGDEK	1521	yes	yes	2 Phospho (STY)	0	1588.64	0.642299	61.287	59.998	3.18e-63	125.52	103.29	503970000	19	2.19766	1.67895	2.11104	2.6849	2.16814	0.412508	0.749663	0.0362765	-0.70146	0.0814938	0.807486	0.150718	3.18098	2.08513	3.01722	3.19505	2.8696	0.529169	1.45112	0.00423842	1.50895	0.0267979	0.249834	2.06773	1.03355	2.09149	1.36065	0.889756	-0.0578225	0.908621	1.16636	1.71513
HORVU.MOREX.r3.2HG0202740	HORVU.MOREX.r3.2HG0202740.1_7	nuclear pore complex protein	SVPAEPEIHEELHMNSTSESK	787	yes	yes	2 Phospho (STY)	0	2510.01	0.00736526	74.431	73.474	0.00014429	45.901	23.333	39291000	2	-0.945089	-1.20916	-2.06072	-1.52544	-1.4351	0.479836	0.876112	0.107411	-0.57301	0.268195	1.26773	0.0838962	-0.00926399	-0.341714	-1.46217	-1.63522	-0.862094	0.807453	1.44912	0.0427978	1.84074	0.0377548	-2.96577	-1.27886	-2.56238	-4.00431	-2.70283	1.127	-0.391614	0.590309	-2.15935	-3.41863
HORVU.MOREX.r3.6HG0577130	HORVU.MOREX.r3.6HG0577130.1_3	RNA-binding family protein	DGSGYENGTV	2058	yes	yes	Phospho (STY)	0	1077.37	0.365199	40.849	40.219	1.38e-10	123.96	115.62	1094000000	20	2.99822	1.92694	0.527321	2.98568	2.10954	1.16821	-0.115805	0.864156	-1.56438	0.040226	-1.62431	0.042442	3.62902	3.9241	3.30886	3.8337	3.67392	0.272888	1.44857	0.00359068	-0.0599287	0.836667	4.25824	3.67218	3.10217	3.9028	3.73385	0.485235	1.5085	0.00667564	2.05335	1.57713
HORVU.MOREX.r3.7HG0723280	HORVU.MOREX.r3.7HG0723280.1_3	PLATZ transcription factor family protein	RSQDSGGEGYGSDDDSFSPRK	2574	yes	yes	3 Phospho (STY)	2	2485.85	0.846187	45.043	44.917	1.13e-36	86.722	78.753	25241000	2	0.257954	-0.780888	-0.950191	-1.13156	-0.651172	0.622769	4.79164	0.00336848	3.34449	0.00935213	4.83573	0.000942314	-4.07074	-1.64351	-5.43321	-4.8352	-3.99567	1.66429	1.44715	0.301643	1.49124	0.228903	-6.20038	-6.51631	-3.29736	-5.93355	-5.4869	1.479	-0.0440899	0.972402	-6.05671	-6.25819
HORVU.MOREX.r3.5HG0491380	HORVU.MOREX.r3.5HG0491380.1_7	Proton pump-interactor 1	GLQIEALTTEPEVLDGSDCEATSK	1767	yes	no	Phospho (STY)	0	2642.17	0.167023	90.509	90.07	7.96e-94	110.46	103.01	472140000	4	1.86788	3.53824	2.11063	0.802412	2.07979	1.12615	0.464911	0.583665	-0.980744	0.16947	-1.02488	0.136931	3.53756	3.24927	3.19959	2.25573	3.06054	0.556843	1.44565	0.0635832	-0.0441351	0.901578	3.44421	2.92906	3.41958	2.62583	3.10467	0.397736	1.48979	0.0492329	2.27548	2.43301
HORVU.MOREX.r3.6HG0577650	HORVU.MOREX.r3.6HG0577650.1_23	Peptidyl-prolyl cis-trans isomerase	IGTPRSLAQEDKSQLENGEMR	2060	yes	yes	3 Phospho (STY)	2	2598.06	0.0587627	75.06	74.135	2.92e-70	100.06	89.822	78521000	3	-6.44101	-6.42208	0.959047	0.828337	-2.76893	4.22957	2.0432	0.435102	0.60063	0.816985	3.44486	0.16732	-4.92858	-5.10252	0.458231	-3.90535	-3.36955	2.60594	1.44257	0.450542	2.84423	0.0932795	-7.41669	-6.16023	-4.6523	-6.62593	-6.21379	1.16304	-1.40166	0.340934	-4.94726	-6.63214
HORVU.MOREX.r3.3HG0218440	HORVU.MOREX.r3.3HG0218440.1_1	Serine/threonine-protein kinase ATM	IDLDMLAEDGAASEDEHK	836	yes	yes	Oxidation (M);Phospho (STY)	0	2053.82	0.818746	79.333	78.836	4.06e-23	80.303	69.024	104690000	10	1.28637	0.0785961	-0.0336037	-0.969908	0.090364	0.925584	1.19655	0.0562282	-0.244584	0.694766	0.27506	0.765507	-0.497201	0.94336	0.982811	-0.0891781	0.334948	0.744367	1.44113	0.0147649	0.519644	0.557638	0.956839	-1.90799	-0.967816	1.18019	-0.184696	1.49989	0.921486	0.28098	-1.07492	-0.581904
HORVU.MOREX.r3.4HG0410050	HORVU.MOREX.r3.4HG0410050.1	Bromodomain containing protein	VEDDGSPDLSNVK	1538	yes	yes	2 Phospho (STY)	0	1533.56	0.563714	50.042	48.935	0.010337	47.037	30.097	21166000	0	-5.9338	-2.82624	-1.07646	-1.43784	-2.81859	2.20953	1.25974	0.350009	-0.17682	0.926186	0.664345	0.667296	-1.49683	-1.57017	-6.96252	-0.537544	-2.64177	2.91867	1.43656	0.394546	0.841165	0.64825	-5.09298	-0.660468	-4.02394	-4.15433	-3.48293	1.94097	0.595398	0.615799	-4.2266	-2.51511
HORVU.MOREX.r3.6HG0619320	HORVU.MOREX.r3.6HG0619320.1	Prolyl-tRNA synthetase associated domain-containing protein 1	DNPPDLADLVPTGALSSSEESVENPTPK	2205	yes	yes	2 Phospho (STY)	0	3038.3	0.304653	95.988	95.655	2.28e-25	61.099	51.197	31457000	1	-2.84942	-5.19053	-6.73142	-0.227301	-3.74967	2.83928	2.26688	0.20381	0.830389	0.670652	-2.46915	0.195233	-1.29311	-5.90699	-6.73646	-4.38367	-4.58006	2.39815	1.43649	0.343313	-3.29953	0.0721258	-0.279232	0.142386	-3.95673	-1.02851	-1.28052	1.84868	4.73602	0.00671809	-4.46505	-6.13505
HORVU.MOREX.r3.3HG0289500	HORVU.MOREX.r3.3HG0289500.1	Structural constituent of cell wall protein	SFDFGTDDVLCSYDDFAAPSEPK	1068	yes	yes	Phospho (STY)	0	2662.05	0.0458455	98.776	98.534	5.1e-124	117.83	108.53	72616000	13	0.504585	-3.00672	-0.119836	-0.415024	-0.759249	1.54658	0.132417	0.91201	-1.3027	0.144683	-0.6594	0.510019	0.518552	0.737644	0.363234	0.554392	0.543455	0.153763	1.43512	0.14359	0.643305	0.280852	-0.468143	-0.0324793	-1.23014	1.33136	-0.0998495	1.07488	0.791816	0.460968	-0.403845	-3.19578
HORVU.MOREX.r3.3HG0323480	HORVU.MOREX.r3.3HG0323480.2_7	RNA binding protein	RRPDLSPVR	1199	yes	yes	Phospho (STY)	2	1174.6	0.597205	49.93	49.052	0.00026346	87.001	73.993	3788600000	42	3.59755	4.97262	4.05699	4.76491	4.34802	0.635566	0.78467	0.370865	-0.649971	0.191735	-0.663914	0.271718	4.79361	4.29266	5.75152	5.15416	4.99799	0.614129	1.43464	0.125871	-0.013943	0.980328	4.69345	5.83082	5.6285	3.89495	5.01193	0.894393	1.44858	0.147065	4.07095	4.02926
HORVU.MOREX.r3.7HG0686580	HORVU.MOREX.r3.7HG0686580.1_9	Transcription factor	RSQSDIPFGFSQLSPPLPPPAPVK	2447	yes	yes	2 Phospho (STY)	1	2721.3	0.296869	97.988	97.733	2.06e-146	121.83	114.61	42843000	5	-1.89191	-0.392419	-2.06346	-0.302767	-1.16264	0.944445	0.311159	0.72962	-1.12183	0.0978937	-0.975044	0.10415	0.49905	0.386426	-0.124689	-0.924037	-0.0408124	0.648358	1.43299	0.11867	0.146782	0.710009	-0.146466	-0.142034	0.233399	-0.695278	-0.187595	0.382424	1.2862	0.134022	-0.519577	-1.36359
HORVU.MOREX.r3.4HG0335150	HORVU.MOREX.r3.4HG0335150.1_1	Nuclease domain-containing protein 1	LWQYGDVESDEEEQAPGGR	1243	yes	yes	Phospho (STY)	0	2243.9	0.900836	77.466	76.892	0	212.05	198.41	14289000000	55	6.96477	7.51062	5.64719	6.49387	6.65411	0.789447	1.46101	0.164289	0.03219	0.963498	1.56315	0.42581	6.93484	7.84505	5.21363	6.49415	6.62192	1.09447	1.42882	0.201886	1.53096	0.444004	-0.244003	6.83399	7.31704	6.4568	5.09096	3.57403	-0.102142	0.96037	4.82243	6.21258
HORVU.MOREX.r3.2HG0161280	HORVU.MOREX.r3.2HG0161280.1_4	TBC1 domain family member	DGASSDSDSDSVGVDDGAATSSR	634	yes	yes	3 Phospho (STY)	0	2396.76	0.756763	45.343	45.206	3.79e-28	76.818	71.111	24928000	2	-3.76365	-5.16207	0.622358	0.244358	-2.01475	2.88803	3.42422	0.0594033	1.99756	0.273357	4.40006	0.0247784	-1.82383	-5.02585	-5.44089	-3.75867	-4.01231	1.625	1.42666	0.15112	2.40251	0.0331628	-7.00948	-6.75497	-6.3419	-5.5529	-6.41481	0.637062	-0.975842	0.0684416	-5.15221	-5.00952
HORVU.MOREX.r3.6HG0577650	HORVU.MOREX.r3.6HG0577650.1_2	Peptidyl-prolyl cis-trans isomerase	GLVSYGDGSPDSAGK	2060	yes	yes	2 Phospho (STY)	0	1568.58	0.579699	59.2	58.124	5.07e-163	195.6	176.33	8896900000	106	6.4205	5.80038	5.87309	5.60586	5.92496	0.349092	1.04227	0.325431	-0.379086	0.38453	-0.0228734	0.961921	7.1769	6.42991	5.40553	6.20384	6.30404	0.729174	1.42136	0.214719	0.356212	0.548243	6.16901	6.21794	4.72074	6.68363	5.94783	0.8503	1.06514	0.348556	5.88411	5.73768
HORVU.MOREX.r3.4HG0398610	HORVU.MOREX.r3.4HG0398610.1	Urb2/Npa2 family protein	SQSPPPGGQAPTEPALARPR	1487	yes	yes	2 Phospho (STY)	1	2172.97	0.971847	58.43	57.573	3.59e-13	70.569	57.892	91227000	13	0.267588	-0.432858	0.430555	-1.14305	-0.21944	0.720714	1.17508	0.268513	-0.242304	0.533024	0.226734	0.656654	0.106421	-0.00738239	-0.151813	0.14423	0.0228636	0.133089	1.41738	0.164904	0.469038	0.206695	0.103792	-0.361861	-1.37727	-0.149363	-0.446175	0.649257	0.948341	0.357173	-0.748158	-1.11281
HORVU.MOREX.r3.5HG0474060	HORVU.MOREX.r3.5HG0474060.1_1	Pleiotropic drug resistance ABC transporter	DTEDGSNDESTSNHATVNSSPGK	1711	yes	yes	Phospho (STY)	0	2427.93	0.929964	22.872	21.03	3.66e-23	74.274	67.399	13888000	2	-6.01344	-3.54852	-6.78306	-5.66364	-5.50216	1.38382	-0.0506975	0.954927	-1.46276	0.348223	-3.36433	0.00365019	-6.28859	-6.14612	-2.05738	-1.66553	-4.0394	2.52063	1.41206	0.339203	-1.90157	0.188352	-1.46143	-2.31486	-2.26446	-2.5106	-2.13784	0.463266	3.31363	0.00105146	-4.36356	-6.34198
HORVU.MOREX.r3.3HG0266440	HORVU.MOREX.r3.3HG0266440.1	Ubiquitin carboxyl-terminal hydrolase	TSSSQNIEGSSTSAGESSSMDIDK	984	yes	yes	Oxidation (M);Phospho (STY)	0	2499.98	0.979616	49.602	48.713	1.5e-93	99.446	85.405	207040000	6	-1.35366	0.535479	0.309036	0.69607	0.04673	0.947	-0.0690859	0.94334	-1.47897	0.0220392	-1.11792	0.11741	1.65424	1.67471	1.49554	1.27832	1.5257	0.183336	1.40989	0.131762	0.361051	0.399341	1.77272	0.212268	0.854924	1.81869	1.16465	0.7747	1.04883	0.284052	1.07831	-0.566386
HORVU.MOREX.r3.5HG0532580	HORVU.MOREX.r3.5HG0532580.1_1	Late embryogenesis abundant protein Lea14	SSSSDNPNEVTDR	1933	yes	yes	2 Phospho (STY);Acetyl (Protein N-term)	0	1608.53	0.534205	39.882	39.485	2.91e-33	121.9	110.46	210290000	17	1.38671	0.722586	-0.585976	0.435057	0.489594	0.820351	0.577158	0.514336	-0.830944	0.242856	-0.428723	0.579289	1.32124	2.67941	0.367279	0.914223	1.32054	0.986632	1.4081	0.159484	0.40222	0.62512	2.38921	1.08025	-0.562605	0.766415	0.918318	1.21188	1.00588	0.32806	-2.23003	0.54718
HORVU.MOREX.r3.7HG0749560	HORVU.MOREX.r3.7HG0749560.1	Coiled-coil domain-containing protein 12	EALEEGSDAAQE	2638	yes	yes	Phospho (STY)	0	1327.48	0.481685	35.675	34.725	2.07e-40	118.23	92.061	441780000	21	2.37296	2.18781	1.6696	2.10336	2.08343	0.297981	0.963132	0.301075	-0.443514	0.0655344	-0.374651	0.336715	2.26364	2.4443	2.52058	2.87925	2.52694	0.258402	1.40665	0.148249	0.0688626	0.850984	3.05169	2.1703	1.67387	2.93646	2.45808	0.652948	1.33778	0.187501	2.03805	1.97443
HORVU.MOREX.r3.1HG0080420	HORVU.MOREX.r3.1HG0080420.1	cotton fiber-like protein (DUF761)	LNSLLNYK	320	yes	no	Phospho (STY)	0	1043.51	0.505262	74.126	73.08	0.0029466	74.6	34.978	94437000	3	0.707312	0.189655	-1.47357	-0.473234	-0.262459	0.940934	0.441356	0.72479	-0.960675	0.088864	0.746498	0.623029	0.860275	0.65805	0.651396	0.623144	0.698216	0.109094	1.40203	0.249971	1.70717	0.257113	-5.04764	-0.242608	0.532029	0.722393	-1.00896	2.72461	-0.305142	0.867367	0.354757	0.317771
HORVU.MOREX.r3.7HG0731860	HORVU.MOREX.r3.7HG0731860.1_1	Ran-binding protein 1 domain-containing	ASDVMPKTPESSPK	2594	yes	yes	2 Phospho (STY);Oxidation (M)	1	1648.65	0.64567	22.59	21.498	0.0038624	63.145	52.329	32462000	4	-1.82155	-2.61806	-3.65042	-1.93734	-2.50684	0.83946	0.141921	0.772326	-1.25843	0.0771407	-0.644298	0.310013	-0.683786	-0.595294	-2.39824	-1.31634	-1.24841	0.831078	1.40035	0.0236692	0.614129	0.328974	-1.91391	-0.797181	-2.7482	-1.99089	-1.86254	0.803843	0.786219	0.133285	-2.57663	-2.1771
HORVU.MOREX.r3.6HG0631210	HORVU.MOREX.r3.6HG0631210.1	RNA-binding protein Nova	YQNNKPGTPVRSPANNDAQESHTIGVADEHIGAVVGR	2257	yes	yes	2 Phospho (STY)	2	4057.84	0.843299	76.749	76.174	0	187.89	175.4	348110000	9	-0.167379	2.07248	3.82045	3.17354	2.22477	1.75042	2.71785	0.0492324	1.31786	0.210028	1.7134	0.140369	1.89488	0.679555	0.71406	0.339134	0.906908	0.680034	1.39998	0.113599	0.395533	0.538273	0.0725327	-0.119182	2.01055	0.0815983	0.511375	1.00373	1.00445	0.277683	-2.06941	0.821706
HORVU.MOREX.r3.4HG0374910	HORVU.MOREX.r3.4HG0374910.2_2	Beta-adaptin-like protein	ADDEEFADAGETGYSESPSQGVDGASPSSSTGTSSNVPVK	1377	yes	yes	2 Phospho (STY)	0	4078.6	0.600179	77.131	76.567	8.22e-224	110.58	102.11	1354700000	11	4.93607	3.94198	4.57946	3.60809	4.2664	0.601411	2.09794	0.0303655	0.701019	0.194442	4.49661	0.0115103	4.05936	3.97935	2.45879	3.76403	3.56538	0.748197	1.39692	0.122159	3.79559	0.0245344	3.39634	-1.43154	-1.11869	-1.76696	-0.23021	2.43215	-2.39868	0.135986	0.911676	1.85949
HORVU.MOREX.r3.2HG0207660	HORVU.MOREX.r3.2HG0207660.1	Diacylglycerol kinase	VTGSDELNVEGYHTFR	800	yes	yes	Phospho (STY)	0	1902.81	0.814922	77.09	76.462	2.6e-07	72.421	61.567	21581000	1	-2.25196	-1.58442	-0.5662	-1.10358	-1.37654	0.716644	1.30603	0.034852	-0.0882189	0.886001	1.02961	0.19219	-2.57954	-1.33303	-0.430599	-0.81012	-1.28832	0.936948	1.39425	0.0494181	1.11783	0.193281	-3.41908	-3.42109	-1.04504	-1.73939	-2.40615	1.20462	0.276423	0.69948	-3.52967	-2.79046
HORVU.MOREX.r3.6HG0577650	HORVU.MOREX.r3.6HG0577650.1_25	Peptidyl-prolyl cis-trans isomerase	SPLASPSPK	2060	yes	yes	Phospho (STY)	0	962.447	0.447413	30.373	29.085	4.03e-06	146.16	116.61	70461000	8	-2.35833	-2.19579	-2.87424	-0.587664	-2.00401	0.987533	-0.405591	0.477217	-1.79867	0.0210073	-1.40653	0.110678	-0.494188	-0.822814	-0.0899277	0.585569	-0.20534	0.606511	1.39308	0.00899101	0.392137	0.564527	-1.95465	-1.08814	0.517785	0.135096	-0.597477	1.13478	1.00094	0.148419	-1.48561	-2.01406
HORVU.MOREX.r3.3HG0288140	HORVU.MOREX.r3.3HG0288140.1	Golgin candidate 1	NISGVPDTQGSGK	1058	yes	yes	Phospho (STY)	0	1338.58	0.581674	39.028	38.548	2.93e-07	81.431	57.581	42233000	6	-3.65862	-5.38978	-6.83312	-5.76628	-5.41195	1.31908	-1.41813	0.415823	-2.8099	0.0995629	-3.48889	0.0268625	-5.17372	-4.4476	-0.480829	-0.306055	-2.60205	2.56844	1.39177	0.504647	-0.678996	0.691025	-4.73201	-1.86445	-0.943932	-0.151833	-1.92305	1.99913	2.07077	0.290891	-5.3354	-5.74297
HORVU.MOREX.r3.2HG0148850	HORVU.MOREX.r3.2HG0148850.1	Peptidylprolyl isomerase	TASEIIGTMKPEELQK	595	yes	yes	Oxidation (M);Phospho (STY)	1	1869.88	0.879496	82.004	81.482	0.0026396	46.027	36.106	13097000	1	-2.78141	-2.5603	-1.91022	-4.0603	-2.82806	0.900872	0.773954	0.334557	-0.617573	0.324306	-1.03129	0.106025	-2.67621	-2.89678	-1.33018	-1.93877	-2.21048	0.715699	1.39153	0.0885493	-0.413721	0.41116	-1.11906	-1.93035	-2.55455	-1.58309	-1.79676	0.604711	1.80525	0.033557	-3.64193	-2.29217
HORVU.MOREX.r3.6HG0602990	HORVU.MOREX.r3.6HG0602990.1_3	High mobility group family	SEVEDEGSDEDNEDDDE	2131	yes	yes	Phospho (STY)	0	2006.59	0.590974	30.462	29.762	0	214.58	202.72	3696100000	26	4.78702	4.31171	4.06617	5.54866	4.67839	0.6528	1.6182	0.448346	0.228827	0.773359	0.992977	0.582196	5.06329	4.84716	5.46001	2.42779	4.44956	1.37153	1.38937	0.529862	0.764149	0.687847	5.26283	-1.31661	4.97136	5.82407	3.68541	3.3534	0.625221	0.816994	4.28819	-2.78271
HORVU.MOREX.r3.7HG0686940	HORVU.MOREX.r3.7HG0686940.1_4	FAS-associated factor 2-B	VLLQEGMHAVDNSSDLSDK	2450	yes	yes	2 Phospho (STY);Oxidation (M)	0	2232.9	0.901109	67.627	66.74	1.03e-23	81.477	61.929	665880000	25	1.71928	1.60291	2.24251	2.40172	1.9916	0.390041	0.607468	0.371127	-0.777272	0.137864	-0.596377	0.217224	2.77857	3.30104	3.38927	1.60661	2.76887	0.820379	1.38474	0.104618	0.180894	0.759025	2.53673	3.074	1.51735	3.22383	2.58798	0.772313	1.20385	0.141568	-0.280283	1.82089
HORVU.MOREX.r3.4HG0394930	HORVU.MOREX.r3.4HG0394930.1	RING/U-box superfamily protein	ASELHISLDSAEQSSPSMK	1465	yes	yes	Phospho (STY)	0	2095.91	0.913315	77.018	76.39	0.00086553	40.085	30.336	22675000	1	-5.34354	-0.565779	-0.777536	-1.9399	-2.15669	2.20878	2.70306	0.0636349	1.32061	0.458694	1.52348	0.278789	-1.36033	-1.50865	-6.53307	-4.50717	-3.4773	2.50037	1.38244	0.337639	0.202867	0.890106	-3.81061	-1.83975	-4.8066	-4.26373	-3.68017	1.29274	1.17957	0.183426	-4.30934	-3.96899
HORVU.MOREX.r3.3HG0312360	HORVU.MOREX.r3.3HG0312360.1_11	Coiled-coil domain-containing protein SCD2	TPSPIPPVAVESPVERPR	1179	yes	yes	Phospho (STY)	1	2007.02	0.0190413	78.49	78.027	1.48e-91	162.85	149.42	462060000	14	1.8042	3.25525	-0.607862	1.95298	1.60114	1.61046	0.891935	0.632303	-0.490461	0.618562	1.51033	0.374363	3.05893	0.929313	1.74414	2.63403	2.0916	0.948963	1.3824	0.433232	2.00079	0.212217	2.45854	1.95034	-3.42881	-0.616816	0.0908127	2.70509	-0.618395	0.775954	3.30438	-3.85435
HORVU.MOREX.r3.5HG0420480	HORVU.MOREX.r3.5HG0420480.1_2	BEL1-like homeodomain protein 6	SEGASQESGANAAPELSTAEK	1569	yes	yes	Phospho (STY)	0	2112.88	0.884852	51.69	50.964	0.00011817	46.695	39.563	129090000	2	-1.35074	-0.913609	-1.47024	-1.87298	-1.40189	0.394813	-0.187932	0.607525	-1.5702	0.0777595	-1.73686	0.00622976	-1.16174	0.533454	-0.712576	2.0141	0.16831	1.42422	1.38227	0.121636	-0.166656	0.842597	-0.546961	1.26539	0.204991	0.416449	0.334966	0.745432	1.54893	0.0164061	-1.26311	-0.73611
HORVU.MOREX.r3.7HG0736150	HORVU.MOREX.r3.7HG0736150.1_2	Phosphatidylinositol transfer protein	NMSFREESNR	2605	yes	yes	Oxidation (M);Phospho (STY)	1	1364.52	0.518028	22.383	21.885	0.02636	72.2	52.414	181500000	1	-0.478251	-0.0371285	-1.03475	1.33177	-0.0545897	1.01036	-0.171322	0.756153	-1.55294	0.0297414	-0.3193	0.686209	1.82431	1.75107	0.893314	1.52472	1.49835	0.423037	1.38162	0.00178326	1.23364	0.0842039	-1.40831	0.768184	0.849936	0.849031	0.26471	1.11601	0.147977	0.806437	0.181196	0.200114
HORVU.MOREX.r3.3HG0219070	HORVU.MOREX.r3.3HG0219070.1	Phosphoenolpyruvate carboxylase	PGSSHMSR	838	yes	yes	Oxidation (M);Phospho (STY)	0	953.343	0.34263	91.284	90.62	0.041106	44.203	13.591	8022300	1	-5.09356	-2.6071	-6.77232	-3.58446	-4.51436	1.81991	0.602549	0.574283	-0.776702	0.612814	-0.268351	0.853297	-1.75345	-3.06211	-3.12324	-7.01182	-3.73766	2.27238	1.37925	0.301985	0.508351	0.753729	-7.25504	-2.39206	-3.45043	-3.8865	-4.24601	2.10188	0.870901	0.474873	-6.17037	-4.74827
HORVU.MOREX.r3.1HG0040830	HORVU.MOREX.r3.1HG0040830.2	Transducin/WD40 repeat-like superfamily protein	FIAPAYAQTQPETVFAESDSDGEEK	119	yes	yes	2 Phospho (STY)	0	2889.17	0.167097	87.576	87.085	4.88e-62	87.772	73.824	251180000	10	-0.650227	-0.91494	0.469248	2.73191	0.408999	1.66076	-0.138854	0.898236	-1.51428	0.133999	-0.602843	0.538451	2.71917	1.79578	1.47471	1.70345	1.92328	0.54749	1.37542	0.0912976	0.911435	0.112049	0.651648	1.90988	1.41294	0.0728995	1.01184	0.812139	0.463989	0.557604	0.82607	-1.26604
HORVU.MOREX.r3.6HG0606460	HORVU.MOREX.r3.6HG0606460.1_1	DNA topoisomerase 2	ANSAGSDDDDYEAAIPK	2139	yes	yes	2 Phospho (STY)	0	1897.67	0.665613	70.69	70.013	7.33e-54	103.99	83.392	65264000	5	0.583124	-2.06767	-0.470079	-0.333144	-0.571943	1.10133	0.551837	0.483403	-0.81862	0.232892	-0.0936901	0.89192	0.30353	0.964097	-0.378077	0.0971603	0.246677	0.556955	1.37046	0.051763	0.72493	0.165774	-1.26264	0.425616	-0.824736	-0.251247	-0.478253	0.73117	0.645527	0.333251	-2.54562	-0.917406
HORVU.MOREX.r3.4HG0388860	HORVU.MOREX.r3.4HG0388860.1_21	Serine/arginine repetitive matrix protein 1	SLRSPTNDAERDSTHGSPLK	1432	yes	yes	3 Phospho (STY)	2	2406.96	0.960763	43.527	43.039	9.29e-36	85.185	69.486	4531600000	25	4.77048	4.83122	5.29375	2.03042	4.23147	1.48585	-0.47223	0.566115	-1.84162	0.0532132	-0.383002	0.63799	6.1326	6.48146	6.11847	5.5598	6.07309	0.381152	1.36939	0.00379947	1.45861	0.00225475	4.60449	5.03954	4.02966	4.78419	4.61447	0.428796	-0.0892277	0.786602	4.32932	4.64581
HORVU.MOREX.r3.3HG0292710	HORVU.MOREX.r3.3HG0292710.1_2	Myosin-binding protein 1	SGELKPPNSPK	1087	yes	yes	2 Phospho (STY)	1	1312.55	0.546548	32.99	32.235	2.98e-14	109.1	89.445	252340000	33	1.49715	1.12452	-0.745258	1.59836	0.868693	1.09509	0.915079	0.335088	-0.453346	0.463015	-0.259058	0.707626	1.27725	1.51021	0.820204	1.6805	1.32204	0.373159	1.36843	0.100483	0.194289	0.652862	1.89972	1.34231	0.145873	1.12311	1.12775	0.731681	1.17414	0.179335	0.798821	-1.59511
HORVU.MOREX.r3.6HG0619540	HORVU.MOREX.r3.6HG0619540.1_1	THO complex subunit 5	SALVVSGPAGSVDSDMERR	2206	yes	yes	2 Phospho (STY)	1	2091.87	0.86975	76.485	75.856	2.29e-18	78.236	53.443	89843000	2	0.895678	-0.192679	0.0675907	-0.70593	0.016165	0.668636	1.02747	0.282818	-0.339669	0.606789	0.758254	0.157653	1.71328	-0.845828	0.448351	0.107533	0.355834	1.05781	1.36714	0.20537	1.09792	0.128705	-1.38693	0.181071	-0.897145	-0.865353	-0.742089	0.660122	0.269217	0.767301	0.272737	-2.97754
HORVU.MOREX.r3.5HG0477180	HORVU.MOREX.r3.5HG0477180.1	LAG1 longevity assurance-like protein	GRVGDDVRSDSEGEEDHED	1719	yes	yes	2 Phospho (STY)	2	2261.77	0.774723	29.046	28.186	2.67e-96	166.65	152.07	367070000	19	2.97877	2.5321	2.66305	0.259266	2.1083	1.24686	2.1664	0.0786543	0.801344	0.254656	1.18842	0.264343	1.07276	1.63547	1.37609	1.14349	1.30695	0.254476	1.36506	0.147717	0.387073	0.623293	2.7385	1.49331	-0.174216	-0.378072	0.91988	1.47399	0.977986	0.406749	-1.11003	2.31276
HORVU.MOREX.r3.3HG0248290	HORVU.MOREX.r3.3HG0248290.1	ATP-dependent zinc metalloprotease FtsH 1	RSISETTLEK	930	yes	yes	Phospho (STY)	1	1242.59	0.585697	47.069	45.53	0.0020544	70.977	28.234	10394000	1	-5.3658	-4.34779	-5.72127	-4.62891	-5.01594	0.636686	0.178186	0.795951	-1.18454	0.366317	-1.98375	0.0802524	-5.76708	-5.93348	-1.58059	-2.04446	-3.8314	2.33986	1.36273	0.336452	-0.799206	0.606024	-5.63044	-2.69917	-1.75123	-2.04795	-3.0322	1.77683	2.16193	0.0873606	-4.31204	-4.53461
HORVU.MOREX.r3.3HG0276690	HORVU.MOREX.r3.3HG0276690.1	Eukaryotic translation initiation factor 3 subunit 10-like	RGGSSESEGEDAGAPGPREETTAVAR	1016	yes	yes	3 Phospho (STY)	2	2812.07	0.0739551	47.486	46.702	1.01e-51	84.067	73.384	77703000	4	0.857557	-0.332453	-7.03429	0.929037	-1.39504	3.80376	3.59602	0.119233	2.23338	0.395721	1.78446	0.495879	0.913502	-5.1271	-4.57529	-5.72477	-3.62841	3.06411	1.36265	0.43462	-0.448914	0.8443	-5.9387	-0.00281429	-0.985293	-5.79118	-3.1795	3.1273	1.81156	0.316384	-3.75232	-4.47415
HORVU.MOREX.r3.5HG0500140	HORVU.MOREX.r3.5HG0500140.1	Nodulin-like / Major Facilitator Superfamily protein	AAAAAQQGSEAEEAR	1808	yes	yes	Phospho (STY)	0	1538.64	0.636229	20.837	20.419	2.08e-49	111.12	98.756	18373000	3	-6.45413	-4.73072	-5.26394	-2.45014	-4.72473	1.67883	-2.05958	0.193894	-3.42002	0.00681161	-2.69696	0.0203072	-1.10185	-1.31712	-1.61167	-1.18821	-1.30471	0.222937	1.36044	0.276279	0.723061	0.0177779	-2.59771	-1.74367	-1.9276	-1.84211	-2.02777	0.38732	0.637377	0.598539	-3.84969	-4.84784
HORVU.MOREX.r3.2HG0142760	HORVU.MOREX.r3.2HG0142760.1_1	WD-repeat protein	VAEDEEGTQMADLNDSDAEMYASK	576	yes	yes	Phospho (STY)	0	2698.03	0.0299374	76.798	76.15	5.66e-06	44.632	37.186	124250000	2	0.586235	1.31357	1.39227	-0.210596	0.77037	0.747892	2.41081	0.00952345	1.05182	0.242682	1.31745	0.0711838	0.939341	-0.219461	-2.3215	0.475824	-0.281449	1.441	1.35899	0.177803	0.265626	0.768159	-1.58631	-0.0278578	0.482434	-1.05657	-0.547075	0.943233	1.09337	0.171593	-2.69672	-1.77284
HORVU.MOREX.r3.3HG0242160	HORVU.MOREX.r3.3HG0242160.1_4	Arginine/serine-rich splicing factor	ADSPNNMSPAANGRSPSPR	912	yes	yes	3 Phospho (STY);Oxidation (M)	1	2180.77	0.774877	24.303	22.898	2e-07	57.61	50.077	56696000	5	-2.96978	-1.48154	-1.09574	-2.68703	-2.05852	0.910174	-0.32327	0.548303	-1.681	0.118686	-1.18964	0.284454	-1.12855	-2.28651	0.881075	1.02389	-0.377522	1.60792	1.35773	0.155181	0.491361	0.698764	-2.93847	-1.80277	0.361944	0.903768	-0.868883	1.80855	0.866369	0.388562	-1.45629	-1.24852
HORVU.MOREX.r3.2HG0114210	HORVU.MOREX.r3.2HG0114210.1	MORC family CW-type zinc finger protein 4	NAPTSSDLVDVDK	451	yes	yes	Phospho (STY)	0	1439.62	0.618119	62.234	61.246	2.82e-21	95.981	72.232	32189000	4	-1.38102	-6.28211	-0.998453	-1.92234	-2.64598	2.45354	0.747102	0.687645	-0.606033	0.710441	3.04332	0.0649695	-0.933064	-1.2827	-1.03896	-4.90506	-2.03995	1.91568	1.35314	0.42886	3.64936	0.0166991	-6.30575	-5.42517	-4.23249	-6.79381	-5.68931	1.12428	-2.29622	0.150638	-6.07003	-4.99596
HORVU.MOREX.r3.5HG0520100	HORVU.MOREX.r3.5HG0520100.2_5	TPX2 (Targeting protein for Xklp2) family protein	GCEEVVSGSDHDSSPEGQVTCVEPAIDGETGEDK	1891	yes	yes	3 Phospho (STY)	0	3815.38	0.377786	77.993	77.36	1.75e-76	81.862	78.518	213870000	7	1.92647	1.03262	-0.0611471	2.98402	1.47049	1.29568	1.38616	0.0888881	0.0355266	0.972061	1.13888	0.187251	1.87749	1.90796	-0.679344	2.63374	1.43496	1.45223	1.35064	0.125082	1.10335	0.233312	-0.31035	1.42768	0.474856	-0.265745	0.331609	0.814622	0.247284	0.611622	-0.501431	0.487727
HORVU.MOREX.r3.6HG0577650	HORVU.MOREX.r3.6HG0577650.1_8	Peptidyl-prolyl cis-trans isomerase	GFSRSPDMPPRK	2060	yes	yes	2 Phospho (STY)	2	1533.62	0.620064	46.351	45.534	2.38e-07	89.506	78.245	1464900000	146	3.3632	2.48166	3.6772	3.89095	3.35326	0.620172	0.668842	0.0929988	-0.681594	0.161889	-0.0234847	0.964766	4.45911	3.98926	3.21919	4.47183	4.03485	0.58831	1.35044	0.0056001	0.658109	0.236541	4.03576	3.5152	2.20472	3.75128	3.37674	0.809811	0.692327	0.153963	2.303	2.81905
HORVU.MOREX.r3.5HG0520090	HORVU.MOREX.r3.5HG0520090.2	Myosin-binding protein 1	EGETGDVSGSGPAGGELSGGSEDDENAR	1890	yes	yes	2 Phospho (STY)	0	2795.01	0.00802978	50.446	49.651	4.42e-157	124.35	112.43	624900000	3	3.05901	2.19183	2.51503	1.9882	2.43852	0.467086	0.94479	0.277456	-0.403656	0.189346	0.053273	0.913451	3.15204	3.00855	2.62571	2.5824	2.84217	0.281685	1.34845	0.130011	0.456929	0.330374	3.42548	2.32768	1.43136	2.35645	2.38524	0.815707	0.891517	0.339285	-0.735235	1.90803
HORVU.MOREX.r3.2HG0135860	HORVU.MOREX.r3.2HG0135860.1_8	Transcription factor jumonji domain-containing protein	RLNLAPESPK	550	yes	yes	Phospho (STY)	1	1203.6	0.601288	52.902	52.024	5.88e-11	112.84	75.232	1178400000	40	2.65321	3.0067	2.37794	2.29989	2.58443	0.319714	0.239861	0.430976	-1.10834	0.000855685	-0.896836	0.0093437	3.85772	3.54617	3.81727	3.54994	3.69277	0.167931	1.3482	0.00165778	0.211504	0.320968	3.45465	3.04352	3.52098	3.90593	3.48127	0.353199	1.1367	0.00828939	2.33214	2.98102
HORVU.MOREX.r3.2HG0135860	HORVU.MOREX.r3.2HG0135860.1_3	Transcription factor jumonji domain-containing protein	GDSPPPLPDNLR	550	yes	yes	Phospho (STY)	0	1356.61	0.607495	73.07	72.275	3.58e-24	112.43	98.851	509800000	42	2.18199	2.10528	1.75782	1.53608	1.89529	0.302338	0.908626	0.171186	-0.435983	0.0606113	-0.367964	0.300078	2.6704	2.18922	2.22375	2.24173	2.33127	0.227134	1.34461	0.0583339	0.0680187	0.832954	1.66585	1.97499	2.42577	2.98641	2.26326	0.574267	1.27659	0.0905583	0.0357113	-0.00671387
HORVU.MOREX.r3.4HG0380350	HORVU.MOREX.r3.4HG0380350.2	bZIP transcription factor (DUF630 and DUF632)	EDDFADSEDDFENPSSEPLVR	1393	yes	yes	Phospho (STY)	0	2491.95	0.954054	83.948	83.408	6.77e-51	92.565	84.065	10296000	2	-6.90624	-2.82307	-4.80554	-2.7814	-4.32906	1.96063	0.105469	0.944502	-1.23751	0.309955	2.42437	0.0609769	-2.86624	-4.64604	-2.24844	-2.60549	-3.09155	1.06682	1.34298	0.305159	3.66188	0.00142761	-6.44021	-5.85807	-7.08071	-7.63475	-6.75344	0.771065	-2.3189	0.0881472	-5.71092	-6.75389
HORVU.MOREX.r3.1HG0092090	HORVU.MOREX.r3.1HG0092090.2_4	Kinase-related protein DUF1296	EISASNASGLTSPGPLSPSDK	375	yes	yes	2 Phospho (STY)	0	2173.92	0.91814	72.693	71.543	5.51e-85	109.98	94.96	4063000000	66	5.42801	4.7694	4.82555	5.82979	5.21319	0.50779	1.08976	0.143458	-0.25296	0.408044	0.567858	0.193503	5.65139	5.69801	5.15232	5.36289	5.46615	0.256401	1.34272	0.0698108	0.820818	0.0426199	4.23706	5.11006	4.04817	5.18603	4.64533	0.586405	0.521897	0.46183	2.33705	4.72034
HORVU.MOREX.r3.7HG0709690	HORVU.MOREX.r3.7HG0709690.1_4	Calcium-binding EF-hand family protein	DGVSFDDGFK	2518	yes	yes	Phospho (STY)	0	1165.43	0.432885	76.218	75.46	1.46e-09	111.86	87.9	75102000	0	0.327224	-0.420377	-0.0436058	0.121612	-0.00378665	0.316452	0.817321	0.049896	-0.517662	0.0660349	0.206106	0.285582	0.685032	0.855655	0.0829964	0.431819	0.513875	0.335906	1.33498	0.00759441	0.723768	0.00780351	-0.434223	-0.0882139	-0.14812	-0.169012	-0.209892	0.153424	0.611215	0.0908948	-0.79425	-1.45046
HORVU.MOREX.r3.4HG0349210	HORVU.MOREX.r3.4HG0349210.1	Hyccin	PVLVHIPDLSVPSLYHTPQSSPSSRSPR	1317	yes	yes	2 Phospho (STY)	1	3212.54	0.542078	94.635	94.027	1.17e-24	59.598	53.346	18017000	2	-2.76395	0.0355358	-3.27025	-3.93553	-2.48355	1.74657	1.7331	0.0960288	0.398777	0.78737	1.05002	0.411677	-3.41669	0.386426	-3.99968	-4.49934	-2.88232	2.22362	1.33432	0.276965	0.651239	0.652499	-2.08371	-2.24952	-4.47332	-5.3277	-3.53356	1.61791	0.683084	0.43394	-4.18674	-3.97389
HORVU.MOREX.r3.4HG0374910	HORVU.MOREX.r3.4HG0374910.2_1	Beta-adaptin-like protein	ADDEEFADAGETGYSESPSQGVDGASPSSSTGTSSNVPVK	1377	yes	yes	3 Phospho (STY)	0	4158.57	0.566509	77.859	77.07	3.05e-20	48.096	43.519	45070000	1	-3.85053	-5.44829	-1.11942	0.276463	-2.53544	2.59011	2.64425	0.1134	1.31281	0.47161	1.37369	0.491711	-4.56307	-5.53699	-4.73031	-0.562641	-3.84826	2.2313	1.33144	0.333755	0.0608784	0.973489	-6.80606	-5.14099	-3.20337	-0.486124	-3.90913	2.71568	1.27056	0.424948	-3.75732	-6.45582
HORVU.MOREX.r3.4HG0398010	HORVU.MOREX.r3.4HG0398010.2_2	Metal transporter	VSISISDSEPDDDDGGGGPGAAR	1485	yes	yes	2 Phospho (STY)	0	2332.87	0.873374	68.184	66.982	5.22e-124	117.74	106.32	206090000	31	0.840366	-0.447983	1.17883	1.26312	0.708585	0.792394	1.2698	0.137463	-0.0584872	0.92822	0.121693	0.836603	1.4298	1.17573	-0.659796	1.12256	0.767072	0.960647	1.32828	0.143374	0.18018	0.783454	0.697151	0.433229	-0.368749	1.58594	0.586892	0.805628	1.1481	0.174051	-2.3967	0.345828
HORVU.MOREX.r3.4HG0348910	HORVU.MOREX.r3.4HG0348910.1	Receptor-like kinase	NEDATRESPK	1315	yes	yes	2 Phospho (STY)	1	1305.46	0.463941	65.673	64.661	0.043507	57.177	45.687	45120000	1	-2.08087	-2.08381	-2.91594	-1.28068	-2.09033	0.667656	-0.480415	0.266235	-1.80537	0.00405813	-1.45381	0.00597727	0.322502	-0.643735	-0.241203	-0.577391	-0.284957	0.441648	1.32495	0.00460094	0.351559	0.200397	-0.934932	-0.625072	-0.519702	-0.466359	-0.636516	0.209588	0.973396	0.00555199	-1.9441	-1.9123
HORVU.MOREX.r3.5HG0441730	HORVU.MOREX.r3.5HG0441730.1_13	splicing factor-like protein	RGYGGSPPHRSPPR	1611	yes	yes	2 Phospho (STY)	2	1679.71	0.708302	33.632	33.389	0.00024348	54.974	40.554	1758500000	17	-2.15073	3.49265	-2.30163	5.05854	1.02471	3.80834	-1.43601	0.582028	-2.75785	0.252548	-1.45819	0.523363	0.86698	3.60592	5.05545	5.6019	3.78256	2.11834	1.32184	0.511675	1.29967	0.407367	3.22601	3.15283	4.02203	-0.469284	2.4829	2.0071	0.0221789	0.990897	3.50133	4.11655
HORVU.MOREX.r3.3HG0327190	HORVU.MOREX.r3.3HG0327190.2	Villin	AASIAAMSASFERPK	1206	yes	yes	Phospho (STY)	1	1615.74	0.742943	77.722	77.21	0.00087753	47.204	37.283	43822000	2	-1.70508	-2.08231	-3.07879	-0.331417	-1.7994	1.13736	0.448858	0.580179	-0.870717	0.280649	-0.129068	0.885242	-0.830414	-0.961677	-2.09713	0.17449	-0.928682	0.929695	1.31957	0.106185	0.741649	0.385236	-2.78492	-2.10899	0.177384	-1.9648	-1.67033	1.28264	0.577925	0.508939	-3.4765	-2.72382
HORVU.MOREX.r3.3HG0288620	HORVU.MOREX.r3.3HG0288620.1	VQ motif-containing protein	LLPLFPVSSPR	1060	yes	yes	Phospho (STY)	0	1304.69	0.689374	96.703	96.366	0.018062	43.897	26.088	6353600	1	-5.81831	-4.35381	-4.64203	-4.04191	-4.71402	0.775911	-0.0192314	0.974432	-1.3353	0.0270545	-1.13408	0.296806	-3.44326	-3.76965	-2.66958	-3.6324	-3.37872	0.491332	1.31606	0.0365468	0.201217	0.838633	-6.06627	-1.70563	-3.53559	-3.01227	-3.57994	1.82748	1.11485	0.311024	-3.69113	-4.30682
HORVU.MOREX.r3.4HG0400740	HORVU.MOREX.r3.4HG0400740.1_1	Cell division cycle protein 48-like protein	FADQPAAGAASAAAADPFASAASAADDDDLYS	1495	yes	yes	Phospho (STY)	0	3080.26	0.256049	93.519	93.081	6.88e-60	70.151	63.352	364530000	10	1.0583	2.42783	1.22898	0.12475	1.20997	0.945911	0.809255	0.35704	-0.50581	0.404119	-0.557984	0.46047	1.62075	1.22958	1.40869	2.60408	1.71577	0.613404	1.31506	0.120473	-0.0521748	0.934549	0.234354	2.57	2.31236	1.95508	1.76795	1.05303	1.36724	0.156221	0.842464	0.828616
HORVU.MOREX.r3.4HG0339900	HORVU.MOREX.r3.4HG0339900.2_1	Zinc finger BED domain-containing protein DAYSLEEPER	LAITIGTDNDGDGTVERR	1280	yes	yes	2 Phospho (STY)	1	2061.88	0.876943	71.789	70.813	3.28e-07	60.991	28.81	125240000	2	0.95771	-0.669986	0.610218	0.242617	0.28514	0.7005	0.531364	0.313346	-0.780991	0.0975614	-0.350999	0.402109	1.29694	1.45345	0.621168	0.892961	1.06613	0.379153	1.31236	0.0139833	0.429992	0.142384	0.801275	1.00223	0.220465	0.520584	0.636139	0.340309	0.882363	0.0560741	-0.975368	0.338608
HORVU.MOREX.r3.4HG0334930	HORVU.MOREX.r3.4HG0334930.1_2	Inositol hexakisphosphate and diphosphoinositol-pentakisphosphate kinase	SGQESDSDAEDLEHIEK	1241	yes	yes	2 Phospho (STY)	0	2047.73	0.72967	63.482	62.317	6.72e-89	119.38	108.51	816500000	43	2.70926	2.0921	2.9128	1.79966	2.37845	0.520244	0.531339	0.338974	-0.772429	0.102171	0.0230212	0.965086	3.89903	3.28107	2.43569	2.98775	3.15088	0.609588	1.30377	0.0508808	0.79545	0.183317	2.18221	3.10078	1.20526	2.93348	2.35543	0.864596	0.508318	0.441646	0.844202	2.01851
HORVU.MOREX.r3.2HG0198740	HORVU.MOREX.r3.2HG0198740.1_5	UHRF1-binding protein 1	QNSFGSVSTPRTPR	775	yes	yes	3 Phospho (STY)	1	1772.67	0.668544	48.657	47.84	0.00033484	52.612	33.222	213970000	12	2.14631	1.20552	1.501	1.27419	1.53175	0.428716	2.46489	0.16021	1.16234	0.00181332	1.01498	0.0522999	0.415898	0.248836	0.452654	0.36026	0.369412	0.0889056	1.30254	0.425525	-0.147364	0.699987	0.770342	1.2513	-0.466296	0.511753	0.516776	0.723483	1.44991	0.390151	0.147032	-5.47838
HORVU.MOREX.r3.2HG0215220	HORVU.MOREX.r3.2HG0215220.1	Tubby-like F-box protein	DFRESFGNLSR	826	yes	yes	Phospho (STY)	1	1406.6	0.597993	74.625	73.457	0.0087736	48.704	32.522	7674800	1	-5.57924	-3.27413	-2.85537	-5.40712	-4.27896	1.41419	0.886926	0.359231	-0.413035	0.71214	0.260314	0.791934	-6.25787	-3.04145	-2.93645	-3.22794	-3.86593	1.59918	1.29996	0.228026	0.673349	0.531686	-5.11184	-4.27748	-2.92724	-5.84055	-4.53928	1.25011	0.626611	0.47892	-3.53535	-5.59548
HORVU.MOREX.r3.6HG0577650	HORVU.MOREX.r3.6HG0577650.1_3	Peptidyl-prolyl cis-trans isomerase	ASIVPVLTGNRSK	2060	yes	yes	Phospho (STY)	1	1420.74	0.743929	74.247	73.525	1.07e-33	134.25	115.12	548410000	34	1.61802	1.97027	2.15027	0.922348	1.66523	0.542347	0.362732	0.470292	-0.935288	0.0409235	-0.289533	0.52424	2.52057	2.07899	3.23055	2.57196	2.60052	0.474738	1.29802	0.0284109	0.645755	0.164356	1.41148	1.74049	2.92134	1.74573	1.95476	0.663084	0.652265	0.246497	0.436119	1.31731
HORVU.MOREX.r3.7HG0736150	HORVU.MOREX.r3.7HG0736150.1	Phosphatidylinositol transfer protein	NMSFREESNR	2605	yes	yes	Phospho (STY)	1	1348.52	0.523114	41.908	41.4	1.24e-09	115.29	91.032	917250000	17	2.36361	2.90398	2.73004	2.50416	2.62545	0.239298	0.267249	0.447454	-1.02872	0.000319596	1.10727	0.426981	3.50157	3.70299	3.83034	3.58175	3.65417	0.143701	1.29597	0.00622355	2.13598	0.150501	3.74144	3.08445	1.28573	-2.03889	1.51818	2.58862	-0.840017	0.550961	2.79421	2.86771
HORVU.MOREX.r3.7HG0751310	HORVU.MOREX.r3.7HG0751310.2_6	High mobility group protein	EVEEEDEEESDKSKSEINDDDDDEGSDEDEDDDE	2644	yes	yes	3 Phospho (STY)	2	4174.28	0.278898	45.532	44.947	1.48e-137	99.753	98.398	1656000000	27	4.52157	2.67144	4.08594	5.00997	4.07223	1.00725	1.49038	0.0505852	0.194596	0.769825	2.61823	0.131671	4.40214	2.7762	3.8928	4.4394	3.87764	0.775473	1.29579	0.0470117	2.42364	0.149357	0.717108	3.6912	3.64581	-2.23813	1.454	2.82748	-1.12785	0.467848	2.76582	1.56053
HORVU.MOREX.r3.6HG0616230	HORVU.MOREX.r3.6HG0616230.2_1	Dynamin homolog	QSHSDGSLDTMAR	2191	yes	yes	Phospho (STY)	0	1483.58	0.576271	41.262	40.691	0	228.93	198.6	306370000	20	0.977666	0.916157	2.03429	0.817738	1.18646	0.569041	0.748171	0.444704	-0.545376	0.230165	-0.331559	0.403135	0.925379	2.09016	2.2305	1.68131	1.73184	0.585943	1.29355	0.208241	0.213817	0.589488	1.52384	0.85381	1.87674	1.8177	1.51802	0.468933	1.07973	0.275716	-2.1073	0.787097
HORVU.MOREX.r3.3HG0287660	HORVU.MOREX.r3.3HG0287660.1	Oxidative stress 3	SGSSSMLYRPPAIPVNK	1057	yes	no	Oxidation (M);Phospho (STY)	1	1898.9	0.896149	75.479	74.874	1.27e-61	111.65	94.567	99950000	13	-4.37957	-0.218321	0.464292	-0.0921688	-1.05644	2.23518	0.932928	0.571154	-0.35498	0.823226	0.321743	0.847037	-1.68609	-3.13949	1.05593	0.963816	-0.701461	2.06358	1.28791	0.422772	0.676722	0.675479	-1.70426	-4.41844	0.861945	-0.251982	-1.37818	2.28298	0.611186	0.711373	-2.12312	-4.94975
HORVU.MOREX.r3.5HG0444370	HORVU.MOREX.r3.5HG0444370.1	Trafficking protein particle complex subunit 10	TMSGPATSETSLPVDRPMR	1622	yes	yes	2 Oxidation (M);Phospho (STY)	1	2143.93	0.927919	60.633	59.865	1.09e-27	85.224	68.286	93736000	3	-1.44276	0.622351	0.64081	-0.750164	-0.232441	1.03701	1.74116	0.0809937	0.454441	0.580432	-0.549336	0.422359	-0.175621	0.0915569	-0.250401	-2.41306	-0.686882	1.16011	1.28672	0.189931	-1.00378	0.195442	0.500761	-0.553781	0.0980902	1.22251	0.316895	0.743841	2.29049	0.0221991	-1.85589	-0.183263
HORVU.MOREX.r3.2HG0192540	HORVU.MOREX.r3.2HG0192540.1_6	Ubiquitin-specific protease family C19-related protein	RSSGPQSGGVTPMAR	753;2458	no	no	2 Phospho (STY);Oxidation (M)	1	1662.66	0.658635	24.094	23.299	0.00039924	53.779	43.68	43128000	1	-2.01338	-2.63998	-2.78073	0.144297	-1.82245	1.35292	0.716538	0.352565	-0.563501	0.588074	0.219126	0.879109	-1.05608	-3.01581	-1.43544	0.471542	-1.25895	1.43219	1.28004	0.138299	0.782626	0.596525	-5.50692	-1.43401	0.0671225	-1.29249	-2.04157	2.40731	0.497412	0.698444	-2.02715	-2.7194
HORVU.MOREX.r3.2HG0134530	HORVU.MOREX.r3.2HG0134530.1	Brefeldin A-inhibited guanine nucleotide-exchange protein	EGEASISNNGEQEGHQETSPQIGLESSEGLPSPSGR	546	yes	yes	Phospho (STY)	0	3773.63	0.628978	77.049	76.556	2.59e-249	138.44	122.16	586050000	10	2.72525	4.13746	2.16741	1.30918	2.58483	1.1877	1.39408	0.0892008	0.114582	0.890157	0.998087	0.328568	2.3434	1.55728	3.982	1.99831	2.47025	1.05794	1.27949	0.0897688	0.883505	0.363703	0.836756	1.11186	3.74897	0.649382	1.58674	1.45394	0.395989	0.640623	0.795889	0.418308
HORVU.MOREX.r3.2HG0137670	HORVU.MOREX.r3.2HG0137670.2_3	Eukaryotic translation initiation factor-related family protein	GVEPVRPASHEGR	558	yes	yes	Phospho (STY)	1	1469.68	0.67764	32.693	31.628	2.3e-21	96.993	73.855	148120000	29	-5.21423	-4.50811	0.585627	-1.06041	-2.54928	2.76787	-2.10341	0.201196	-3.38067	0.0551817	-1.63361	0.468053	0.458734	1.8297	0.589724	0.447399	0.831389	0.668667	1.27726	0.0722855	1.74706	0.324057	0.330245	0.928138	-5.67611	0.755043	-0.91567	3.18355	-0.469802	0.787065	-0.501701	0.505753
HORVU.MOREX.r3.4HG0364440	HORVU.MOREX.r3.4HG0364440.1_4	translation initiation factor	DQGRNSAEDNPLSSAVDNKK	1352	yes	yes	Phospho (STY)	2	2223.98	0.975732	54.944	54.248	1.99e-11	65.47	51.638	9983800	1	-5.52719	-1.60251	-1.79797	-4.56371	-3.37285	1.97262	2.33107	0.0806832	1.05751	0.460178	0.637679	0.661584	-1.79334	-5.71316	-5.53809	-4.67685	-4.43036	1.81542	1.27356	0.267397	-0.419833	0.7631	-1.16334	-4.37655	-5.09436	-5.40786	-4.01053	1.94659	1.69339	0.174444	-4.45831	-5.39822
HORVU.MOREX.r3.3HG0232180	HORVU.MOREX.r3.3HG0232180.1_6	RNA recognition motif (RRM) containing protein	RSSSVSEDELLDIDNGNHK	872	yes	yes	2 Phospho (STY)	1	2273.92	0.920265	74.088	73.433	4.43e-88	123.64	110.83	246590000	15	1.72031	0.893169	1.93179	0.15625	1.17538	0.813916	0.99357	0.414014	-0.279623	0.565069	0.252766	0.559819	1.85826	1.60959	1.49485	0.857308	1.455	0.426358	1.27319	0.282278	0.532389	0.0504308	0.842078	1.04602	0.862203	0.940155	0.922614	0.0925071	0.740804	0.509936	0.156857	-2.68038
HORVU.MOREX.r3.4HG0383670	HORVU.MOREX.r3.4HG0383670.1	Protein SCAR2	SISFDSPQDDVGSR	1407	yes	yes	Phospho (STY)	0	1588.64	0.640646	70.392	69.235	4.06e-10	83.499	62.799	41765000	6	-1.14312	-1.11791	-1.13693	-2.26956	-1.41688	0.568557	0.602537	0.49137	-0.670471	0.073481	0.867298	0.157993	-0.704481	-0.593375	-0.583117	-1.10467	-0.74641	0.245079	1.27301	0.15438	1.53777	0.0174085	-3.59351	-1.84011	-2.18027	-1.52283	-2.28418	0.913236	-0.26476	0.777733	-4.2517	-1.09634
HORVU.MOREX.r3.6HG0599100	HORVU.MOREX.r3.6HG0599100.1_4	Autophagy-related protein 13	ASLSDSGGAGGGGGR	2118	yes	yes	2 Phospho (STY);Acetyl (Protein N-term)	0	1406.49	0.486467	38.771	38.294	0.00011976	66.568	53.69	30445000	3	-2.06516	-0.484461	-1.49151	-1.86296	-1.47603	0.702435	0.557555	0.380407	-0.714664	0.193689	-0.0878373	0.886744	-0.329418	-0.151256	-1.65653	-0.908245	-0.761361	0.67865	1.27222	0.0714808	0.626827	0.324492	-0.543407	-1.10876	-2.75321	-1.14737	-1.38819	0.950969	0.645392	0.373003	-2.89867	-0.730093
HORVU.MOREX.r3.4HG0392120	HORVU.MOREX.r3.4HG0392120.1_2	Filament-plant-like protein	DLQSVPLPGTPSSK	1451	yes	yes	Phospho (STY)	0	1504.72	0.71744	73.057	72.314	1.16e-22	109	93.368	249960000	13	1.48113	1.64991	1.04821	0.430443	1.15242	0.543955	1.47728	0.193073	0.205445	0.566998	0.971938	0.317776	1.22242	1.3625	0.545105	0.657895	0.94698	0.405625	1.27183	0.246883	0.766493	0.413999	0.601435	0.514888	1.81395	-2.20833	0.180487	1.69938	0.505338	0.708765	-0.116182	1.7401
HORVU.MOREX.r3.6HG0578610	HORVU.MOREX.r3.6HG0578610.1_1	TPX2 (targeting protein for Xklp2) protein family	DHSGESEVINPHEEAGGEATSHPEGR	2065	yes	yes	2 Phospho (STY)	0	2887.11	0.108353	52.518	51.386	1.53e-147	153.25	144.78	27660000	4	-4.37928	-0.622126	-4.29812	-5.5117	-3.7028	2.12718	0.720315	0.669343	-0.550714	0.775452	1.53809	0.251405	-5.82268	-5.66938	-0.1287	-0.987598	-3.15209	3.01633	1.27103	0.534329	2.08881	0.243753	-6.646	-3.94585	-4.7424	-5.62933	-5.2409	1.16202	-0.817779	0.562674	-5.83022	-0.933929
HORVU.MOREX.r3.1HG0062220	HORVU.MOREX.r3.1HG0062220.1_4	LIGHT-DEPENDENT SHORT HYPOCOTYLS-like protein (DUF640)	RGSTSAPAAPPPVVTASEAAATSGGGEDDEDEPSQSTEQQR	216	yes	yes	Phospho (STY)	1	4119.78	0.777827	70.714	69.765	0	134.43	123.91	3848300000	39	3.92432	5.51066	5.52356	4.7337	4.92306	0.761407	1.37859	0.313776	0.108974	0.839067	1.35757	0.275435	4.34978	4.65332	5.83103	4.42221	4.81409	0.690211	1.26962	0.346719	1.24859	0.307584	0.414043	4.13867	4.71348	4.99578	3.5655	2.13102	0.021028	0.989946	0.095377	5.61273
HORVU.MOREX.r3.2HG0161280	HORVU.MOREX.r3.2HG0161280.1_2	TBC1 domain family member	HRSPPRAPSPPPPPPPK	634	yes	yes	2 Phospho (STY)	2	1970.93	0.928132	52.529	51.401	3.65e-14	78.976	69.446	75488000	10	-0.0679716	-0.182862	-0.019804	0.973318	0.17567	0.536146	1.53475	0.0201283	0.266452	0.400065	0.394217	0.49761	-0.452046	0.0706542	0.00805092	0.0102139	-0.0907818	0.242584	1.26829	0.0248913	0.127766	0.803443	0.800245	-1.08889	-0.967816	0.382267	-0.218547	0.951807	1.14053	0.119066	-1.07492	-0.351125
HORVU.MOREX.r3.7HG0681040	HORVU.MOREX.r3.7HG0681040.1_4	Chaperone protein dnaJ	NIDNMDDNAGSSPDTSPK	2423	yes	yes	2 Phospho (STY)	0	2036.71	0.70716	46.013	45.38	2.43e-87	124.7	119.04	256270000	17	2.11262	-2.50431	1.5461	1.66037	0.703694	2.15261	0.875665	0.517077	-0.391816	0.748139	-0.756544	0.520807	1.58292	1.42384	1.61379	-0.238511	1.09551	0.893233	1.26748	0.169838	-0.364728	0.510785	1.98225	1.24076	0.804963	1.81298	1.46024	0.539901	1.63221	0.066888	1.3818	-0.23157
HORVU.MOREX.r3.4HG0366460	HORVU.MOREX.r3.4HG0366460.1	Embryo defective 2765	MDEGNVTIEDEMGEESADEAK	1359	yes	yes	Phospho (STY)	0	2377.88	0.881482	73.176	72.164	6.29e-138	175	156.5	349750000	8	1.2934	1.84202	1.41696	0.708649	1.31526	0.467716	0.82265	0.424204	-0.442857	0.220412	0.181417	0.703328	1.76027	2.04812	2.09939	1.12468	1.75811	0.44789	1.26551	0.23432	0.624273	0.213833	0.340987	0.916797	1.07659	2.20098	1.13384	0.778415	0.641234	0.548465	-2.0087	1.5199
HORVU.MOREX.r3.1HG0065130	HORVU.MOREX.r3.1HG0065130.1	NAC domain-containing protein	ASPGHAAVGSPPEQK	235	yes	yes	2 Phospho (STY)	0	1591.64	0.643302	28.239	27.175	1.47e-16	84.166	67.087	46854000	9	-0.602556	-1.17962	-1.01761	-1.59322	-1.09825	0.409807	0.818471	0.526779	-0.441837	0.114906	-0.577387	0.347529	-0.381668	-0.566785	-0.972752	-0.704451	-0.656414	0.248928	1.26031	0.336859	-0.135551	0.811114	1.02572	-0.888886	-1.36234	-0.857944	-0.520863	1.05658	1.39586	0.328367	-1.0459	-0.509336
HORVU.MOREX.r3.3HG0237110	HORVU.MOREX.r3.3HG0237110.1	Protein kinase	DTHMHTLSSGDPMSP	889	yes	yes	Phospho (STY)	0	1691.63	0.632072	64.418	63.515	0.0005295	46.892	38.898	19744000	2	-2.07478	-1.15972	-0.79906	-1.71582	-1.43734	0.568143	0.982387	0.380448	-0.277508	0.517839	0.526959	0.508319	-0.87972	-0.512847	-1.44479	-1.80199	-1.15984	0.574636	1.2599	0.270788	0.804467	0.325074	-0.956185	-3.95461	-1.8679	-1.07853	-1.9643	1.38702	0.455428	0.720795	-2.75458	-1.64239
HORVU.MOREX.r3.4HG0333810	HORVU.MOREX.r3.4HG0333810.1	RNA-binding protein	SGGGGGGFGGGGGGYGGQR	1232	yes	yes	Phospho (STY)	0	1577.6	0.600847	41.429	40.743	1.66e-87	151.9	138.22	102790000	10	-1.86133	-0.486988	0.587511	-3.67351	-1.35858	1.84016	-0.0202912	0.986621	-1.2783	0.238233	-1.07594	0.333608	-0.843096	-0.395469	0.535927	0.381496	-0.0802853	0.651711	1.258	0.157598	0.202354	0.727508	0.512667	-0.627912	0.374827	-1.39014	-0.28264	0.89639	1.05565	0.254482	-1.08275	-0.149646
HORVU.MOREX.r3.5HG0512980	HORVU.MOREX.r3.5HG0512980.1_6	Molybdenum cofactor sulfurase	NADAGETSGYAVGEEEEDDDYSDYDEIQDGRR	1864	yes	yes	Phospho (STY)	1	3649.38	0.376177	76.27	75.537	0	311.16	290.7	209820000	7	1.27046	1.0708	1.16213	0.365469	0.967212	0.409379	1.05643	0.0685323	-0.200414	0.719191	0.207711	0.527088	1.68435	1.32342	1.92042	-0.257698	1.16763	0.981416	1.25684	0.102485	0.408124	0.48059	0.727697	1.34759	0.750535	0.212179	0.759501	0.464222	0.848718	0.133338	-0.406889	-1.10543
HORVU.MOREX.r3.5HG0510940	HORVU.MOREX.r3.5HG0510940.1_1	HMG-Y-related protein A	TSPPSAVDGSASAK	1857	yes	yes	Phospho (STY)	0	1353.58	0.58134	28.993	28.669	1.7e-15	88.187	71.984	997320000	63	2.5595	3.2841	2.21	1.94897	2.50064	0.579105	0.817253	0.552561	-0.437022	0.211677	0.371306	0.73162	3.18524	3.06946	2.6576	2.83835	2.93767	0.235911	1.25428	0.362254	0.808328	0.449225	-0.827928	3.04202	3.41143	2.89182	2.12934	1.98356	0.445947	0.790935	-1.81209	4.11181
HORVU.MOREX.r3.2HG0213380	HORVU.MOREX.r3.2HG0213380.1	Cysteine protease	LSSEESSSDSDSEGGHVAFLEDFSSR	814	yes	yes	Phospho (STY)	0	2840.13	0.129786	87.051	86.33	3.33e-05	40.254	33.335	16427000	1	-6.31674	-4.36299	-6.91121	-4.78325	-5.59355	1.21519	0.0136255	0.985635	-1.23848	0.33193	-2.17805	0.20057	-5.00508	-5.49133	-1.36556	-5.55828	-4.35506	2.00819	1.25211	0.290312	-0.939569	0.603142	-6.225	-5.25565	-0.375251	-1.80608	-3.4155	2.77565	2.19168	0.179765	-4.86536	-6.64214
HORVU.MOREX.r3.6HG0587010	HORVU.MOREX.r3.6HG0587010.1	Phosphoenolpyruvate carboxylase	HQSIDAQLR	2082	yes	yes	Phospho (STY)	0	1146.52	0.518286	44.15	43.458	1.52e-05	130.1	84.73	177260000	13	-2.09975	-0.842651	-0.261435	-0.127529	-0.83284	0.899836	-0.791609	0.199378	-2.0433	0.00430518	-1.93412	0.00674607	1.14976	1.47553	1.11874	1.09783	1.21046	0.177993	1.2517	0.00866428	0.109181	0.574591	1.11921	0.683343	1.46892	1.13366	1.10128	0.322078	1.14251	0.0178323	-0.800968	-0.164168
HORVU.MOREX.r3.6HG0582640	HORVU.MOREX.r3.6HG0582640.1_1	Neutral/alkaline invertase	SLSDVSYSGGHAR	2073	yes	yes	2 Phospho (STY)	0	1494.55	0.554153	44.542	43.943	9.78e-33	121.24	89.396	544550000	25	2.04992	1.07357	1.57387	2.91852	1.90397	0.785099	0.721571	0.36319	-0.528925	0.401969	-0.391455	0.419678	2.66604	1.48969	2.05176	3.52411	2.4329	0.871782	1.2505	0.149871	0.13747	0.788499	2.59133	2.04407	1.79877	2.74753	2.29543	0.447885	1.11303	0.142071	-0.608212	1.30971
HORVU.MOREX.r3.3HG0285280	HORVU.MOREX.r3.3HG0285280.1_1	Trihelix transcription factor	NSVSDAQLR	1049	yes	yes	Phospho (STY)	0	1068.46	0.460103	29.53	28.123	1.05e-09	85.958	67.213	76942000	8	-1.46484	-1.27455	-3.22453	-0.699286	-1.6658	1.08892	-0.576461	0.363856	-1.82579	0.0208953	-1.31715	0.0646342	0.444452	-0.496499	0.313419	0.378565	0.159984	0.440913	1.24932	0.00694651	0.508633	0.144799	-0.377522	-0.90466	-0.199826	0.0874138	-0.348649	0.417245	0.740692	0.0498185	-1.07311	-1.05156
HORVU.MOREX.r3.3HG0238260	HORVU.MOREX.r3.3HG0238260.1_6	Transcription factor	RGESSATTVGEDGEEDGNNK	899	yes	yes	2 Phospho (STY)	1	2210.8	0.800209	24.285	23.89	6.24e-17	75.326	64.047	89926000	10	0.1838	-3.41404	-0.344391	0.168446	-0.851546	1.72587	-0.0027073	0.998508	-1.25123	0.207936	-1.15613	0.255202	0.633574	0.477357	-0.198423	0.686217	0.399681	0.408481	1.24852	0.302787	0.095095	0.809149	0.822044	0.552772	-0.616867	0.460396	0.304586	0.63317	1.15343	0.34831	-1.23023	1.23004
HORVU.MOREX.r3.1HG0053190	HORVU.MOREX.r3.1HG0053190.1_1	DnaJ-like protein	AQAEPVEHDNSDGVPETTVQTPQER	169	yes	yes	Phospho (STY)	0	2813.21	0.214125	57.176	55.825	5.75e-15	57.262	43.314	26344000	3	-0.872557	-0.613769	-5.06473	-5.36513	-2.97905	2.58685	1.94366	0.233765	0.704134	0.712745	1.85206	0.320698	-6.45011	-5.16958	-0.876093	-2.23695	-3.68318	2.57142	1.23952	0.428884	1.14793	0.525949	-6.83383	-5.25114	-1.62676	-5.61272	-4.83111	2.24099	0.0915946	0.946871	-4.80633	-4.8661
HORVU.MOREX.r3.4HG0389410	HORVU.MOREX.r3.4HG0389410.1	SH3 domain-containing protein 1	VSPTHVHSNSISEDPALTETSEPTR	1435	yes	yes	2 Phospho (STY)	0	2850.21	0.211027	64.665	63.408	1.47e-128	112.13	84.967	569400000	18	2.32997	1.89616	2.05944	2.83352	2.27977	0.410228	0.965152	0.102375	-0.274239	0.474483	0.462948	0.134416	1.7588	3.18627	2.65401	2.61696	2.55401	0.590503	1.23939	0.0630198	0.737187	0.0743228	1.74775	2.02216	1.36232	2.13506	1.81682	0.34389	0.502204	0.343493	1.79631	2.00867
HORVU.MOREX.r3.3HG0244680	HORVU.MOREX.r3.3HG0244680.1	Eukaryotic translation initiation factor 3 subunit 10-like	DRSDSDEDPLPWEEEDRK	921	yes	yes	2 Phospho (STY)	2	2376.88	0.87846	76.193	75.506	4.05e-42	94.019	77.487	29047000	6	-1.82297	-2.61747	-2.08383	0.0948467	-1.60736	1.182	0.813978	0.336879	-0.423049	0.526641	0.357596	0.657606	-0.695309	-0.961677	-1.64867	-1.43158	-1.18431	0.43415	1.23703	0.0667544	0.780644	0.195016	-3.19237	-0.796895	-1.94636	-1.92418	-1.96495	0.978591	0.456382	0.541936	-3.04614	-0.906287
HORVU.MOREX.r3.7HG0663380	HORVU.MOREX.r3.7HG0663380.1_1	Transcription elongation factor SPT5	SPASILQSPGRLPPR	2347	yes	yes	Phospho (STY)	1	1654.86	0.855605	76.987	76.334	3.86e-06	58.98	45.553	31856000	6	-3.21502	-0.945595	-2.24916	-2.08596	-2.12393	0.930246	0.809381	0.245243	-0.420512	0.465923	0.00823623	0.988473	-0.914892	-1.88331	-1.82488	-2.19061	-1.70342	0.549618	1.22989	0.0505062	0.428748	0.322611	-2.94582	-1.61048	-1.89529	-2.07708	-2.13217	0.575421	0.801145	0.16819	-3.50043	-2.71315
HORVU.MOREX.r3.7HG0686940	HORVU.MOREX.r3.7HG0686940.1_2	FAS-associated factor 2-B	VLLQEGMHAVDNSSDLSDKEDIER	2450	yes	yes	2 Phospho (STY);Oxidation (M)	1	2875.2	0.198414	73.793	72.933	5.69e-32	68.942	53.544	1987500000	26	4.22726	4.61498	3.68914	4.72033	4.31293	0.466783	1.59476	0.282862	0.365229	0.180092	1.29989	0.216109	3.84358	3.86364	3.98511	4.09847	3.9477	0.118375	1.22953	0.391958	0.934661	0.345366	1.18787	4.43417	1.71101	4.71911	3.01304	1.8218	0.294873	0.861013	2.39318	4.4501
HORVU.MOREX.r3.5HG0534960	HORVU.MOREX.r3.5HG0534960.1	U2 small nuclear ribonucleoprotein A	PDTNMAEASEEAEAEK	1941	yes	yes	Oxidation (M);Phospho (STY)	0	1816.67	0.671019	31.378	29.521	0.0021014	42.639	31.026	7438400	1	-5.5806	-4.86675	-6.14285	-5.07521	-5.41635	0.569568	0.0586785	0.916978	-1.16941	0.163421	-2.9343	0.00205295	-2.70514	-5.67938	-3.5598	-5.04344	-4.24694	1.35838	1.22809	0.18463	-1.76489	0.0795979	-1.04387	-2.68302	-3.06703	-3.13428	-2.48205	0.979178	2.99298	0.0042743	-5.74108	-5.72376
HORVU.MOREX.r3.2HG0113530	HORVU.MOREX.r3.2HG0113530.1_2	THUMP domain-containing protein 1	FDDSDSSDGEGEDHLVEEANNGNDAEK	448	yes	yes	3 Phospho (STY)	0	3134.02	0.0224326	68.035	66.657	5.08e-170	143.64	140.31	327020000	15	-0.288721	-0.795872	1.5601	2.79921	0.818681	1.66386	1.6343	0.22982	0.408417	0.697562	1.03391	0.474719	-0.445538	-0.634083	1.13478	1.5859	0.410264	1.11506	1.22588	0.289549	0.625494	0.622966	-2.77641	1.91444	-1.13432	1.13536	-0.215229	2.14196	0.600386	0.682253	0.874449	-1.84748
HORVU.MOREX.r3.2HG0113530	HORVU.MOREX.r3.2HG0113530.1_3	THUMP domain-containing protein 1 like	FDDSDSSDGEGEDHLVEEANNGNDAEK	448	yes	yes	3 Phospho (STY)	0	3134.02	0.0224326	68.035	66.657	5.08e-170	143.64	140.31	327020000	15	-0.288721	-0.795872	1.5601	2.79921	0.818681	1.66386	1.6343	0.22982	0.408417	0.697562	1.03391	0.474719	-0.445538	-0.634083	1.13478	1.5859	0.410264	1.11506	1.22588	0.289549	0.625494	0.622966	-2.77641	1.91444	-1.13432	1.13536	-0.215229	2.14196	0.600386	0.682253	0.874449	-1.84748
HORVU.MOREX.r3.7HG0686690	HORVU.MOREX.r3.7HG0686690.1	Nck-associated protein 1	SGPLDYGASR	2448	yes	yes	Phospho (STY)	0	1101.45	0.449204	49.5	48.725	0.0056391	62.408	46.205	58320000	4	-0.486666	-0.833701	-0.293543	-0.810156	-0.606016	0.26166	1.17161	0.281215	-0.0534111	0.847549	0.00352351	0.989957	-1.10762	-0.743371	-0.284067	-0.0753632	-0.552605	0.463431	1.22502	0.269859	0.0569346	0.868574	-0.805882	-1.06292	-0.60477	0.0354099	-0.60954	0.469072	1.16809	0.290807	-1.26739	-0.297999
HORVU.MOREX.r3.6HG0609640	HORVU.MOREX.r3.6HG0609640.1	Clustered mitochondria protein homolog	ASDTTAASVEENDK	2154	yes	yes	Phospho (STY)	0	1516.59	0.593027	24.577	24.123	0.0087724	48.704	35.937	37951000	0	-0.579878	-2.59737	-3.96475	-1.75789	-2.22497	1.42478	-0.281948	0.723928	-1.50158	0.0805457	-0.915515	0.28219	-0.740986	-0.567899	-0.878801	-0.705877	-0.723391	0.127732	1.21963	0.00452596	0.586065	0.109246	-2.1575	-1.10606	-1.26066	-0.713614	-1.30946	0.610452	0.633567	0.170518	-1.95091	-2.69972
HORVU.MOREX.r3.6HG0553720	HORVU.MOREX.r3.6HG0553720.3	Outer arm dynein light chain 1 protein	TAMEAFHEVLQEELSHFESPSDDDEEPVNTK	1998	yes	yes	Oxidation (M);Phospho (STY)	0	3655.52	0.518548	97.577	97.302	0	199.86	183.46	751650000	11	1.19094	3.37104	0.957054	1.91949	1.85963	1.08777	1.31292	0.272214	0.0942242	0.935832	-0.267921	0.78273	-0.00140381	0.312362	4.13461	2.61605	1.76541	1.96381	1.2187	0.404528	-0.362146	0.77964	1.38356	3.20335	3.54898	0.374317	2.12755	1.50612	1.58084	0.237362	2.42024	0.456004
HORVU.MOREX.r3.6HG0553720	HORVU.MOREX.r3.6HG0553720.3_1	Serine/threonine-protein kinase ATM	TAMEAFHEVLQEELSHFESPSDDDEEPVNTK	1998	yes	yes	Oxidation (M);Phospho (STY)	0	3655.52	0.518548	97.577	97.302	0	199.86	183.46	751650000	11	1.19094	3.37104	0.957054	1.91949	1.85963	1.08777	1.31292	0.272214	0.0942242	0.935832	-0.267921	0.78273	-0.00140381	0.312362	4.13461	2.61605	1.76541	1.96381	1.2187	0.404528	-0.362146	0.77964	1.38356	3.20335	3.54898	0.374317	2.12755	1.50612	1.58084	0.237362	2.42024	0.456004
HORVU.MOREX.r3.3HG0300310	HORVU.MOREX.r3.3HG0300310.1	senescence regulator (Protein of unknown function	ARESPMTTFSVLEGAGR	1125	yes	yes	2 Phospho (STY);Oxidation (M)	1	1983.82	0.816257	81.719	80.995	0.0050342	49.577	37.554	9411100	1	-5.23866	-4.60626	-7.45788	-2.34437	-4.91179	2.10352	-0.831535	0.524525	-2.04841	0.129694	-0.990724	0.502897	-1.52376	-3.01238	-2.94004	-3.97734	-2.86338	1.01054	1.21688	0.186086	1.05769	0.348569	-6.3936	-2.0111	-3.69579	-3.58378	-3.92107	1.81897	0.159189	0.890844	-5.60875	-3.79562
HORVU.MOREX.r3.2HG0154040	HORVU.MOREX.r3.2HG0154040.1	PERQ amino acid-rich with GYF domain-containing protein 2	ENVGSLDR	608	yes	yes	Phospho (STY)	0	968.396	0.39644	30.285	29.023	0.0085036	74.841	43.767	60130000	6	-1.99367	-2.04352	-3.85548	-1.48418	-2.34421	1.03873	-1.00002	0.131886	-2.21652	0.0108461	-1.94584	0.0138137	0.712004	-0.00709248	-0.477139	-0.738522	-0.127687	0.636359	1.21651	0.0229086	0.270686	0.512932	-1.00786	-0.00590229	-0.456099	-0.123632	-0.398374	0.448822	0.945819	0.0289341	-1.38187	-1.81338
HORVU.MOREX.r3.2HG0181010	HORVU.MOREX.r3.2HG0181010.1	RNA binding protein	QDASLAPPHPPSPPTPEEEPVGEPPK	710	yes	yes	2 Phospho (STY)	0	2859.24	0.240536	78.659	78.007	9.6e-95	101.14	87.544	175940000	10	0.3393	1.19767	0.690456	1.81289	1.01008	0.640778	1.14093	0.170688	-0.0693387	0.898695	-0.061996	0.892575	2.12272	0.198251	0.71406	1.28264	1.07942	0.824563	1.21027	0.170688	0.0073427	0.988998	1.38862	1.69462	0.888267	0.31678	1.07207	0.603331	1.20293	0.148245	0.501614	0.759738
HORVU.MOREX.r3.2HG0195100	HORVU.MOREX.r3.2HG0195100.1	Serine/threonine-protein phosphatase 6 regulatory subunit 3	GRDSDDEDFRDR	767	yes	yes	Phospho (STY)	2	1561.58	0.579442	29.988	28.904	4.65e-26	121.13	111.94	2516300000	80	4.41345	4.2401	4.73799	4.22257	4.40353	0.239042	0.966326	0.00795978	-0.243829	0.234936	-0.0147486	0.971816	4.63214	4.28333	4.70789	4.96606	4.64736	0.281654	1.21015	0.00339513	0.22908	0.594214	3.80106	4.10568	4.23433	5.53204	4.41828	0.764409	0.981074	0.0670286	3.51629	2.89016
HORVU.MOREX.r3.1HG0073090	HORVU.MOREX.r3.1HG0073090.2_4	Phosphatidate phosphatase	HMEELDVSSVTSDDNITR	277	yes	yes	2 Phospho (STY)	0	2206.85	0.849074	77.196	76.472	0.00010531	52.03	45.763	33752000	2	-4.79875	-5.26545	-4.41977	-6.37663	-5.21515	0.848053	-1.21518	0.267586	-2.42434	0.162988	-1.8783	0.183993	-0.281193	-0.233159	-5.51118	-5.13773	-2.79082	2.92963	1.20915	0.508169	0.546031	0.781169	-4.90388	-0.344386	-5.4993	-2.59983	-3.33685	2.35441	0.663123	0.670167	-5.47959	-4.11151
HORVU.MOREX.r3.3HG0259970	HORVU.MOREX.r3.3HG0259970.1	Bromo-adjacent-like (BAH) domain protein	NPESEEEEESREEDSTEAVPVGEPLK	969	yes	yes	2 Phospho (STY)	1	3074.22	0.216626	74.46	73.826	0	221.96	203.22	489670000	8	3.13715	2.4055	1.77499	3.25125	2.64222	0.68896	2.05034	0.0464098	0.841611	0.41621	1.1533	0.180629	3.57995	2.61389	-0.622492	1.6311	1.80061	1.80071	1.20873	0.34052	0.311691	0.79152	2.29278	2.79559	-0.256394	1.12371	1.48892	1.35807	0.897042	0.40733	1.37368	0.650242
HORVU.MOREX.r3.5HG0479200	HORVU.MOREX.r3.5HG0479200.1	UBX domain-containing protein	QSNPNPSPRPAPK	1729	yes	yes	Phospho (STY)	1	1468.68	0.682391	19.836	19.312	0.0099354	51.211	44.005	3622200	1	-5.07271	-3.72319	-4.81693	-2.3964	-4.00231	1.22014	1.32053	0.107767	0.112392	0.872292	-0.0472499	0.960858	-3.97046	-3.46245	-4.79325	-4.23263	-4.1147	0.553947	1.20814	0.0333214	-0.159642	0.837777	-2.90748	-2.65381	-4.79763	-5.4613	-3.95506	1.38677	1.36778	0.127127	-6.25665	-4.80199
HORVU.MOREX.r3.3HG0237720	HORVU.MOREX.r3.3HG0237720.1	Polynucleotide 5'-hydroxyl-kinase NOL9	DLYASNLNSPLSR	892	yes	yes	Phospho (STY)	0	1528.69	0.692287	75.281	74.602	1.06e-180	203.27	178.43	138240000	9	1.39125	0.675762	0.415676	-0.931095	0.387897	0.971269	0.886122	0.146171	-0.321553	0.560954	-0.11727	0.842877	0.555583	1.15176	0.260038	0.870424	0.709451	0.386089	1.20768	0.00579079	0.204283	0.580647	1.05609	0.64434	0.640393	-0.32015	0.505168	0.583758	1.00339	0.032443	-0.92355	-0.239448
HORVU.MOREX.r3.4HG0401640	HORVU.MOREX.r3.4HG0401640.1	Protein SUPPRESSOR OF GENE SILENCING 3	NPASPVAAARPPPHQQPR	1505	yes	yes	Phospho (STY)	1	1969.96	0.963592	45.186	44.551	1.15e-41	90.968	82.78	848880000	63	1.42852	2.73954	2.84	2.46768	2.36893	0.646369	0.780455	0.527782	-0.42661	0.409832	-0.398492	0.426384	3.32127	2.96191	3.15185	1.74714	2.79554	0.714181	1.20707	0.343791	0.0281184	0.956211	3.66157	2.07447	2.8478	2.48586	2.76743	0.674641	1.17895	0.352077	2.57335	3.12867
HORVU.MOREX.r3.6HG0627530	HORVU.MOREX.r3.6HG0627530.1	arginine/glutamate-rich 1 protein	RPSPSPLR	2237	yes	yes	2 Phospho (STY)	1	1068.45	0.45186	27.069	26.654	0.026732	48.44	14.479	27600000	2	-1.16548	-2.05107	-3.21496	-1.61366	-2.01129	0.880132	0.138631	0.771924	-1.06019	0.0864008	0.319609	0.614736	-0.519501	-0.509923	-1.64046	-1.13454	-0.951105	0.544603	1.19882	0.00705185	1.3798	0.0312711	-3.26004	-1.33375	-2.65626	-2.07357	-2.3309	0.822534	-0.180978	0.688142	-1.79915	-2.1771
HORVU.MOREX.r3.7HG0682220	HORVU.MOREX.r3.7HG0682220.1	NAD(P)-binding Rossmann-fold superfamily protein	SFTSLAEAAAK	2428	yes	yes	Phospho (STY)	0	1174.53	0.52712	76.648	76.019	0	218.55	191.42	2849700000	38	4.7412	4.06931	2.88951	4.45831	4.03958	0.81469	0.771968	0.408367	-0.425367	0.557778	1.13538	0.431414	5.14315	5.43356	2.97262	4.31046	4.46495	1.10289	1.19734	0.252022	1.56075	0.306568	-0.879097	3.5252	4.66473	4.30597	2.9042	2.56667	-0.363413	0.816057	2.91824	4.91607
HORVU.MOREX.r3.7HG0671710	HORVU.MOREX.r3.7HG0671710.1	U box domain-containing protein	IPASAFGSNR	2386	yes	yes	Phospho (STY)	0	1098.49	0.485923	47.934	47.204	1.23e-10	110.08	64.075	293370000	15	1.78476	0.686262	0.442875	0.496681	0.852644	0.630116	0.237011	0.543619	-0.959086	0.0347678	-0.495394	0.28367	1.48066	2.09355	1.59807	2.07465	1.81173	0.318227	1.1961	0.00294927	0.463692	0.198879	1.65029	1.54266	0.516047	1.68315	1.34804	0.557896	0.732405	0.07329	0.17231	0.812424
HORVU.MOREX.r3.7HG0670230	HORVU.MOREX.r3.7HG0670230.1_1	1-phosphatidylinositol-3-phosphate 5-kinase	SFDSGINFR	2380	yes	yes	Phospho (STY)	0	1121.45	0.454289	77.434	76.964	6.51e-06	108.43	81.831	173170000	10	0.908842	0.620762	1.18456	0.94849	0.915664	0.231226	1.41796	0.0135793	0.221927	0.567426	0.650919	0.0795428	0.899019	1.52443	0.48089	-0.129392	0.693736	0.696428	1.19603	0.0632695	0.428992	0.378003	0.186144	-0.290158	1.06551	0.0974865	0.264745	0.572506	0.767037	0.166328	-1.58604	-0.541699
HORVU.MOREX.r3.7HG0722670	HORVU.MOREX.r3.7HG0722670.1_3	Something about silencing protein 10	ASEAAAAAATSDSDDDEIDAFHK	2573	yes	yes	2 Phospho (STY)	0	2466.91	0.910154	67.013	65.91	3.11e-134	164.83	160.56	264330000	19	1.29322	0.582109	1.85679	1.93095	1.41577	0.624478	1.52025	0.00538944	0.325178	0.418585	0.844692	0.159461	0.706011	0.867351	1.13905	1.64994	1.09059	0.413507	1.19507	0.00449973	0.519514	0.312437	0.589191	1.67954	-0.371214	0.386787	0.571076	0.846738	0.675561	0.190683	0.046463	-0.561402
HORVU.MOREX.r3.5HG0511440	HORVU.MOREX.r3.5HG0511440.1	Kinase family protein	ETAVQNQLPDSDDAMDATVR	1858	yes	yes	Phospho (STY)	0	2254.94	0.941321	72.113	71.629	2.19e-70	98.7	86.576	43144000	5	-0.239615	0.218178	0.0219555	-0.788009	-0.196873	0.436433	0.54003	0.547947	-0.652605	0.0538334	0.253871	0.71901	0.306589	0.879156	0.521308	0.115875	0.455732	0.327279	1.19263	0.203623	0.906476	0.217122	-2.24994	0.29416	-0.431893	0.584705	-0.450743	1.27338	0.286159	0.792054	-3.03937	0.500978
HORVU.MOREX.r3.1HG0053190	HORVU.MOREX.r3.1HG0053190.1_3	DnaJ-like protein	ERTDDIDPGSSVSEDDGGSDTLPR	169	yes	yes	2 Phospho (STY)	1	2679.02	0.0222233	66.771	65.647	1.35e-146	136.73	121.21	322900000	15	2.04505	1.8292	1.54401	1.84867	1.81673	0.206302	0.872585	0.0327965	-0.316818	0.412326	0.190777	0.638986	2.34379	1.47033	1.71263	3.00746	2.13355	0.689191	1.1894	0.0402192	0.507595	0.355659	2.0626	2.32062	0.641887	1.47871	1.62596	0.744602	0.681808	0.203088	1.04258	1.45872
HORVU.MOREX.r3.5HG0442360	HORVU.MOREX.r3.5HG0442360.1	Diaminopimelate epimerase	SPSAASFLER	1614	yes	yes	Phospho (STY)	0	1143.5	0.496154	74.613	73.874	1.26e-230	211.63	183.43	349050000	41	0.118013	1.61501	1.72221	1.84136	1.32415	0.809387	0.308191	0.519383	-0.879758	0.083535	-0.00539827	0.991638	1.98976	2.17611	2.07997	2.56978	2.20391	0.25551	1.18795	0.00234417	0.874359	0.0306877	0.978657	0.721318	1.88517	1.73305	1.32955	0.567036	0.313589	0.399291	0.532251	0.983163
HORVU.MOREX.r3.7HG0634480	HORVU.MOREX.r3.7HG0634480.1	U-box domain-containing protein	AESADPQLAR	2274	yes	yes	Phospho (STY)	0	1136.49	0.486317	29.375	28.216	0.020239	41.029	30.156	11790000	1	-5.27595	-4.22451	-6.3246	-2.86692	-4.67299	1.47811	0.341608	0.678109	-0.844564	0.605253	-1.36165	0.254145	-6.13889	-6.19567	-1.91141	-1.06775	-3.82843	2.72264	1.18617	0.424944	-0.517082	0.753477	-5.5858	-3.15048	-2.19769	-2.31143	-3.31135	1.57471	1.70325	0.0857765	-4.85168	-5.13609
HORVU.MOREX.r3.6HG0593480	HORVU.MOREX.r3.6HG0593480.1_21	Arginine/serine-rich splicing factor	SYSRSPPPPR	2100	yes	yes	2 Phospho (STY)	1	1302.52	0.515917	24.32	23.725	0.012868	45.915	35.392	48189000	1	0.370804	-1.66339	-2.11013	-1.259	-1.16543	1.08154	0.0132402	0.982598	-1.17005	0.0765469	-0.354948	0.567714	0.0221672	-0.100601	-0.145822	0.242748	0.00462306	0.173894	1.18329	0.00226533	0.815105	0.0158617	-1.03671	-0.225352	-1.28277	-0.697088	-0.810482	0.458067	0.368188	0.286635	-1.05507	-0.727422
HORVU.MOREX.r3.4HG0334380	HORVU.MOREX.r3.4HG0334380.1	Serine/arginine rich splicing factor	RRDDYSASPPR	1235	yes	no	2 Phospho (STY)	2	1478.57	0.570472	36.411	35.983	0.00044163	79.885	43.289	569540000	32	2.29746	1.91662	2.63526	2.60536	2.36367	0.334867	0.770818	0.097098	-0.406832	0.227206	0.934808	0.161396	2.79147	2.28	2.55246	3.4581	2.77051	0.503772	1.17765	0.0352875	1.34164	0.071869	-0.184204	2.39497	1.62784	1.87687	1.42887	1.12185	-0.16399	0.813096	1.48514	0.664335
HORVU.MOREX.r3.7HG0696930	HORVU.MOREX.r3.7HG0696930.2_2	RNA-binding protein	RKDDSSDSSDSDESDEEPR	2472	yes	yes	2 Phospho (STY)	2	2314.77	0.774782	17.31	16.178	8.71e-34	87.85	78.48	11007000	7	-2.42571	-2.32035	-4.8029	-2.09487	-2.91096	1.26882	0.0641419	0.939437	-1.11246	0.179452	-0.75358	0.40493	-1.03205	-1.38593	-2.11432	-2.66171	-1.7985	0.730874	1.1766	0.107343	0.358875	0.607562	-0.748207	-2.63132	-1.91179	-3.33819	-2.15738	1.10529	0.817722	0.315871	-2.59745	-3.5394
HORVU.MOREX.r3.7HG0696930	HORVU.MOREX.r3.7HG0696930.2_3	RNA-binding protein 34	RKDDSSDSSDSDESDEEPR	2472	yes	yes	2 Phospho (STY)	2	2314.77	0.774782	17.31	16.178	8.71e-34	87.85	78.48	11007000	7	-2.42571	-2.32035	-4.8029	-2.09487	-2.91096	1.26882	0.0641419	0.939437	-1.11246	0.179452	-0.75358	0.40493	-1.03205	-1.38593	-2.11432	-2.66171	-1.7985	0.730874	1.1766	0.107343	0.358875	0.607562	-0.748207	-2.63132	-1.91179	-3.33819	-2.15738	1.10529	0.817722	0.315871	-2.59745	-3.5394
HORVU.MOREX.r3.1HG0072150	HORVU.MOREX.r3.1HG0072150.1	cotton fiber protein	TASLGSGGVSR	269	yes	yes	Phospho (STY)	0	1070.48	0.475753	29.041	27.588	9.33e-14	107.09	78.131	32864000	4	-2.43013	-2.36811	-3.29704	-1.28101	-2.34407	0.82588	-0.180293	0.691563	-1.35567	0.0529187	-1.17299	0.0596005	-1.64387	-1.58482	-0.67639	-0.048523	-0.988401	0.767264	1.17538	0.0272726	0.182686	0.717937	-1.59441	-1.69314	-0.950999	-0.445795	-1.17109	0.584874	0.992693	0.0210664	-2.16575	-2.1833
HORVU.MOREX.r3.7HG0721290	HORVU.MOREX.r3.7HG0721290.1	protein kinase family protein	GAAGEDDFGVVAETHSPPPANGAAPQTPPPR	2569	yes	yes	2 Phospho (STY)	0	3169.35	0.354337	75.087	74.326	2.33e-19	52.341	40.616	166280000	3	1.88233	1.348	0.164293	0.475248	0.967469	0.789336	1.7968	0.0151189	0.622242	0.271294	0.681776	0.276628	0.0113125	-0.15352	1.30478	0.218334	0.345227	0.657545	1.17456	0.05249	0.0595342	0.913629	0.9354	1.02688	-0.199773	-0.619738	0.285693	0.821982	1.11502	0.0871837	-1.85095	-0.60732
HORVU.MOREX.r3.4HG0414140	HORVU.MOREX.r3.4HG0414140.2	Respiratory burst oxidase	TVFSEACRPPTEGESGLLR	1556;956	no	no	Phospho (STY)	1	2184.99	0.987483	80.367	80.052	4.95e-42	91.238	68.412	12607000	1	-1.89097	-2.05119	-2.43202	-1.44426	-1.95461	0.408966	1.01833	0.135554	-0.156081	0.86246	0.113657	0.870573	-4.17319	-0.835793	-0.430599	-1.75453	-1.79853	1.6772	1.17441	0.287007	0.269738	0.806336	-3.40457	-2.22851	-0.337943	-2.30203	-2.06827	1.2728	0.904675	0.324958	-2.61703	-2.64386
HORVU.MOREX.r3.7HG0745700	HORVU.MOREX.r3.7HG0745700.1	Phox (PX) domain-containing protein	LLVAQAQHLALDDEQGGSSDDGENSDGK	2627	yes	yes	2 Phospho (STY)	0	3028.23	0.233613	82.135	81.529	5.48e-84	91.175	82.485	116430000	6	-4.9893	-6.2725	-5.15117	-6.78444	-5.79935	0.869981	-3.62025	0.0610505	-4.79343	0.0316973	-4.87956	0.0202913	1.6416	-5.87731	0.180822	0.0312138	-1.00592	3.32785	1.17319	0.620525	-0.0861251	0.970549	-5.30217	0.936692	1.06008	-0.373777	-0.919795	2.99276	1.25931	0.57551	-3.09327	-1.22681
HORVU.MOREX.r3.1HG0067270	HORVU.MOREX.r3.1HG0067270.1	H/ACA ribonucleoprotein complex non-core subunit NAF1	GYDESADHDEEADEPEFSDDEQEAEYR	250	yes	yes	Phospho (STY)	0	3256.14	0.142595	69.389	68.329	1.72e-34	65.893	61.361	19571000	2	-4.80439	-5.1345	-0.844984	-5.5986	-4.09562	2.19144	-0.369058	0.836812	-1.53751	0.360182	-0.055156	0.971706	-1.0763	-1.65629	-1.66938	-5.83047	-2.55811	2.19904	1.16845	0.521827	1.48235	0.359587	-4.88347	-5.05018	-5.21789	-1.01031	-4.04046	2.02471	-0.313902	0.856568	-3.7757	-5.06092
HORVU.MOREX.r3.6HG0595110	HORVU.MOREX.r3.6HG0595110.1_1	CLIP-associating family protein	STSLDLGVDPPSSR	2104	yes	yes	Phospho (STY)	0	1509.67	0.671218	73.16	72.327	5.31e-22	106.14	75.702	157870000	9	-0.340204	0.327808	0.178307	-0.595701	-0.107448	0.433463	0.222342	0.768135	-0.938048	0.00736966	-0.586527	0.100462	1.11141	0.72012	0.765848	0.725023	0.830601	0.188326	1.16039	0.145447	0.351522	0.17873	-0.001688	0.29444	0.658902	0.964663	0.479079	0.421646	0.808869	0.303556	-2.22819	0.975366
HORVU.MOREX.r3.2HG0190660	HORVU.MOREX.r3.2HG0190660.1	myosin heavy chain	SAEEQLEHSGR	743	yes	yes	Phospho (STY)	0	1321.53	0.529973	25.155	23.7	0.0092614	42.209	29.073	6111700	1	-4.4988	-4.00838	-4.65557	-3.38745	-4.13755	0.571015	0.3093	0.657422	-0.850715	0.0874162	-0.130429	0.847131	-2.38356	-3.50801	-3.5546	-3.70117	-3.28684	0.607779	1.16001	0.134757	0.720286	0.314514	-2.32676	-4.12772	-4.7314	-4.8426	-4.00712	1.16344	0.439729	0.617239	-4.61252	-5.14472
HORVU.MOREX.r3.4HG0335690	HORVU.MOREX.r3.4HG0335690.1	Zinc finger CCCH domain-containing protein	SLNPSNLDDLFSAEMVSSPR	1245	yes	yes	Oxidation (M);Phospho (STY)	0	2273.99	0.987543	96.277	95.981	1.32e-29	83.202	74.602	44732000	1	-0.33073	-4.56311	0.266846	-0.479349	-1.27659	2.21462	1.71044	0.291549	0.550512	0.705275	1.63015	0.44732	-1.66156	-2.18716	-3.75633	0.296661	-1.8271	1.67226	1.15993	0.402853	1.07964	0.58457	-0.710745	0.00657749	-3.56658	-7.35619	-2.90673	3.34379	0.0802891	0.968306	-4.10811	-3.8901
HORVU.MOREX.r3.6HG0627750	HORVU.MOREX.r3.6HG0627750.1	Protein kinase family protein	RNPSASLNQSDNHATRPR	2238	yes	yes	Phospho (STY)	2	2099.96	0.961026	44.864	43.565	4.12e-08	58.09	41.691	40439000	2	-7.09729	-5.07239	-6.064	-5.75354	-5.99681	0.842473	-1.47933	0.145277	-2.63573	0.232645	-4.61653	0.0216702	-6.55083	-6.77313	0.827082	-0.947445	-3.36108	3.88085	1.1564	0.600102	-1.9808	0.443549	-5.51405	-1.16948	0.520818	0.6416	-1.38028	2.87719	3.1372	0.103462	-4.74205	-3.78758
HORVU.MOREX.r3.2HG0171590	HORVU.MOREX.r3.2HG0171590.1	Peptidylprolyl isomerase	TPPVESVESEDEDGFPVSESK	673	yes	yes	Phospho (STY)	0	2342.97	0.967913	77.151	76.475	6.37e-212	191.9	172.99	964310000	24	3.21011	3.4472	0.112627	2.55966	2.3324	1.52667	0.686678	0.600635	-0.468679	0.604552	-0.0960565	0.919113	3.45968	3.49456	2.1981	2.05196	2.80108	0.783035	1.15536	0.316033	0.372622	0.574125	2.37972	1.18012	3.56625	2.58772	2.42845	0.979907	0.782734	0.502191	-1.22938	3.16343
HORVU.MOREX.r3.6HG0616110	HORVU.MOREX.r3.6HG0616110.1	Pyruvate dehydrogenase E1 component subunit alpha	YHGHSMSDPGSTYR	2189	yes	no	Phospho (STY)	0	1673.63	0.62937	44.776	44.36	4.47e-191	200.19	179.32	339760000	38	0.578728	1.78194	0.39974	0.115485	0.718973	0.733865	0.371011	0.776099	-0.783862	0.324014	-0.510881	0.337764	2.50246	1.67327	2.15497	-0.319349	1.50284	1.26147	1.15487	0.424615	0.272981	0.713796	2.05375	1.41525	0.881715	0.568705	1.22985	0.651022	0.881893	0.502145	1.75171	2.31162
HORVU.MOREX.r3.3HG0234210	HORVU.MOREX.r3.3HG0234210.1_3	Receptor protein kinase	SQSFASLDMK	878	yes	yes	2 Phospho (STY)	0	1272.45	0.449871	71.34	70.32	0.0008015	78.763	66.136	92960000	13	0.528515	0.189655	-0.563469	0.346491	0.125298	0.479601	1.60121	0.145446	0.44717	0.220828	0.725177	0.223919	-0.08988	0.162763	-0.838028	-0.522341	-0.321872	0.445457	1.15404	0.27154	0.278007	0.616999	-1.90833	0.12712	-0.716903	0.0986004	-0.599879	0.956059	0.876029	0.433078	-4.24902	-0.390881
HORVU.MOREX.r3.4HG0338720	HORVU.MOREX.r3.4HG0338720.1	Receptor kinase	EIFPEPSGSRDTED	1274	yes	yes	2 Phospho (STY)	1	1737.62	0.617206	69.528	68.389	4.28e-15	87.498	64.179	285160000	13	1.47649	0.924263	0.619163	0.931551	0.987867	0.356798	0.282175	0.266957	-0.871737	0.0746315	0.269119	0.604619	2.52464	2.21065	0.851196	1.85194	1.8596	0.72628	1.15391	0.025683	1.14086	0.0992578	1.4519	1.19113	-0.606448	0.838409	0.718748	0.918535	0.0130552	0.979268	0.603723	0.903857
HORVU.MOREX.r3.7HG0726530	HORVU.MOREX.r3.7HG0726530.1	Plant protein 1589 of Uncharacterized protein function	NFSFSDLTEGFNQNTEVLDNYSR	2583	yes	yes	Phospho (STY)	0	2776.17	0.165384	99.957	99.711	2.96e-127	158.8	147.28	112020000	7	1.9293	-1.29384	0.572971	1.10728	0.578928	1.36747	0.634692	0.469312	-0.517388	0.512817	0.173749	0.822385	1.09789	1.62961	1.37892	0.278845	1.09632	0.586665	1.15208	0.0778161	0.691137	0.142209	-0.206751	1.15054	0.200269	0.476652	0.405179	0.570708	0.460943	0.424505	-1.15324	-0.419377
HORVU.MOREX.r3.6HG0557080	HORVU.MOREX.r3.6HG0557080.1	Protein arginine N-methyltransferase	SNHNLSQVSEGVLSGDENHTEDTPTR	2014	yes	yes	Phospho (STY)	0	2902.24	0.236651	68.801	67.925	3.66e-170	171.15	157.83	101370000	6	0.315859	1.42823	0.721308	-1.2546	0.302699	1.1354	4.35201	0.048372	3.20118	0.112363	2.10901	0.23157	0.326477	-5.38561	-5.99258	-0.542223	-2.89848	3.25123	1.15083	0.638698	-1.09217	0.636956	-1.04448	-0.434184	0.407504	-6.15409	-1.80631	2.95901	2.243	0.353096	0.833868	-6.68391
HORVU.MOREX.r3.6HG0559410	HORVU.MOREX.r3.6HG0559410.1	Protein phosphatase 2C	GDDSPATGGGISEK	2021	yes	yes	Phospho (STY)	0	1369.54	0.539869	26.451	26.064	0.0077842	44.457	35.944	16029000	0	-2.639	-4.03171	-1.58239	-2.6889	-2.7355	1.00354	0.171826	0.764508	-0.977957	0.140931	-0.483536	0.439427	-2.3289	-1.06966	-2.10308	-1.52853	-1.75754	0.569057	1.14978	0.0187361	0.49442	0.276091	-2.995	-2.41018	-2.01251	-1.59017	-2.25196	0.597897	0.655362	0.128133	-2.89715	-3.51992
HORVU.MOREX.r3.4HG0410190	HORVU.MOREX.r3.4HG0410190.1_6	Calcium-binding EF hand protein	STFFDDSVPSSPAYTSGFSPK	1539	yes	yes	2 Phospho (STY)	0	2382.93	0.933455	91.096	90.699	7.21e-51	92.412	77.682	92804000	3	0.564082	1.29189	0.762348	-0.52716	0.522789	0.764417	1.31888	0.0723329	0.173496	0.699214	0.445794	0.440955	0.70342	0.657079	0.0691585	-0.0324836	0.349293	0.384866	1.14538	0.0649482	0.272298	0.547893	0.506817	0.93399	-0.521258	-0.611565	0.0769958	0.764026	0.873084	0.199494	-1.05434	-0.155241
HORVU.MOREX.r3.3HG0297100	HORVU.MOREX.r3.3HG0297100.2	2	AHGTAVGLPSDDDMGNSEVGHNALGAGR	1105	yes	yes	Oxidation (M);Phospho (STY)	0	2800.19	0.187199	70.631	69.63	0	197.01	184.81	779360000	32	1.36966	3.44496	3.46021	-0.783913	1.87273	2.02508	0.505789	0.730588	-0.639461	0.562419	-0.510146	0.675303	2.57158	1.788	2.91361	2.77557	2.51219	0.502821	1.14525	0.296336	0.129315	0.841166	2.95353	0.697175	3.07263	2.80816	2.38288	1.12899	1.01593	0.400002	2.45708	2.98158
HORVU.MOREX.r3.7HG0663380	HORVU.MOREX.r3.7HG0663380.1	Transcription elongation factor SPT5	QDNFIDDSAIEDDDEDEEDDGGSRPR	2347	yes	yes	Phospho (STY)	1	3033.13	0.126886	76.188	75.482	0	259.45	244.17	339230000	12	1.78544	1.45408	2.08046	1.47466	1.69866	0.296253	1.04047	0.0142034	-0.103808	0.862812	0.348911	0.214796	2.35194	2.80347	1.80384	0.25062	1.80247	1.11238	1.14428	0.112863	0.452718	0.473567	1.24892	1.64077	0.816917	1.69239	1.34975	0.406682	0.691557	0.0844633	0.010601	1.03127
HORVU.MOREX.r3.4HG0388860	HORVU.MOREX.r3.4HG0388860.1_7	Serine/arginine repetitive matrix protein 1	VDEASQSDGGSPLQK	1432	yes	yes	2 Phospho (STY)	0	1676.63	0.633191	33.437	32.883	1.06e-56	149.6	129.4	889640000	19	2.37569	2.94741	0.321838	3.18072	2.20642	1.30111	-0.173	0.849491	-1.3142	0.0984812	-0.280191	0.776591	3.12747	3.64	3.39098	3.92402	3.52062	0.340763	1.1412	0.109078	1.03401	0.192712	3.57748	3.52322	2.15932	0.686407	2.48661	1.36777	0.107191	0.908912	2.54946	3.45332
HORVU.MOREX.r3.2HG0201180	HORVU.MOREX.r3.2HG0201180.1_1	Regulator of chromosome condensation (RCC1) family protein	DLSESEEEDEDESEDDEDDDAR	779	yes	yes	Phospho (STY)	0	2651.85	0.851558	45.614	45.003	3.68e-274	200.95	188.57	145960000	7	-1.81459	-1.19243	1.45574	-1.14044	-0.672932	1.45179	-0.3134	0.688678	-1.45297	0.156474	-0.96763	0.248527	-0.0759029	0.228292	0.675041	2.29274	0.780042	1.05457	1.13957	0.0851475	0.485344	0.426936	0.929716	0.192618	-0.00739384	0.0638536	0.294699	0.431361	0.65423	0.0538002	-0.392889	0.0177374
HORVU.MOREX.r3.4HG0395520	HORVU.MOREX.r3.4HG0395520.1_2	Protein VAC14-like protein	YEESNSSSIPEISRPPSR	1472	yes	yes	Phospho (STY)	1	2113.93	0.931742	65.251	64.151	3.88e-87	139.02	122.72	197080000	20	0.333895	0.328133	0.699745	-0.121172	0.31015	0.336011	0.90469	0.435151	-0.233365	0.445287	-0.348682	0.483931	0.42896	0.271489	1.22626	0.247353	0.543516	0.462232	1.13806	0.338174	-0.115316	0.823076	-0.284946	0.244498	0.951142	1.72463	0.658832	0.8725	1.25337	0.319345	0.484467	1.24237
HORVU.MOREX.r3.7HG0674380	HORVU.MOREX.r3.7HG0674380.1_4	Enhancer of mRNA-decapping protein 4	DASRGPSLGDHDGDK	2394	yes	yes	Phospho (STY)	1	1605.64	0.642043	24.752	23.631	5.84e-56	115.63	65.328	584340000	24	2.02929	3.1121	1.88782	1.85397	2.22079	0.599033	0.983461	0.367865	-0.154107	0.730585	0.722968	0.262076	2.63418	1.51152	2.43493	2.91897	2.3749	0.608895	1.13757	0.303766	0.877074	0.185549	0.52034	0.88436	2.75197	1.83464	1.49783	1.00302	0.260494	0.81863	-1.35656	2.8153
HORVU.MOREX.r3.2HG0141370	HORVU.MOREX.r3.2HG0141370.2_2	RNA-binding protein	RAPSHELSPHAR	568	yes	yes	2 Phospho (STY)	1	1516.63	0.63374	27.799	26.699	7.3e-06	80.316	63.437	2038300000	112	3.49425	4.07157	3.86691	4.54305	3.99395	0.437175	0.920149	0.160438	-0.216954	0.495779	0.463108	0.171146	4.6716	3.69428	4.3406	4.13712	4.2109	0.408826	1.1371	0.0928085	0.680062	0.0560232	3.69164	3.62288	2.94297	3.86587	3.53084	0.405037	0.457041	0.452265	3.32511	3.94836
HORVU.MOREX.r3.6HG0603690	HORVU.MOREX.r3.6HG0603690.1_1	DWNN domain	RRPAPTDYDDEEQSSEEEK	2133	yes	yes	2 Phospho (STY)	2	2439.91	0.910488	44.599	43.947	1.68e-75	111.11	101.93	1124400000	30	2.81053	3.13167	3.61039	3.38446	3.23426	0.343562	0.945227	0.124816	-0.19154	0.504031	1.5001	0.302601	3.94798	3.51312	3.28206	2.96005	3.4258	0.415484	1.13677	0.0811115	1.69164	0.252257	3.28386	3.215	-2.19997	2.63778	1.73417	2.63871	-0.55487	0.707816	2.04117	2.44464
HORVU.MOREX.r3.7HG0735200	HORVU.MOREX.r3.7HG0735200.1	Elongation factor	EQMTPLSDFEDK	1926	yes	no	Oxidation (M);Phospho (STY)	0	1534.59	0.589856	78.136	77.541	1.33e-24	145.6	97.033	265890000	25	0.255947	1.04135	1.185	0.180721	0.665755	0.520861	0.837343	0.231031	-0.297473	0.545109	-0.576427	0.205825	0.304388	2.03711	0.974466	0.536945	0.963228	0.767929	1.13482	0.15054	-0.278954	0.593267	0.812031	0.612521	1.88273	1.66145	1.24218	0.623855	1.41377	0.0730187	-1.07627	1.03405
HORVU.MOREX.r3.6HG0615510	HORVU.MOREX.r3.6HG0615510.1	Protein kinase	KGSGGGGGGGGAVHRPLPEQR	2178	yes	yes	Phospho (STY)	2	2009.95	0.954484	33.859	32.573	5.76e-106	124.03	114.28	97755000	13	-1.98799	-2.24025	0.31838	0.0314636	-0.9696	1.33075	1.00715	0.243751	-0.122967	0.920016	-0.804584	0.387413	-3.11599	-1.76536	1.03001	0.464815	-0.846633	1.93527	1.13012	0.322823	-0.681617	0.562808	-0.512735	-1.48266	0.225455	1.10988	-0.165016	1.10074	1.81173	0.038035	-2.75203	-2.59393
HORVU.MOREX.r3.2HG0193070	HORVU.MOREX.r3.2HG0193070.1_2	Aldose 1-epimerase family protein	AGASSPPPTPKSPK	756	yes	yes	3 Phospho (STY);Acetyl (Protein N-term)	1	1602.61	0.613321	33.48	33.4	1.53e-13	85.808	79.51	206240000	17	2.2441	1.77088	2.01028	2.11941	2.03617	0.201008	2.52594	0.0690529	1.39759	0.000492485	1.26193	3.15447e-05	0.4704	1.13967	0.629928	0.314339	0.638583	0.358041	1.12835	0.365186	-0.135655	0.494667	0.736158	0.642204	0.856762	0.861828	0.774238	0.10546	1.264	0.309693	-0.116987	-3.80976
HORVU.MOREX.r3.7HG0677190	HORVU.MOREX.r3.7HG0677190.1	FKBP12-interacting protein of 37 kDa	LDEDDTFGRDFNASPSR	2406	yes	yes	Phospho (STY)	1	2020.82	0.816378	72.091	71.077	1.2e-05	55.453	40.83	80988000	3	-0.441982	0.101173	-0.323093	-0.65515	-0.329763	0.318444	1.05076	0.350276	-0.0772885	0.748704	1.21685	0.0109449	-0.720928	-0.00413609	-0.0252514	-0.259582	-0.252474	0.333067	1.12804	0.319167	1.29414	0.00874148	-1.85425	-1.05302	-1.05327	-2.22591	-1.54661	0.589662	-0.166095	0.881381	-4.00694	0.878289
HORVU.MOREX.r3.5HG0479680	HORVU.MOREX.r3.5HG0479680.1	Heat shock protein	TDLPPFSISPVALVHPVSPR	1733	yes	yes	Phospho (STY)	0	2208.13	0.134405	99.301	99.055	8.95e-17	73.546	64.5	107490000	11	-1.37424	-0.0845461	-0.632856	1.03704	-0.263652	1.01548	0.400477	0.491026	-0.726297	0.44969	-0.742758	0.240137	0.577961	-1.66349	1.33388	1.60223	0.462645	1.48228	1.12677	0.19268	-0.0164607	0.983949	1.03661	0.677411	0.389361	-0.18696	0.479106	0.51699	1.14324	0.0129777	-0.437471	-0.320447
HORVU.MOREX.r3.7HG0752950	HORVU.MOREX.r3.7HG0752950.1_6	RNA-binding family protein	RAASKSPPLPPPPPFPPK	2645	yes	yes	2 Phospho (STY)	2	2040	0.9999	79.862	79.268	0.00057282	49.463	39.675	331550000	17	-2.39178	2.02617	1.06674	2.7082	0.852332	2.26513	0.935917	0.61456	-0.188119	0.876197	-0.437239	0.740243	0.781479	0.855048	1.75063	0.774643	1.04045	0.474852	1.12404	0.44385	-0.249119	0.692	2.11646	2.27225	-0.0298548	0.799432	1.28957	1.10008	1.37316	0.382848	2.58468	1.44121
HORVU.MOREX.r3.6HG0627470	HORVU.MOREX.r3.6HG0627470.1	Clathrin interactor EPSIN-like protein	KPSNQQIASPPNYEDVTGDTQDNHHDER	2236	yes	yes	2 Phospho (STY)	1	3351.35	0.346686	64.492	63.252	0	196.99	186.53	2258000000	63	3.27327	2.93889	4.46143	5.53435	4.05198	1.18469	0.632086	0.479214	-0.491598	0.463431	1.04688	0.22176	4.77778	4.16849	5.01084	4.21722	4.54358	0.416485	1.12368	0.123892	1.53848	0.0274873	3.97094	3.20533	1.64293	3.20121	3.0051	0.977564	-0.414796	0.608698	3.30833	3.82933
HORVU.MOREX.r3.2HG0202740	HORVU.MOREX.r3.2HG0202740.1_2	nuclear pore complex protein	RLSPEGALVPAEAGR	787	yes	yes	Phospho (STY)	1	1601.79	0.79267	73.075	72.011	7.79e-56	119.56	86.333	167120000	12	-0.00863647	0.569723	0.388678	0.121479	0.267811	0.26051	0.80441	0.419894	-0.315942	0.28031	0.157232	0.849813	0.569342	0.888906	0.944262	-0.0674972	0.583753	0.46455	1.12035	0.282382	0.473174	0.584116	-1.98818	-0.192979	1.26405	1.35943	0.110579	1.56919	0.647178	0.611723	-3.03937	1.00565
HORVU.MOREX.r3.2HG0157030	HORVU.MOREX.r3.2HG0157030.1_23	RNA polymerase-associated protein LEO1	DVFGDSDEDEPAPYR	616	yes	yes	Phospho (STY)	0	1790.67	0.667254	74.857	74.085	0	220.97	183.36	561380000	30	2.02372	2.44827	2.14062	2.00553	2.15453	0.204767	0.740575	0.127792	-0.378408	0.16852	0.0345607	0.861601	2.51964	1.91879	2.82229	2.87105	2.53294	0.437949	1.11898	0.0516542	0.412968	0.178629	2.38071	1.66069	2.28427	2.15422	2.11997	0.319941	0.706014	0.157266	0.706398	0.870616
HORVU.MOREX.r3.2HG0107960	HORVU.MOREX.r3.2HG0107960.1_1	Phosphoinositide phospholipase C	QEDDASEHRDDDEDDDDEDEQK	427	yes	yes	Phospho (STY)	1	2728.9	0.900574	18.216	16.998	0	239.47	228.22	504100000	21	2.06257	1.29239	-3.45198	2.2368	0.534946	2.68944	-1.18993	0.421907	-2.30838	0.146995	0.29329	0.890375	2.00733	3.47043	3.3058	2.58974	2.84332	0.675855	1.11845	0.0514154	2.60167	0.148676	-4.3403	1.37494	1.94301	1.98898	0.241656	3.06738	-1.48322	0.379965	2.29546	1.90553
HORVU.MOREX.r3.5HG0524500	HORVU.MOREX.r3.5HG0524500.1	RING/U-box superfamily protein	DTDDEDEEDDDDDSDRELEDMIR	1905	yes	yes	Phospho (STY)	1	2865.98	0.976775	80.713	79.913	3.93e-158	177.12	171.57	28753000	2	-5.73844	-1.4526	-3.05744	-0.50419	-2.68817	2.29034	1.7188	0.222487	0.60087	0.685242	0.377466	0.858418	-5.43501	-1.41251	-3.25181	-3.05683	-3.28904	1.65145	1.11793	0.29871	-0.223404	0.90858	-7.97419	-1.23393	-0.693162	-2.36126	-3.06563	3.34534	1.34133	0.473798	-2.86084	-4.68427
HORVU.MOREX.r3.3HG0311690	HORVU.MOREX.r3.3HG0311690.1	Fatty acid oxidation complex subunit alpha	NALSPDSFAEIPR	1175	yes	yes	Phospho (STY)	0	1495.67	0.670824	87.037	86.486	0.00097865	60.563	44.339	8539800	5	-5.52019	-4.8165	-6.28672	-5.76488	-5.59707	0.610733	-1.43253	0.218902	-2.54266	0.000637363	-2.24083	0.0357172	-2.47358	-3.29529	-2.85645	-3.59232	-3.05441	0.491232	1.11013	0.321493	0.301831	0.722491	-2.86939	-4.22632	-4.91068	-1.41859	-3.35624	1.5454	0.808303	0.545523	-5.2036	-5.59067
HORVU.MOREX.r3.3HG0259970	HORVU.MOREX.r3.3HG0259970.1_3	Bromo-adjacent-like (BAH) domain protein	RPAEESDEEPEEK	969	yes	yes	Phospho (STY)	1	1623.63	0.630141	19.166	18.55	2.03e-33	139.58	132.04	195330000	8	-0.478251	0.929601	-0.0123215	1.2803	0.429832	0.815103	-0.257494	0.646805	-1.36748	0.0277839	0.177455	0.754302	2.424	1.83505	1.26099	1.66921	1.79731	0.482429	1.10998	0.038757	1.54493	0.011532	-0.637587	0.584266	1.01554	0.0472927	0.252377	0.713362	-0.43495	0.414583	1.04505	1.23481
HORVU.MOREX.r3.3HG0299220	HORVU.MOREX.r3.3HG0299220.1_2	Kinase family protein	EVHASGELR	1115	yes	yes	Phospho (STY)	0	1076.47	0.465188	24.955	23.819	6.51e-06	108.47	53.358	15994000	4	-7.00722	-5.00389	-5.80103	-4.66234	-5.61862	1.04145	-2.31543	0.0821752	-3.42428	0.0257498	0.275947	0.736321	-2.26568	-5.10876	-0.744246	-0.658668	-2.19434	2.07846	1.10885	0.467263	3.70023	0.0209989	-7.62274	-5.4063	-5.05669	-5.49253	-5.89457	1.16742	-2.59138	0.0636474	-1.78365	-1.44162
HORVU.MOREX.r3.2HG0125660	HORVU.MOREX.r3.2HG0125660.1_3	DUF1677 family protein (DUF1677)	RASASAPPSPGDELIAALR	504	yes	yes	2 Phospho (STY)	1	2037.93	0.928585	91.634	91.223	2.06e-24	83.09	76.059	33219000	1	-1.98414	-1.082	-1.61729	-1.9102	-1.64841	0.409484	0.368522	0.30915	-0.736738	0.172475	0.105288	0.861542	-0.0985737	-0.39323	-2.02295	-1.13192	-0.911668	0.858945	1.10526	0.07018	0.842026	0.268543	-1.54011	-1.14089	-3.33916	-0.994619	-1.75369	1.08182	0.263234	0.67652	-2.15544	-2.51206
HORVU.MOREX.r3.1HG0041280	HORVU.MOREX.r3.1HG0041280.1	Cellulose synthase	KPHEPVPFDVYSENGEQPPQK	120	yes	yes	Phospho (STY)	1	2501.13	0.126419	77.722	77.229	4.13e-12	67.01	58.53	57803000	6	1.92647	0.352793	-3.52709	1.42249	0.043666	2.46927	0.731795	0.604277	-0.372436	0.798002	0.296906	0.826893	0.522911	0.362941	-1.18307	1.96163	0.416103	1.28585	1.10423	0.229193	0.669342	0.412629	-1.44692	0.154527	0.339185	-0.0597544	-0.25324	0.81231	0.434889	0.53281	-1.21313	0.447051
HORVU.MOREX.r3.3HG0228940	HORVU.MOREX.r3.3HG0228940.1_5	Sulfate adenylyltransferase subunit 2	VVSIGSEICEQDRGAHDDDQPR	861	yes	yes	2 Phospho (STY)	1	2642.05	0.0469387	72.678	71.753	5.57e-125	124.73	113.89	1844400000	37	3.3579	2.28675	4.82592	4.7454	3.80399	1.2154	0.947322	0.41241	-0.154446	0.823177	1.20773	0.235337	3.62075	4.35693	3.40543	4.45064	3.95844	0.523105	1.10177	0.278779	1.36218	0.11261	0.65675	3.31984	3.75553	2.65291	2.59626	1.37021	-0.260412	0.82407	0.336699	3.05741
HORVU.MOREX.r3.1HG0062940	HORVU.MOREX.r3.1HG0062940.1_1	Pyruvate	GGMTSHAAVVAR	222	yes	yes	Oxidation (M);Phospho (STY)	0	1251.54	0.543121	21.286	20.75	0.0035364	69.92	43.213	51635000	3	-1.62195	-0.878243	-1.79913	-2.49383	-1.69829	0.663664	-0.442459	0.319238	-1.54416	0.0244926	-0.425455	0.345931	0.382788	0.667516	-0.784918	-0.881899	-0.154128	0.793919	1.1017	0.0544484	1.1187	0.0546118	-1.40178	-0.536855	-1.49518	-1.65752	-1.27283	0.5019	-0.0170038	0.962272	-0.8835	-0.813701
HORVU.MOREX.r3.2HG0133100	HORVU.MOREX.r3.2HG0133100.1_6	Protein TIME FOR COFFEE	SVAGDSSSTPSAGDNER	538	yes	yes	Phospho (STY)	0	1715.66	0.663566	23.588	23.366	1.6e-61	110.38	85.449	49815000	4	-2.7347	-0.763247	-2.16296	-2.01377	-1.91867	0.83059	0.204175	0.869759	-0.897414	0.082982	-0.785392	0.190643	-0.761253	-1.24821	-1.19451	-0.881062	-1.02126	0.237191	1.10159	0.365251	0.112021	0.762183	-0.165974	-1.68754	-1.38544	-1.29417	-1.13328	0.666421	0.989567	0.429051	-0.8409	-0.719401
HORVU.MOREX.r3.6HG0582950	HORVU.MOREX.r3.6HG0582950.1_2	SNARE-interacting protein KEULE	TGGSWARPRGSDDGYSSDSVLK	2074	yes	yes	2 Phospho (STY)	2	2457	0.999912	69.982	68.697	1.77e-17	68.444	35.019	78177000	3	-1.11682	-0.906441	0.606899	0.532192	-0.221044	0.917433	0.907484	0.16629	-0.193425	0.707349	0.99605	0.176051	0.0610866	0.274428	-0.534984	0.0889931	-0.027619	0.351245	1.10091	0.0303306	1.18947	0.0521211	-2.5277	-1.08082	-0.86653	-0.393332	-1.21709	0.919733	-0.0885665	0.883049	-1.88164	-1.56134
HORVU.MOREX.r3.6HG0616790	HORVU.MOREX.r3.6HG0616790.1	Transport inhibitor response 1-like protein	DAAAAADSSGSPPSR	2193	yes	yes	Phospho (STY)	0	1438.57	0.572566	21.895	21.446	6.9e-56	115.8	93.081	19323000	4	-6.45413	-4.48205	-4.23945	-2.16941	-4.33626	1.75226	-1.98143	0.184981	-3.07904	0.0133137	-2.41045	0.0351893	-1.02988	-1.06966	-1.64834	-1.28101	-1.25722	0.283078	1.09761	0.315308	0.668589	0.0194394	-2.33441	-1.58224	-1.83024	-1.95635	-1.92581	0.313616	0.429024	0.684116	-2.89867	-4.41113
HORVU.MOREX.r3.5HG0441730	HORVU.MOREX.r3.5HG0441730.1	splicing factor-like protein	RYSPPHRSPPR	1611	yes	yes	2 Phospho (STY)	2	1508.64	0.643911	45.109	44.483	1.75e-05	86.578	71.033	14231000000	117	5.22392	5.29223	7.50056	6.91838	6.23377	1.15177	0.166249	0.786334	-0.9278	0.180211	-0.690134	0.31246	7.02734	6.65424	7.357	7.60771	7.16157	0.413374	1.09405	0.00344901	0.237666	0.486645	7.07998	6.91928	6.26259	7.43377	6.92391	0.49047	0.856382	0.0190208	5.92246	6.29584
HORVU.MOREX.r3.3HG0222130	HORVU.MOREX.r3.3HG0222130.1_2	Transmembrane protein 214	VPWGSRSSDEGSDDDGPARPQAPEAPK	846	yes	yes	2 Phospho (STY)	2	2967.21	0.207339	66.359	65.22	3.91e-121	104.98	93.852	584380000	28	1.59441	1.44269	3.26285	2.07025	2.09255	0.824736	0.710747	0.407302	-0.381463	0.454733	1.16739	0.102597	2.04584	2.07872	2.79676	2.97472	2.47401	0.48113	1.09221	0.182194	1.54886	0.0221416	0.0677319	0.696027	2.17415	0.762711	0.925156	0.88958	-0.456647	0.595578	1.37867	-0.526252
HORVU.MOREX.r3.1HG0084510	HORVU.MOREX.r3.1HG0084510.1	ATP synthase subunit beta	SISELGIYPAVDPLDSTSR	339	yes	yes	Phospho (STY)	0	2098.98	0.982381	95.477	95.2	5.04e-18	76.733	67.569	31201000	2	-4.99136	-4.17942	-4.29614	-4.5363	-4.50081	0.359203	0.31418	0.858501	-0.77571	0.65826	-0.809801	0.470646	-5.93007	-4.50132	1.16291	-5.63191	-3.7251	3.31627	1.08989	0.660419	-0.0340915	0.986656	-4.87242	-4.31002	-4.96953	-0.612053	-3.69101	2.07312	1.12398	0.589555	-7.23108	0.15627
HORVU.MOREX.r3.4HG0393150	HORVU.MOREX.r3.4HG0393150.1_1	Protein OBERON 3	AASAGAAAAPPPR	1456	yes	yes	Phospho (STY)	0	1186.55	0.549586	26.068	25.626	0.0023777	66.989	59.86	49636000	2	-1.5467	-1.83227	-2.66299	-1.20276	-1.81118	0.623473	0.0668707	0.895723	-1.0208	0.0214718	-0.449792	0.524304	-0.766499	-0.637254	-1.10952	-0.648268	-0.790384	0.220652	1.08767	0.0324334	0.571006	0.376694	-3.07942	-1.164	-0.571277	-0.630863	-1.36139	1.17594	0.516663	0.487353	-1.09745	-1.57548
HORVU.MOREX.r3.5HG0440620	HORVU.MOREX.r3.5HG0440620.1_1	RNA binding protein	SRSSAEYSAEQQQMR	1605	yes	yes	Phospho (STY)	1	1836.75	0.74619	42.399	41.284	1.47e-44	106.75	93.949	37173000	3	-5.37504	-4.00443	-6.64329	-6.02367	-5.51161	1.13036	-1.43376	0.289265	-2.52096	0.208869	-3.45445	0.0253302	-5.31091	-6.49702	-0.0602303	-0.0944347	-2.99065	3.39871	1.0872	0.610213	-0.933487	0.654425	-5.07769	-1.53884	-0.762061	-0.850061	-2.05716	2.04341	2.02068	0.226244	-6.00396	-4.28698
HORVU.MOREX.r3.1HG0065100	HORVU.MOREX.r3.1HG0065100.1_4	DNA helicase	MDDSENNAPSTPGSPGFSTDRLPPNTTTSR	234	yes	yes	2 Phospho (STY);Acetyl (Protein N-term)	1	3350.34	0.343574	80.369	79.62	1.79e-72	85.448	75.986	55973000	3	-4.20009	-6.6116	-6.43518	0.962133	-4.07118	3.53049	-0.553159	0.796301	-1.63663	0.455568	1.58009	0.437299	-1.28389	-5.56333	-1.64366	-1.24736	-2.43456	2.0935	1.08347	0.490816	3.21672	0.0432879	-7.41024	-4.93894	-4.19357	-6.06234	-5.65127	1.40182	-2.13325	0.140232	-4.87878	-1.90764
HORVU.MOREX.r3.7HG0749660	HORVU.MOREX.r3.7HG0749660.1_4	DNA-binding protein RHL1	VDEDEIEELSDDTCQDDDAGPVAK	2639	yes	yes	Phospho (STY)	0	2744.05	0.0531753	74.336	73.363	4e-155	163.72	149.84	952530000	18	-1.24235	1.17902	1.26021	2.39753	0.898605	1.53187	-0.694575	0.66043	-1.77666	0.0969544	-1.11401	0.545411	3.36735	1.26878	2.87002	3.19489	2.67526	0.960055	1.08208	0.462867	0.662651	0.699001	-2.52651	2.59682	4.47787	3.50226	2.01261	3.12205	0.41943	0.842965	2.81777	2.14756
HORVU.MOREX.r3.2HG0133650	HORVU.MOREX.r3.2HG0133650.1_4	Zinc finger CCCH domain-containing protein	ALDPAALVQSPIGGMSPRSPR	543	yes	yes	2 Phospho (STY)	1	2279.05	0.053468	91.37	91.007	1.4e-71	101.59	88.001	24733000	3	-1.94555	-0.179917	0.00554339	-1.68453	-0.951114	1.00611	0.196504	0.77747	-0.883848	0.181593	-0.205166	0.792328	-0.722179	0.723884	-0.19127	-0.0794983	-0.0672659	0.597315	1.08035	0.0863282	0.678681	0.319753	-1.98091	-0.662593	0.676404	-1.01669	-0.745947	1.09977	0.40167	0.587352	-1.83201	0.101497
HORVU.MOREX.r3.2HG0157030	HORVU.MOREX.r3.2HG0157030.1_6	RNA polymerase-associated protein LEO1	QLSPGFLEDALDEDEETDNQYSSR	616	yes	yes	Phospho (STY)	0	2837.16	0.155273	97.788	97.567	6.75e-20	61.499	41.777	61447000	2	-2.40374	-4.2551	-1.72725	-1.72874	-2.52871	1.1942	-0.964233	0.172458	-2.04342	0.0512009	-1.24213	0.239895	1.2184	-0.937751	-0.710234	-1.51158	-0.48529	1.18479	1.07919	0.131447	0.801293	0.430987	-1.0488	0.662602	-2.80191	-1.95822	-1.28658	1.4836	0.277894	0.728031	-1.23935	-2.00173
HORVU.MOREX.r3.3HG0323480	HORVU.MOREX.r3.3HG0323480.2	RNA binding protein	GRSPSPPLKK	1199	yes	yes	2 Phospho (STY)	2	1225.56	0.562139	22.82	21.365	0.015204	53.001	37.614	39298000	5	-1.04629	-2.45206	-1.32289	-0.137348	-1.23965	0.953819	0.682529	0.364667	-0.396012	0.532577	0.528173	0.401471	-0.186161	-0.76949	-1.86515	-0.55373	-0.843633	0.722337	1.07854	0.133862	0.924186	0.111323	-2.36136	-0.796859	-2.03587	-1.87719	-1.76782	0.677954	0.154356	0.808642	-1.23171	-0.874734
HORVU.MOREX.r3.5HG0452870	HORVU.MOREX.r3.5HG0452870.1_1	Meiosis arrest female protein 1-like protein	KYPSTPIILK	1649	yes	yes	Phospho (STY)	1	1238.67	0.667576	76.573	75.83	0.0033636	74.944	63.078	39399000	1	-1.66451	-1.93551	-0.975904	-1.00484	-1.39519	0.480503	1.48671	0.0054286	0.408283	0.451265	0.447052	0.510084	-1.91874	-1.225	-3.01874	-1.05142	-1.80348	0.892629	1.07843	0.0807416	0.038769	0.959978	-2.59803	-1.85507	-0.166892	-2.74898	-1.84224	1.18327	1.03966	0.157747	-2.41328	-3.51089
HORVU.MOREX.r3.7HG0707240	HORVU.MOREX.r3.7HG0707240.1	S-acyltransferase	SDSDTDIPVITR	2511	yes	yes	Phospho (STY)	0	1397.61	0.607555	71.852	70.971	0.00013105	76.326	63.943	50841000	4	-1.66357	-1.08008	-0.844262	-1.48634	-1.26856	0.373726	0.530625	0.393327	-0.545283	0.059191	-0.135412	0.688629	-1.03883	-0.359162	-0.813686	-0.681435	-0.723278	0.284064	1.07591	0.105148	0.409871	0.218274	-1.4196	-1.30548	-1.45478	-0.352739	-1.13315	0.524162	0.666037	0.313626	-2.72175	-0.884417
HORVU.MOREX.r3.2HG0139260	HORVU.MOREX.r3.2HG0139260.1_1	Pre-rRNA-processing protein esf1	DDDDDDDSNEDGADEDEDFFEDEK	560	yes	yes	Phospho (STY)	0	2874.88	0.878501	78.177	77.279	6.42e-06	44.258	42.533	19218000	1	-6.76515	-3.99865	-5.84952	-0.699961	-4.32832	2.67867	0.531719	0.7106	-0.543193	0.769076	-1.03633	0.632955	-5.92261	-2.03457	-1.55633	-5.62699	-3.78513	2.30892	1.07491	0.399577	-0.493141	0.808373	-6.06718	-0.523158	-5.94058	-0.63702	-3.29199	3.1322	1.56805	0.361914	-4.16272	-5.48011
HORVU.MOREX.r3.1HG0047720	HORVU.MOREX.r3.1HG0047720.1	Ras family protein	RVSSGNLIDVAR	140	yes	yes	2 Phospho (STY)	1	1445.64	0.642908	72.888	72.131	3.61e-25	157.23	126.5	991820000	29	3.33804	2.66169	2.80898	-0.920725	1.972	1.95023	-0.417393	0.747643	-1.49101	0.192638	-0.410451	0.71976	4.0916	3.73575	2.785	3.23969	3.46301	0.571277	1.07362	0.236164	1.08056	0.105354	2.98813	3.37443	1.93888	1.22836	2.38245	0.979719	-0.0069418	0.994146	0.442881	2.68688
HORVU.MOREX.r3.7HG0674380	HORVU.MOREX.r3.7HG0674380.1_1	Enhancer of mRNA-decapping protein 4	DASRGPSLGDHDGDKSSFDYSK	2394	yes	yes	2 Phospho (STY)	2	2499.96	0.958107	55.152	54.069	8.99e-125	121.09	108.28	34878000	2	-4.79262	-5.29416	-6.21228	0.282282	-4.00419	2.91748	-0.641219	0.764578	-1.71338	0.497402	1.01723	0.523784	-7.65623	-2.0492	0.106714	0.435471	-2.29081	3.74285	1.07216	0.665319	2.73061	0.201981	-5.30787	-5.15914	-3.97687	-5.64181	-5.02142	0.725026	-1.65845	0.305205	-4.24541	-5.18956
HORVU.MOREX.r3.3HG0305490	HORVU.MOREX.r3.3HG0305490.1_1	RNA-binding protein	YSCDSDYER	1153	yes	yes	Phospho (STY)	0	1273.4	0.395847	26.854	26.493	0.021605	67.153	57.2	45610000	0	-0.895003	-2.09973	-1.94199	-1.14302	-1.51994	0.590733	0.0971874	0.774956	-0.974171	0.0224452	-0.444595	0.224419	-0.205025	-0.739654	-0.693247	-0.54513	-0.545764	0.241832	1.07136	0.00105239	0.529577	0.0301684	-1.49981	-0.872825	-0.980628	-0.948097	-1.07534	0.28656	0.541782	0.0333822	-1.49211	-1.99164
HORVU.MOREX.r3.4HG0384600	HORVU.MOREX.r3.4HG0384600.1	Ran-binding protein 1	ESEEVSSAAELVEK	1412	yes	yes	Phospho (STY)	0	1585.68	0.676028	67.538	66.403	6.06e-09	80.746	67.155	84686000	3	-6.99143	0.323692	0.160034	-0.408678	-1.7291	3.52224	1.26088	0.598353	0.1897	0.934502	-1.73197	0.369425	-2.41256	0.432187	-5.50245	-0.192366	-1.9188	2.68291	1.07118	0.604429	-1.92167	0.21113	-0.704187	-0.230967	0.355418	0.591232	0.0028739	0.584543	2.99285	0.0860314	0.295073	-1.48811
HORVU.MOREX.r3.3HG0237520	HORVU.MOREX.r3.3HG0237520.1_1	Phosducin	VVSQLETREEEDDSD	891	yes	yes	Phospho (STY)	1	1829.72	0.720412	45.836	45.164	0	256.62	244.07	2576600000	42	3.8374	3.80008	3.67417	4.13695	3.86215	0.196054	0.109595	0.700129	-0.95877	0.00013249	-0.655015	0.134999	4.8722	4.82818	4.67316	4.91015	4.82092	0.104049	1.06836	0.00608833	0.303756	0.443257	4.33331	4.97904	3.56389	5.19243	4.51717	0.732994	0.764609	0.136747	3.37514	3.74557
HORVU.MOREX.r3.5HG0451470	HORVU.MOREX.r3.5HG0451470.1	Calcium-dependent protein kinase	TMRNSLHVNLGEILRPGGTT	1645	yes	yes	2 Phospho (STY)	2	2325.07	0.0701807	92.656	91.882	0.00049279	43.895	34.927	13307000	0	-5.29279	-6.061	-5.59496	-4.49188	-5.36016	0.659485	0.24451	0.6146	-0.822283	0.566682	-0.375994	0.560658	-7.01126	-5.77066	-4.4568	-0.912785	-4.53788	2.63219	1.06679	0.461008	0.446289	0.762798	-6.29833	-4.28804	-5.29426	-4.05602	-4.98416	1.02782	0.620504	0.345548	-6.00201	-5.8605
HORVU.MOREX.r3.4HG0338750	HORVU.MOREX.r3.4HG0338750.1	Pre-mRNA polyadenylation factor Fip1	GSPTVADETTDKLSTEDQFADNDDR	1275	yes	yes	2 Phospho (STY)	1	2886.11	0.111767	71.934	71.17	0	203.64	188.48	824440000	16	3.18724	2.67704	3.34665	2.38083	2.89794	0.447675	0.702443	0.419833	-0.363565	0.209651	0.0492336	0.911687	3.45431	3.51585	3.05452	3.02133	3.2615	0.259736	1.06601	0.226168	0.412798	0.324398	2.46009	3.02868	2.12613	3.77992	2.84871	0.724041	0.653209	0.476155	-0.0884933	2.7213
HORVU.MOREX.r3.1HG0018730	HORVU.MOREX.r3.1HG0018730.1_7	RNA-binding family protein	AAAAMNTDVEAVDFDSDDDDLMDEEGAIEPSPAPAPR	67	yes	yes	2 Oxidation (M);2 Phospho (STY);Acetyl (Protein N-term)	0	4080.57	0.569078	93.12	92.666	3.89e-84	76.956	75.274	197480000	12	2.11036	0.545643	0.0912628	-1.41028	0.334247	1.44933	0.850267	0.389447	-0.215155	0.84644	-0.669555	0.501054	2.48412	-1.13094	1.00783	-0.163398	0.549401	1.5583	1.06542	0.309736	-0.4544	0.658683	0.727697	2.5061	-0.356025	1.13744	1.0038	1.18323	1.51982	0.111697	-0.613398	-2.06875
HORVU.MOREX.r3.3HG0227720	HORVU.MOREX.r3.3HG0227720.1_1	Repressor of RNA polymerase III transcription	SSDSDPPSPVEHLSCR	856	yes	yes	2 Phospho (STY)	0	1928.7	0.701287	59.718	58.601	1.82e-33	94.632	86.64	78075000	12	0.246807	-0.567024	-1.2797	-1.158	-0.68948	0.697496	1.06749	0.115718	0.00271106	0.996879	0.760677	0.328465	0.23671	0.182921	-2.13668	-1.05171	-0.692191	1.13203	1.06478	0.196115	0.757966	0.403123	-0.806161	-0.115035	-2.95142	-1.92801	-1.45016	1.24892	0.306811	0.707043	-1.17417	-1.25281
HORVU.MOREX.r3.1HG0004560	HORVU.MOREX.r3.1HG0004560.1_1	ERD (Early-responsive to dehydration stress) family protein	YDGSDRFSVPDSIPER	29	yes	yes	3 Phospho (STY)	1	2078.74	0.742497	81.087	80.358	7.78e-05	56.529	45.055	31088000	2	-7.09312	-4.48973	-7.3299	-4.46248	-5.84381	1.58228	-2.604	0.150866	-3.66733	0.0306734	-1.16126	0.434661	0.523977	-1.65338	-3.52647	-4.05005	-2.17648	2.07355	1.06333	0.558729	2.50607	0.154964	-6.58802	-6.21793	-4.31866	-1.60559	-4.68255	2.2795	-1.44274	0.449093	-3.82719	-1.99109
HORVU.MOREX.r3.5HG0454480	HORVU.MOREX.r3.5HG0454480.1_3	SAP domain containing protein	QLSSESAEDEFK	1652	yes	yes	2 Phospho (STY)	0	1528.54	0.537165	58.158	57.043	1.19e-05	81.709	65.485	20918000	2	-2.96521	-1.95139	-1.79926	-0.986333	-1.92555	0.812331	-0.0872058	0.895596	-1.14729	0.0474322	-0.452905	0.402815	-0.261499	-0.814834	-1.32894	-0.70776	-0.778258	0.438405	1.06009	0.0960527	0.694386	0.10907	-1.7394	-0.732937	-2.11491	-1.30333	-1.47264	0.594276	0.365699	0.547389	-1.1078	-0.93784
HORVU.MOREX.r3.5HG0437110	HORVU.MOREX.r3.5HG0437110.1	Kinase family protein	QSTSDNNLVSQLSQQLDNSLLPSR	1599	yes	yes	Phospho (STY)	0	2723.28	0.276331	101.4	101.19	6.52e-147	135.86	124.56	74051000	8	0.370804	-0.514223	0.289558	-0.613535	-0.116849	0.518837	1.16526	0.292242	0.10707	0.84894	-0.233429	0.516943	-1.28344	-0.636516	0.89607	0.128207	-0.223919	0.943608	1.05819	0.366516	-0.340499	0.536796	0.58822	-0.367969	0.362884	-0.116814	0.11658	0.436795	1.39869	0.211283	-2.62502	-0.645955
HORVU.MOREX.r3.7HG0748410	HORVU.MOREX.r3.7HG0748410.1_16	RNA-binding protein	SLPYSPYR	2636	yes	yes	2 Phospho (STY)	0	1141.42	0.424642	67.641	66.452	0.0011262	85.958	64.586	293120000	31	0.875357	0.563673	0.53052	1.13552	0.776268	0.285466	0.0925622	0.621955	-0.965451	0.00769299	-0.362039	0.41278	1.40751	1.40706	1.95063	2.20168	1.74172	0.399542	1.05801	0.0034224	0.603411	0.214322	1.0923	1.90028	0.0917807	1.46887	1.13831	0.77184	0.454601	0.299499	0.573036	0.485892
HORVU.MOREX.r3.2HG0123650	HORVU.MOREX.r3.2HG0123650.1_1	Serine/arginine rich splicing factor	TPPPRETPPPR	494	yes	yes	2 Phospho (STY)	1	1403.6	0.599981	24.964	24.742	0.0050086	56.482	47.293	99721000	5	0.30887	0.323134	-0.990605	0.931114	0.143129	0.809557	0.793358	0.478132	-0.260966	0.727419	-0.856029	0.227374	1.22749	-1.33522	0.728954	0.995147	0.404094	1.17729	1.05432	0.387908	-0.595063	0.467217	2.4433	0.783874	0.459243	0.310211	0.999157	0.982862	1.64939	0.179436	0.588413	0.307795
HORVU.MOREX.r3.6HG0633510	HORVU.MOREX.r3.6HG0633510.1_3	integral membrane metal-binding family protein (DUF2296)	ENPISPVGSHNNFYDGNDSR	2265	yes	yes	2 Phospho (STY)	0	2377.9	0.900198	73.725	72.874	5.68e-71	101.04	90.783	240680000	14	1.28611	0.56505	1.16854	2.09821	1.27948	0.630629	0.690627	0.268034	-0.363008	0.312529	0.321252	0.510759	1.70813	1.8711	1.43127	1.55943	1.64248	0.189808	1.05363	0.0702722	0.68426	0.0965631	0.153566	1.31062	0.700582	1.66813	0.958224	0.66883	0.369375	0.545506	-0.297926	-0.144812
HORVU.MOREX.r3.7HG0735360	HORVU.MOREX.r3.7HG0735360.1_1	Zinc finger CCCH domain-containing protein 45	SAFRDDDSESDEEAAPR	2603	yes	yes	2 Phospho (STY)	1	2055.71	0.709603	42.355	41.826	7.49e-71	152.71	132.32	696620000	29	2.49241	2.82392	2.32374	2.17051	2.45265	0.280263	0.938226	0.0930175	-0.115203	0.750754	0.408026	0.35835	2.34028	3.20314	1.78711	2.94087	2.56785	0.63353	1.05343	0.103612	0.523228	0.334783	2.21073	2.85069	0.995429	2.12163	2.04462	0.771163	0.5302	0.40474	2.34007	2.23854
HORVU.MOREX.r3.7HG0670230	HORVU.MOREX.r3.7HG0670230.1_2	1-phosphatidylinositol-3-phosphate 5-kinase	GDGLDGAPMSPPERVPTPSSSR	2380	yes	yes	2 Phospho (STY)	1	2368.98	0.976006	75.967	75.329	4.13e-17	63.803	50.348	42106000	3	0.189169	-2.03093	-0.385963	0.548948	-0.419693	1.14108	2.22368	0.0120323	1.17032	0.147372	1.6038	0.051049	-0.364819	-2.12823	-2.00439	-1.86262	-1.59001	0.823974	1.05336	0.0732225	0.433483	0.443391	-1.16487	-2.14656	-2.77279	-2.00977	-2.0235	0.661819	0.619878	0.189717	-2.78035	-3.31413
HORVU.MOREX.r3.5HG0524500	HORVU.MOREX.r3.5HG0524500.1_2	RING/U-box superfamily protein	SALRDTDDEDEEDDDDDSDRELEDMIR	1905	yes	yes	2 Phospho (STY)	2	3373.2	0.197423	81.752	81.187	0	236.29	223.88	771740000	17	0.353563	-0.848482	1.12544	2.88918	0.879928	1.56651	-0.141511	0.919475	-1.19396	0.304448	-1.66114	0.150221	3.85017	0.590812	1.29062	2.56394	2.07389	1.43856	1.05245	0.451076	-0.467178	0.643231	1.25014	4.16137	2.86	1.89275	2.54107	1.26674	1.51963	0.273444	2.84262	0.200925
HORVU.MOREX.r3.6HG0624240	HORVU.MOREX.r3.6HG0624240.1	Basic helix-loop-helix transcription factor	SATRPAGNAGGPLHEGGSPASPR	2231	yes	yes	2 Phospho (STY)	1	2302.98	0.984537	43.703	42.912	3.31e-19	69.766	51.363	37294000	5	-0.783814	-1.48568	0.000989278	0.0673747	-0.550281	0.733689	0.338644	0.596064	-0.71367	0.131154	0.704413	0.307342	-0.0594819	0.657409	-0.139788	0.195415	0.163389	0.359012	1.05231	0.0864608	1.41808	0.0404216	-2.12501	0.13979	-1.92394	-1.10962	-1.25469	1.0281	-0.365769	0.622105	-1.94662	-0.718195
HORVU.MOREX.r3.4HG0349000	HORVU.MOREX.r3.4HG0349000.2_2	Calcium-dependent protein kinase	TMRNSLNLNLGDILNPSNS	1316	yes	yes	Oxidation (M);Phospho (STY)	1	2167.99	0.993297	97.239	96.984	6.08e-22	106.69	98.332	17457000	1	-5.19328	-4.21787	-3.72896	-2.86719	-4.00183	0.970927	0.0116329	0.985996	-1.03764	0.280148	-0.406691	0.56278	-2.77507	-3.97999	-0.979979	-4.12169	-2.96418	1.45425	1.04928	0.255618	0.630952	0.489271	-4.52838	-2.35871	-3.64831	-3.84514	-3.59513	0.906466	0.418324	0.519484	-4.54579	-4.78958
HORVU.MOREX.r3.2HG0159310	HORVU.MOREX.r3.2HG0159310.2_6	RNA binding family protein	LNSGTDVLQSQQISSPAQSK	629	yes	yes	2 Phospho (STY)	0	2246.98	0.982137	65.151	64.069	1.08e-71	101.71	93.528	281180000	10	1.67393	0.638655	1.14328	1.44153	1.22435	0.446804	0.809969	0.143968	-0.238075	0.589136	0.087719	0.815119	1.23943	2.48484	0.866192	1.25923	1.46242	0.705184	1.04804	0.107366	0.325794	0.497148	0.857838	1.70683	0.48964	1.49221	1.13663	0.562106	0.72225	0.207574	0.275124	0.915574
HORVU.MOREX.r3.3HG0312600	HORVU.MOREX.r3.3HG0312600.1_3	Pre-mRNA-splicing factor cwc22	PRQSPSPSPSPSPDRDADR	1180	yes	yes	5 Phospho (STY)	2	2447.8	0.798795	30.289	29.166	9.46e-08	57.278	51.498	103530000	7	0.387279	-0.730509	0.163229	1.00096	0.205239	0.717332	1.29415	0.0236861	0.246762	0.733941	0.884504	0.0861095	0.84693	0.784667	-1.69764	-0.100048	-0.0415227	1.18576	1.04739	0.152028	0.637742	0.357073	-0.412345	-0.490051	-1.39557	-0.41909	-0.679265	0.478831	0.409644	0.269632	-1.43039	-0.394353
HORVU.MOREX.r3.6HG0596990	HORVU.MOREX.r3.6HG0596990.1_3	Pentatricopeptide repeat-containing protein	DSAAEETGVSEESDDDETPSPETSTDEEVPRGPA	2114	yes	yes	2 Phospho (STY)	1	3694.37	0.372804	70.09	69.09	8.43e-222	144.89	139.73	2113300000	45	4.38135	3.51075	4.45119	4.43037	4.19341	0.456049	0.800005	0.206635	-0.244615	0.425557	0.667346	0.155976	4.12726	4.89928	4.22407	4.50151	4.43803	0.345994	1.04462	0.103861	0.911961	0.0550294	2.90115	3.7231	3.07403	4.40598	3.52607	0.685064	0.132659	0.837721	1.92986	3.68021
HORVU.MOREX.r3.4HG0374570	HORVU.MOREX.r3.4HG0374570.1_1	glycine-rich RNA-binding-like protein	YPSYSPEPSPVR	1375	yes	yes	2 Phospho (STY)	0	1537.59	0.589141	63.163	62.253	4.13e-24	113.54	81.531	139110000	25	0.00989342	-0.407679	0.194921	0.377176	0.0435781	0.336135	0.520773	0.364407	-0.523498	0.0915819	0.226222	0.460333	0.210146	0.893777	0.233492	0.930889	0.567076	0.39907	1.04427	0.102091	0.749719	0.0499746	-0.405367	-0.426776	-0.41302	0.514589	-0.182643	0.464906	0.294552	0.614382	-0.327375	-1.29084
HORVU.MOREX.r3.4HG0388860	HORVU.MOREX.r3.4HG0388860.1_6	Serine/arginine repetitive matrix protein 1	SSRESPDFEHR	1432	yes	yes	Phospho (STY)	1	1425.57	0.567421	29.732	28.693	5.96e-14	106.42	90.788	96778000	10	-2.24591	-0.241741	0.230379	-0.991981	-0.812314	1.08016	0.740939	0.526504	-0.302493	0.746474	0.101337	0.879573	0.0683651	-2.63807	0.349068	0.181355	-0.509821	1.42351	1.04343	0.416455	0.40383	0.627947	-0.965204	-1.85604	-0.568006	-0.265358	-0.913651	0.690531	0.639602	0.55413	-4.21794	0.363351
HORVU.MOREX.r3.4HG0403460	HORVU.MOREX.r3.4HG0403460.1	RPM1-interacting protein 4	ASLGGDDDLLAHHK	1510	yes	yes	Phospho (STY)	0	1527.67	0.671886	61.669	60.822	4.63e-30	98.507	85.74	116960000	14	-0.57509	0.11252	0.566954	-3.36219	-0.814452	1.76218	1.12369	0.607712	0.0807397	0.958211	2.31511	0.334025	0.38044	-4.44383	0.461988	0.0206318	-0.895192	2.37352	1.04295	0.655441	2.23437	0.377129	-7.50995	-5.61921	0.333282	0.277632	-3.12956	4.04089	-1.19142	0.680971	0.909121	1.38411
HORVU.MOREX.r3.3HG0316870	HORVU.MOREX.r3.3HG0316870.1_2	RNA binding protein	AAAAAAAGAGGSAEGER	1190	yes	yes	Phospho (STY)	0	1466.62	0.6151	22.278	21.794	2.42e-57	108.63	80.307	66375000	6	-0.999744	-1.40883	-2.62871	-1.16508	-1.55059	0.738122	-0.297131	0.481542	-1.33963	0.0142921	-1.20177	0.0203411	-0.19964	-0.139695	-0.574186	0.0696907	-0.210958	0.268269	1.0425	0.00182895	0.137862	0.451066	-0.23558	-0.664132	-0.211591	-0.283976	-0.34882	0.212353	0.904641	0.00231089	-0.834423	-1.4809
HORVU.MOREX.r3.3HG0312360	HORVU.MOREX.r3.3HG0312360.1_4	Coiled-coil domain-containing protein SCD2	TARSPSPALGR	1179	yes	yes	2 Phospho (STY)	1	1271.54	0.542466	25.959	25.65	0.0022906	63.29	48.259	813540000	11	3.42769	2.77287	3.25098	3.89754	3.33727	0.464786	0.729914	0.201154	-0.312095	0.376586	0.852448	0.148668	3.99106	3.28604	3.22128	4.09908	3.64936	0.459807	1.04201	0.085781	1.16454	0.0638335	1.31986	3.41403	2.22794	2.97745	2.48482	0.91819	-0.122535	0.855468	1.45827	2.33459
HORVU.MOREX.r3.6HG0577650	HORVU.MOREX.r3.6HG0577650.1_28	Peptidyl-prolyl cis-trans isomerase	QYRSPSVDR	2060	yes	yes	2 Phospho (STY)	1	1266.48	0.479531	22.412	22.062	0.0022645	80.102	37.473	937710000	6	1.61913	1.67351	1.41171	4.64315	2.33687	1.54165	-0.0112896	0.989448	-1.05257	0.346974	0.609833	0.644493	4.75242	2.88941	1.70052	4.21542	3.38944	1.37143	1.04128	0.208713	1.6624	0.217108	-1.19243	2.18154	2.8375	3.08155	1.72704	1.98307	-0.621122	0.568352	2.11426	1.67884
HORVU.MOREX.r3.2HG0116700	HORVU.MOREX.r3.2HG0116700.1_3	Chromodomain helicase DNA-binding protein	ADDAYHSEEEQYEAGQSGLNPSEIK	463	yes	yes	Phospho (STY)	0	2846.16	0.155607	74.749	73.781	8.73e-83	97.352	86.208	144910000	7	0.589199	1.28109	0.906069	0.646927	0.855822	0.315227	1.11218	0.0105155	0.0732355	0.870511	0.291631	0.479151	0.685422	0.685308	1.85143	-0.0918179	0.782586	0.801232	1.03895	0.0723499	0.218395	0.696716	0.564768	-0.292993	1.43602	0.548971	0.564191	0.705945	0.820553	0.110148	-0.964581	0.0413466
HORVU.MOREX.r3.7HG0683070	HORVU.MOREX.r3.7HG0683070.1_2	RPM1-interacting protein 4	AGGYSVEQSPAPSPLHPYGQSK	2433	yes	yes	3 Phospho (STY)	0	2495.98	0.980102	71.668	70.582	9.94e-104	107.01	95.045	1253500000	32	3.41669	2.71754	3.56255	4.26501	3.49045	0.634554	0.838687	0.28262	-0.199198	0.591932	1.73289	0.119614	4.04658	3.32317	3.78592	3.60292	3.68965	0.304684	1.03789	0.163574	1.93208	0.078912	2.3958	3.43356	1.9877	-0.786802	1.75756	1.80213	-0.894198	0.448445	0.946987	2.43516
HORVU.MOREX.r3.7HG0686580	HORVU.MOREX.r3.7HG0686580.1_7	Transcription factor	ATSAAESSENEAESQSTSAERK	2447	yes	yes	3 Phospho (STY)	1	2508.89	0.893197	28.475	27.832	3.42e-08	54.419	43.516	82105000	1	-1.11125	0.0438557	-0.754482	-3.76922	-1.39777	1.65308	-0.77778	0.434339	-1.81526	0.0831127	-0.203595	0.869306	1.11561	0.614713	0.117601	-0.177967	0.417489	0.568849	1.03748	0.0880778	1.61167	0.122294	-0.567196	-3.6909	-0.644315	0.125691	-1.19418	1.70011	-0.574185	0.567537	0.352745	-0.448981
HORVU.MOREX.r3.3HG0279280	HORVU.MOREX.r3.3HG0279280.1	Callose synthase-like protein	ATSGVSSLFK	1023	yes	yes	Phospho (STY)	0	1075.5	0.495091	78.469	77.803	0.00067309	82.954	52.267	173760000	6	0.679901	0.6451	0.673265	0.841997	0.710066	0.0892388	1.66768	0.390736	0.630255	0.453502	0.242897	0.395881	0.570581	-1.22818	-1.11062	2.08746	0.0798104	1.57051	1.03742	0.616706	-0.387358	0.656339	-0.15781	0.498187	1.12146	0.406838	0.467168	0.523862	1.42478	0.463864	1.35278	0.39153
HORVU.MOREX.r3.6HG0630010	HORVU.MOREX.r3.6HG0630010.1_14	Pumilio-like protein	VQSLGSSMSHTFASAVGSSISR	2249	yes	yes	2 Phospho (STY);Oxidation (M)	0	2370.99	0.991656	83.962	83.448	1.85e-129	161.61	136.68	296890000	12	2.08739	0.924477	1.07312	2.26837	1.58834	0.687423	0.777827	0.248939	-0.259507	0.524621	0.381434	0.397252	2.26231	1.90946	1.42904	1.79056	1.84784	0.343636	1.03733	0.0988992	0.640941	0.0722111	1.63373	1.46912	0.549214	1.17555	1.2069	0.477659	0.396393	0.503341	0.0919666	-0.038146
HORVU.MOREX.r3.6HG0591450	HORVU.MOREX.r3.6HG0591450.1_1	TGN-localized SYP41 interacting protein	AHSDEGGSSDGVLVELPSQDAR	2092	yes	yes	Phospho (STY)	0	2304.99	0.985963	76.197	75.672	2.47e-17	62.028	52.07	110250000	8	-2.83594	-0.490168	0.370327	-0.267159	-0.805735	1.40172	0.167399	0.841532	-0.869062	0.40451	-0.968525	0.256754	1.13634	1.26878	-1.37728	-0.774532	0.0633271	1.33938	1.03646	0.229419	-0.0994632	0.898114	0.0511303	0.485223	0.810462	-0.695654	0.16279	0.651367	1.13592	0.0665922	-0.617495	-0.601054
HORVU.MOREX.r3.6HG0611250	HORVU.MOREX.r3.6HG0611250.1	BSD domain containing protein	IDGTSGLESDGDEGKK	2165	yes	yes	2 Phospho (STY)	1	1766.66	0.664885	45.818	45.145	4.71e-114	184.92	157.91	203230000	5	0.929924	0.347042	0.19648	0.312237	0.446421	0.328698	0.282756	0.347009	-0.753396	0.0330439	-0.710035	0.093698	1.28098	1.37424	0.570437	1.57361	1.19982	0.436978	1.03615	0.0160538	0.0433605	0.913942	1.5495	1.82313	0.480098	0.773104	1.15646	0.633337	0.992791	0.0427582	0.385984	-0.383641
HORVU.MOREX.r3.4HG0382070	HORVU.MOREX.r3.4HG0382070.1	ATP-dependent RNA helicase DDX42	DAGLTLAADVMNAGYNSDEEVYAAAK	1399	yes	yes	Oxidation (M);Phospho (STY)	0	2754.17	0.173171	94.184	93.772	3.11e-16	58.087	50.553	38165000	3	0.349916	0.552053	0.383898	-0.189014	0.274213	0.321215	1.42981	0.0769729	0.395154	0.603493	1.00611	0.147779	0.217239	-2.0302	1.34913	-0.0199375	-0.120941	1.40605	1.03466	0.321709	0.610955	0.528705	-0.563377	0.231584	-0.180781	-2.41501	-0.731896	1.16809	0.423705	0.645251	0.101973	-2.98062
HORVU.MOREX.r3.7HG0713850	HORVU.MOREX.r3.7HG0713850.1_1	multidrug resistance-associated protein 2	SGSSGLVWDER	2538	yes	yes	Phospho (STY)	0	1271.52	0.518346	70.724	69.535	5.9e-26	114.82	81.728	151160000	21	0.247162	-0.307793	0.388184	0.295124	0.155669	0.314472	0.565742	0.316989	-0.467411	0.165926	0.0699202	0.923817	0.15436	0.347894	1.29976	0.690308	0.62308	0.502607	1.03315	0.111574	0.537331	0.488353	-1.45739	-0.562905	0.734853	1.62844	0.085749	1.36666	0.495822	0.577949	-1.26736	-1.1661
HORVU.MOREX.r3.7HG0717060	HORVU.MOREX.r3.7HG0717060.1_2	cotton fiber	SMSEAAAEAELPR	2547	yes	yes	Oxidation (M);Phospho (STY)	0	1456.59	0.590524	63.115	62.074	1.48e-32	119.25	103.37	82575000	17	-1.78454	-1.24031	-0.527058	-1.03667	-1.14715	0.520151	0.0664468	0.896547	-0.966202	0.0712257	-0.575573	0.391254	-0.790798	-0.379979	-0.404469	0.851471	-0.180944	0.713531	1.03265	0.108179	0.39063	0.580689	-1.01208	-1.9239	-0.00469685	0.654381	-0.571573	1.13242	0.64202	0.395758	-1.03432	-0.996877
HORVU.MOREX.r3.2HG0177110	HORVU.MOREX.r3.2HG0177110.2_3	Kinase family protein	GISPADSAELGQGK	696	yes	yes	2 Phospho (STY)	0	1488.59	0.58987	50.636	49.602	7e-44	124.09	104	169940000	21	0.936033	-0.0952549	0.230801	-0.0722981	0.24982	0.481001	0.407856	0.507705	-0.624377	0.0948198	-0.475061	0.395656	1.03982	0.954608	0.285795	1.21657	0.874197	0.407157	1.03223	0.1174	0.149316	0.776749	1.87268	0.994782	-0.256051	0.288114	0.724881	0.92074	0.882917	0.253821	-1.65061	-0.0809069
HORVU.MOREX.r3.3HG0257890	HORVU.MOREX.r3.3HG0257890.1_5	COP9 signalosome complex subunit 2	GSDADMEDYGFEYSDDEPEEQDVDIENQYYNSK	964	yes	yes	2 Phospho (STY);Oxidation (M)	0	4071.42	0.423854	87.047	86.608	1e-74	81.988	81.071	97453000	4	-0.733187	-5.90134	-4.96841	0.869509	-2.68336	3.26613	-0.520676	0.844795	-1.55068	0.523718	-1.48667	0.564579	0.90806	-0.257495	-5.89206	0.710779	-1.13268	3.21355	1.03	0.698106	0.0640082	0.979772	0.326214	1.4858	-0.0554266	-6.54334	-1.19669	3.62418	0.965993	0.729481	-4.23667	-6.62628
HORVU.MOREX.r3.3HG0283720	HORVU.MOREX.r3.3HG0283720.1_4	Regulator of Vps4 activity in the MVB pathway protein	TFFDSDESEEELERR	1039	yes	yes	2 Phospho (STY)	1	2047.74	0.744926	77.39	76.789	8.16e-61	160.43	139.06	1910900000	30	4.90349	4.05729	-2.51465	5.23091	2.91926	3.6562	0.0549746	0.977147	-0.974871	0.619443	-0.0469565	0.981979	4.32652	3.76418	4.54105	2.94478	3.89413	0.712655	1.02985	0.0487929	0.927914	0.328841	3.63431	0.598804	3.55902	4.07274	2.96622	1.59445	0.101931	0.905878	2.38913	2.74916
HORVU.MOREX.r3.3HG0320950	HORVU.MOREX.r3.3HG0320950.1_1	Villin	TDAEVVVISPSEASPRSEAGESSEFQSEK	1193	yes	yes	4 Phospho (STY)	1	3371.28	0.280969	80.097	79.483	3.53e-167	110.42	98.123	977500000	37	3.62583	1.83172	2.83488	4.45166	3.18602	1.11844	1.97202	0.0228901	0.943342	0.187522	0.989272	0.152843	2.20554	1.43403	2.48879	2.84236	2.24268	0.598744	1.02867	0.0603733	0.0459307	0.907069	1.62697	2.30293	2.73583	2.12126	2.19675	0.459071	0.982743	0.0501447	1.16467	0.677257
HORVU.MOREX.r3.7HG0674380	HORVU.MOREX.r3.7HG0674380.1_14	Enhancer of mRNA-decapping protein 4	RDASRGPSLGDHDGDK	2394	yes	yes	Phospho (STY)	2	1761.74	0.743154	36.777	35.927	1.53e-27	92.492	57.316	157510000	9	1.10413	-0.401337	-0.99563	0.41488	0.0305104	0.920118	-0.167885	0.73927	-1.19539	0.139483	-0.846257	0.179528	0.959016	-0.158983	2.15214	1.95144	1.2259	1.06042	1.02751	0.110411	0.349135	0.591574	0.179205	0.788068	1.70597	0.833828	0.876768	0.628194	0.678373	0.0966948	0.389767	0.151
HORVU.MOREX.r3.3HG0296320	HORVU.MOREX.r3.3HG0296320.1_3	ARF-GAP domain 5	LGSLLYSPGR	1102	yes	yes	Phospho (STY)	0	1141.55	0.553275	76.381	75.843	3.56e-12	109.24	82.563	152540000	19	0.810806	0.706287	0.263128	-0.428503	0.33793	0.563416	0.774282	0.0705284	-0.253095	0.60069	-0.141304	0.746856	0.989115	1.39416	-0.155592	0.136421	0.591025	0.722863	1.02738	0.049693	0.111791	0.821916	0.557444	0.673009	1.07261	-0.386129	0.479234	0.617688	0.915586	0.0502241	-0.483414	-0.695407
HORVU.MOREX.r3.6HG0619820	HORVU.MOREX.r3.6HG0619820.1_1	Kinesin-like protein	LTPEMMSSLEGPASPR	2210	yes	yes	Oxidation (M);Phospho (STY)	0	1797.77	0.767837	82.25	81.746	0.0026503	41.53	31.155	8730900	1	-3.77778	-3.05408	-3.50516	-2.57737	-3.2286	0.526828	-0.839116	0.152705	-1.86648	0.132424	-0.245192	0.676638	-3.70433	0.386426	0.392132	-2.52272	-1.36212	2.07908	1.02736	0.397797	1.62128	0.208561	-3.2472	-4.08864	-1.70827	-2.88952	-2.98341	0.987577	-0.593925	0.403627	-1.85955	-1.53366
HORVU.MOREX.r3.1HG0023370	HORVU.MOREX.r3.1HG0023370.1	Kinesin-like protein	FGSGTSAEGLYSPELR	79	yes	yes	2 Phospho (STY)	0	1829.73	0.727426	84.098	83.534	1.22e-56	127.75	109.49	105480000	16	-2.40071	-2.41653	-1.39263	0.779293	-1.35765	1.50299	0.201945	0.876961	-0.822934	0.347696	-1.02223	0.30491	-1.05838	-0.942016	-0.37105	0.232601	-0.534712	0.593207	1.02488	0.363318	-0.1993	0.74902	-1.85338	0.160693	0.419278	-0.068243	-0.335413	1.03139	1.22418	0.317965	-1.62452	-2.87765
HORVU.MOREX.r3.2HG0159310	HORVU.MOREX.r3.2HG0159310.2_2	RNA binding family protein	SGSSVREDGVNYSNKPVK	629	yes	yes	2 Phospho (STY)	2	2081.88	0.882029	43.012	42.655	0.0020485	48.656	33.402	59131000	2	-3.99157	-5.45174	-6.44209	0.827045	-3.76459	3.22232	-1.98363	0.342896	-3.00838	0.215513	1.6253	0.366063	1.00564	-0.00213909	1.04158	-5.06992	-0.756212	2.91621	1.02475	0.589915	4.63368	0.0222573	-6.26057	-4.65491	-4.72356	-5.92051	-5.38989	0.821347	-3.60893	0.0189726	-2.78265	-4.28019
HORVU.MOREX.r3.4HG0387410	HORVU.MOREX.r3.4HG0387410.1_2	ADP-ribosylation factor GTPase-activating protein	DDGFDSYSHHSPANK	1424	yes	yes	Phospho (STY)	0	1755.65	0.652607	40.912	40.534	1.68e-56	131.11	121.83	519900000	18	1.3713	2.10114	3.40309	2.84208	2.4294	0.884254	1.12675	0.0495698	0.103802	0.861585	0.520786	0.328307	1.29669	2.75215	2.88776	2.36582	2.3256	0.720703	1.02295	0.0363686	0.416984	0.356071	2.10409	2.14743	2.10388	1.27907	1.90862	0.420199	0.605962	0.0476767	1.22158	1.62217
HORVU.MOREX.r3.1HG0058970	HORVU.MOREX.r3.1HG0058970.1_2	Regulator of chromosome condensation (RCC1) family with FYVE zinc finger domain-containing protein	FFSASVPGSR	195	yes	yes	Phospho (STY)	0	1133.49	0.490674	68.886	67.308	0.0061847	60.518	32.506	6514900	1	-5.94533	-5.14123	-6.89663	-4.69855	-5.67043	0.966736	-1.06229	0.294025	-2.08523	0.0416726	-1.43238	0.230174	-2.42928	-2.50041	-4.72998	-4.68116	-3.58521	1.29416	1.02293	0.354295	0.652845	0.59262	-6.7088	-2.83163	-2.62106	-4.7907	-4.23805	1.91509	0.37009	0.775376	-2.487	-5.41445
HORVU.MOREX.r3.7HG0679760	HORVU.MOREX.r3.7HG0679760.1_1	Basic helix-loop-helix transcription factor	GQLSFSSR	2418	yes	no	Phospho (STY)	0	960.407	0.40661	48.563	47.715	0.0012792	83.647	54.497	255160000	17	0.720627	0.732996	0.0312214	-0.998211	0.121658	0.815431	-0.266011	0.644561	-1.28753	0.0257058	-1.26162	0.107773	1.50284	0.946796	1.54431	1.64279	1.40919	0.313798	1.02152	0.0426328	0.0259116	0.964063	2.69127	0.100553	1.38205	1.35922	1.38327	1.0578	0.995605	0.172633	0.931959	1.00332
HORVU.MOREX.r3.5HG0480340	HORVU.MOREX.r3.5HG0480340.1	Ubiquitin	HLRDDDDDDSADEEELK	1738	yes	yes	Phospho (STY)	1	2095.79	0.785532	51.542	50.646	0	216.65	190.83	210390000	18	0.14122	0.838493	1.50252	0.788971	0.817802	0.556137	1.27531	0.227886	0.254746	0.546851	0.777355	0.361011	-0.11311	0.413188	1.26125	0.690893	0.563056	0.572562	1.02056	0.324987	0.522609	0.532447	0.820715	1.41487	-0.12264	-1.95115	0.0404472	1.47093	0.497952	0.684878	0.419348	0.402116
HORVU.MOREX.r3.5HG0510280	HORVU.MOREX.r3.5HG0510280.1	Acyl-CoA N-acyltransferase with RING/FYVE/PHD-type zinc finger protein	GGLGSPVHR	1851	yes	yes	Phospho (STY)	0	958.439	0.438579	25.137	24.838	0.0248	42.336	20.872	17191000	1	-5.91801	-4.70385	-4.42495	-4.52813	-4.89374	0.69249	-1.2148	0.366426	-2.23441	0.0700096	-1.76419	0.132829	-5.4773	-1.24567	-1.91575	-1.9986	-2.65933	1.90865	1.01961	0.529658	0.470214	0.739396	-5.92014	-2.20739	-1.67631	-2.71434	-3.12955	1.90806	0.549393	0.731631	-1.95275	-1.31129
HORVU.MOREX.r3.3HG0273620	HORVU.MOREX.r3.3HG0273620.1_1	Beta-adaptin-like protein	YQENDNDLLLSTSDK	1008	yes	yes	Phospho (STY)	0	1833.77	0.766968	73.351	72.606	1.55e-16	84.035	75.747	91668000	2	0.260292	0.101065	0.445612	-0.127125	0.169961	0.243002	0.495775	0.534971	-0.519792	0.0741838	-0.312069	0.324975	1.25193	0.337237	0.752472	0.417369	0.689753	0.415708	1.01557	0.236444	0.207723	0.559664	0.106257	0.158713	0.413322	1.24983	0.48203	0.529142	0.807844	0.345552	-2.4596	0.724316
HORVU.MOREX.r3.4HG0383230	HORVU.MOREX.r3.4HG0383230.1	RING/U-box superfamily protein	DAASFSAGEEGGGSDAEYEVDDEDEEEETPRPK	1404	yes	yes	2 Phospho (STY)	1	3676.34	0.34111	71.963	71.065	6.68e-85	85.751	80.746	114220000	9	0.260292	-0.514223	0.459211	0.318531	0.130953	0.438148	0.370721	0.618525	-0.642804	0.100904	-0.0613475	0.862156	1.50053	0.365192	0.602581	0.626728	0.773757	0.498679	1.01353	0.206848	0.581457	0.156279	0.443773	-0.340064	-0.121711	0.787203	0.1923	0.516127	0.432068	0.570096	-2.17024	0.265529
HORVU.MOREX.r3.7HG0686940	HORVU.MOREX.r3.7HG0686940.1_1	FAS-associated factor 2-B	VLLQEGMHAVDNSSDLSDKEDIER	2450	yes	yes	2 Phospho (STY)	1	2859.2	0.203499	79.095	78.564	8.87e-82	95.302	79.661	3036300000	15	6.80483	2.37086	2.3182	6.9223	4.60405	2.60959	1.98698	0.306693	0.976024	0.548581	1.26879	0.411901	5.72011	3.94197	1.92048	2.92952	3.62802	1.6206	1.01096	0.513265	0.29277	0.782203	3.00903	3.61609	4.81356	1.90233	3.33525	1.21435	0.718186	0.614571	5.39153	2.4062
HORVU.MOREX.r3.2HG0175700	HORVU.MOREX.r3.2HG0175700.1_3	Eukaryotic translation initiation factor-like protein	SRGGVETYPKPVEER	687	yes	yes	Phospho (STY)	2	1782.83	0.830178	49.806	49.038	2.3e-44	106.39	93.349	200340000	21	1.26896	0.991013	1.09405	1.36908	1.18078	0.170064	1.37985	0.309588	0.368982	0.216915	1.994	0.216617	0.941275	1.30125	0.904653	0.100002	0.811795	0.50715	1.01087	0.455069	1.62502	0.309462	0.563988	1.04001	-5.11124	0.254332	-0.813227	2.8835	-0.614149	0.757724	1.0867	1.42111
HORVU.MOREX.r3.6HG0578070	HORVU.MOREX.r3.6HG0578070.1_1	Nuclear pore complex protein NUP205	AMNALSPYSLPR	2063	yes	yes	Phospho (STY)	0	1398.64	0.636687	82.704	82.038	9.32e-13	95.273	68.889	14212000	6	-4.05504	-4.19226	-4.58416	-2.05205	-3.72088	1.13492	2.45698	0.0128766	1.4465	0.120746	-0.452252	0.748299	-6.83738	-4.3679	-4.64011	-4.82411	-5.16738	1.129	1.01048	0.199117	-1.89875	0.207639	-6.75759	-1.8661	-1.34291	-3.1079	-3.26863	2.44091	2.90923	0.0647988	-5.7514	-5.23022
HORVU.MOREX.r3.7HG0636350	HORVU.MOREX.r3.7HG0636350.1_1	cDNA clone:J023132J12	STGSSDREGDLPDRESLTQDR	2282	yes	yes	2 Phospho (STY)	2	2479.99	0.985384	58.172	57.371	0.0014252	45.611	36.05	153370000	1	2.15586	1.15788	2.18323	0.647482	1.53611	0.760608	1.5354	0.150905	0.528463	0.272319	1.20035	0.258224	1.01868	1.04368	0.456595	1.51165	1.00765	0.431701	1.00693	0.295511	0.671888	0.487579	1.63675	0.503299	1.41133	-2.20833	0.335763	1.7654	0.335044	0.793918	1.20945	0.819703
HORVU.MOREX.r3.3HG0257310	HORVU.MOREX.r3.3HG0257310.1_1	Glucosidase 2 subunit beta	FEDEELSNISDDEYVDDHEEPDESYKSDDDRK	963	yes	yes	3 Phospho (STY)	2	4103.46	0.455562	76.707	76.21	0	190.11	183.02	367260000	9	2.10134	1.40175	3.38796	2.82331	2.42859	0.863651	1.92868	0.0542307	0.922456	0.19857	1.72818	0.0127808	0.890186	1.91003	0.590576	2.63374	1.50614	0.940262	1.00622	0.270449	0.805723	0.177304	0.077116	1.17731	0.941589	0.60563	0.700413	0.477174	0.2005	0.790931	-1.43877	0.685138
HORVU.MOREX.r3.3HG0254070	HORVU.MOREX.r3.3HG0254070.2_1	GeBP-type transcription factor	QIASSNPPAAAASELESDDHEPSPQGK	952	yes	yes	2 Phospho (STY)	0	2892.19	0.185206	67.128	66.203	2.06e-84	93.968	83.82	499680000	28	2.76139	2.08843	2.73776	1.8016	2.3473	0.479142	0.811219	0.166479	-0.194239	0.720032	0.691968	0.123362	3.19696	3.11387	1.21802	2.63729	2.54154	0.916152	1.00546	0.170886	0.886207	0.15772	2.05878	2.26108	1.32707	0.974382	1.65533	0.605846	0.11925	0.83483	0.996414	0.847272
HORVU.MOREX.r3.7HG0702630	HORVU.MOREX.r3.7HG0702630.1_8	Pre-mRNA-splicing factor CWC26	ARHDSEEPGDISPPR	2492	yes	yes	2 Phospho (STY)	1	1821.71	0.708422	47.94	47.147	2.31e-51	108.08	88.788	316600000	52	1.27213	0.65004	1.67217	2.19919	1.44838	0.653761	1.00027	0.0462906	-0.00443546	0.99449	0.21953	0.687962	2.7651	1.2293	0.234357	1.58251	1.45282	1.04459	1.0047	0.128735	0.223966	0.746304	1.75777	1.32705	0.0537672	1.77682	1.22885	0.810449	0.780738	0.144722	0.520021	0.444373
HORVU.MOREX.r3.7HG0698570	HORVU.MOREX.r3.7HG0698570.1	ATP-dependent RNA helicase DeaD	KWTLDGEESDEEDVK	2479	yes	yes	Phospho (STY)	1	1858.75	0.750984	68.69	67.602	4.42e-61	162.15	149.03	207030000	13	0.929701	0.939987	1.1496	-3.69545	-0.169039	2.35312	0.142385	0.945457	-0.862189	0.494029	0.0672116	0.962183	0.41733	0.733935	1.04975	0.571585	0.69315	0.270605	1.00457	0.5576	0.929401	0.229613	-0.398426	-2.10213	0.698094	0.857462	-0.236251	1.36345	0.0751729	0.967147	1.20007	1.38436
HORVU.MOREX.r3.2HG0126280	HORVU.MOREX.r3.2HG0126280.1	Acidic leucine-rich nuclear phosphoprotein 32-related protein	DDDPSGSGSDDEDDDTEDPRPSK	509	yes	yes	2 Phospho (STY)	1	2609.84	0.843984	29.213	28.023	6.23e-125	120.61	117.51	507340000	27	2.19228	1.7577	1.70815	1.60762	1.81644	0.258226	0.418564	0.510797	-0.583961	0.0507923	-0.275019	0.426063	2.56437	2.30989	1.88819	2.83914	2.4004	0.404115	1.00253	0.156306	0.308942	0.420941	2.69213	2.04237	1.30081	2.33051	2.09146	0.590334	0.693583	0.330461	1.69803	2.27272
HORVU.MOREX.r3.5HG0492720	HORVU.MOREX.r3.5HG0492720.1	MTD1	SYSLSDLR	1773	yes	yes	Phospho (STY)	0	1019.43	0.432491	72.843	71.908	0.0012238	85.533	35.818	1386500000	39	2.48341	2.62805	2.99129	2.44153	2.63607	0.24993	-0.332633	0.617079	-1.33494	0.000444371	-0.633954	0.0713987	3.61643	4.29201	3.8705	4.10509	3.97101	0.292602	1.0023	0.165944	0.700983	0.0579449	2.60038	3.33352	3.26893	3.87727	3.27002	0.523196	0.301321	0.669462	1.34869	4.12367
HORVU.MOREX.r3.6HG0608680	HORVU.MOREX.r3.6HG0608680.1	ATP-dependent RNA helicase	IAPSSAQSWLK	2146	yes	yes	Phospho (STY)	0	1266.6	0.600953	77.145	76.293	0.013575	46.706	17.233	28130000	2	-6.13015	-5.69328	-6.57827	-1.51844	-4.98004	2.33584	0.395469	0.74929	-0.605156	0.750128	-1.51794	0.465228	-7.27462	-0.933278	-3.47294	-5.81869	-4.37488	2.77796	1.00063	0.50182	-0.912787	0.677158	-6.30579	-1.76726	0.0703649	-5.8457	-3.46209	3.11549	1.91341	0.268185	-5.01028	-5.24568
HORVU.MOREX.r3.1HG0056670	HORVU.MOREX.r3.1HG0056670.1_1	CCR4-NOT transcription complex subunit 1	LAIRPGSPESLQQLIEIAR	185	yes	yes	Phospho (STY)	1	2170.15	0.151118	98.983	98.824	2.87e-96	165.9	150.97	61928000	10	-1.89191	0.216292	-1.50034	-0.594317	-0.942568	0.944562	0.192628	0.803659	-0.80387	0.157274	-0.26679	0.732504	-0.386628	-0.125545	0.298458	-0.341076	-0.138698	0.312892	0.996499	0.143525	0.537081	0.402945	-2.30321	-0.669185	0.235784	0.0335007	-0.675778	1.15219	0.459418	0.591774	0.116745	-1.85245
HORVU.MOREX.r3.6HG0593480	HORVU.MOREX.r3.6HG0593480.1_18	Arginine/serine-rich splicing factor	SISRSPPPAR	2100	yes	yes	2 Phospho (STY)	1	1226.52	0.521002	24.025	23.52	0.037202	41.48	10.332	39189000	1	-0.954285	-1.11141	-1.39828	-0.0151215	-0.869774	0.598687	0.591776	0.215138	-0.402827	0.258627	0.17621	0.675432	-0.672802	-0.327947	-0.66975	-0.19729	-0.466947	0.241896	0.994603	0.0229491	0.579036	0.0949843	-0.261243	-1.23831	-1.44739	-1.23699	-1.04598	0.532422	0.415566	0.343891	-1.31697	-0.668787
HORVU.MOREX.r3.6HG0558450	HORVU.MOREX.r3.6HG0558450.1_6	Splicing factor 3B subunit 1	NRWDETPTPGR	2016	yes	yes	2 Phospho (STY)	1	1487.56	0.559572	43.358	42.931	6.36e-05	84.718	54.28	140300000	4	0.222454	0.357992	0.162432	0.0894232	0.208075	0.113789	0.267266	0.141633	-0.726715	0.0544086	-0.29065	0.449139	1.62318	1.24815	0.405479	0.462355	0.93479	0.598731	0.993981	0.0246723	0.436065	0.383607	0.866163	1.30758	-0.205886	0.0270468	0.498725	0.709039	0.557916	0.196398	-0.0281663	-0.297835
HORVU.MOREX.r3.2HG0184650	HORVU.MOREX.r3.2HG0184650.1	Autophagy-related protein 13	GAAGSQESPSDISRSFGRPEGLR	723	yes	yes	3 Phospho (STY)	2	2600.05	0.0458898	74.422	73.833	3.75e-06	50.499	36.627	46528000	1	0.185425	-1.36712	-0.901154	0.16212	-0.480183	0.778774	0.522409	0.342582	-0.470852	0.33935	0.347479	0.615033	0.00743866	0.626507	-0.20721	-0.464059	-0.00933099	0.465655	0.993261	0.0474324	0.818331	0.205445	-0.872904	0.0904951	-0.237163	-2.29108	-0.827662	1.05441	0.17493	0.787042	-0.416805	-1.71282
HORVU.MOREX.r3.2HG0131330	HORVU.MOREX.r3.2HG0131330.1_3	Transporter-related family protein	NKSDMLDGEDVPLK	527	yes	yes	Oxidation (M);Phospho (STY)	1	1655.71	0.711368	65.338	64.799	0.0035967	49.049	40.554	22767000	1	0.370804	-1.02661	-1.01723	-2.32717	-1.00005	1.10174	1.54962	0.114806	0.556617	0.356153	0.656284	0.319424	-1.53375	-1.74559	-1.59674	-1.3506	-1.55667	0.163592	0.993	0.171815	0.099667	0.717129	-0.920458	-1.77667	-1.9507	-1.97752	-1.65634	0.498599	0.893333	0.23819	-2.86011	-1.22541
HORVU.MOREX.r3.6HG0596990	HORVU.MOREX.r3.6HG0596990.1_1	Pentatricopeptide repeat-containing protein	DSAAEETGVSEESDDDETPSPETSTDEEVPR	2114	yes	yes	2 Phospho (STY)	0	3469.26	0.261463	64.846	63.568	8.81e-240	178.88	174.78	3297500000	50	4.71519	3.92466	4.75143	4.95408	4.58634	0.453474	0.616711	0.137988	-0.373921	0.232275	0.219392	0.467059	4.69528	5.24275	4.64867	5.25434	4.96026	0.33346	0.990632	0.0228717	0.593313	0.046437	4.28112	4.56784	3.9305	4.68834	4.36695	0.337396	0.397319	0.270158	3.38868	3.73602
HORVU.MOREX.r3.7HG0747260	HORVU.MOREX.r3.7HG0747260.1	Cobalt-precorrin-7 C(5)-methyltransferase	HNVPNDVPDESIEGPSDEEGEALAK	2629	yes	yes	2 Phospho (STY)	0	2807.12	0.121209	73.695	72.885	5.88e-147	149.54	135.16	183920000	12	1.54118	0.875794	1.10004	0.584228	1.02531	0.403573	1.01085	0.153984	0.0224502	0.938414	1.38669	0.20999	1.5079	0.748395	1.09224	0.662907	1.00286	0.384435	0.988401	0.160101	1.36424	0.215741	0.442705	0.518484	-3.25075	0.844047	-0.361379	1.9341	-0.375838	0.750901	-0.51718	-1.33814
HORVU.MOREX.r3.3HG0232180	HORVU.MOREX.r3.3HG0232180.1_8	RNA recognition motif (RRM) containing protein	RSSSVSEDELLDIDNGNHK	872	yes	yes	3 Phospho (STY)	1	2353.89	0.886595	77.523	76.963	2.98e-67	102.78	94.117	126400000	5	0.175443	0.77676	1.31904	1.40534	0.919144	0.568525	1.56436	0.00282232	0.57714	0.131895	1.46974	0.0535668	0.596853	0.498746	-0.156401	0.428819	0.342004	0.339343	0.987221	0.0048403	0.8926	0.167994	-1.51585	0.734794	-0.0363207	-1.38501	-0.550595	1.08699	0.0946211	0.872295	-0.284428	-0.529201
HORVU.MOREX.r3.2HG0192190	HORVU.MOREX.r3.2HG0192190.1	Nuclear pore complex protein NUP88	ITAPELSPSPPDSPPPAR	752	yes	yes	2 Phospho (STY)	0	1987.87	0.869339	74.017	73.186	5.91e-15	76.417	63.243	197550000	29	1.13891	0.288891	-0.114817	-1.32139	-0.00210094	1.02304	0.197041	0.847481	-0.789953	0.27905	-0.67103	0.302221	-0.297474	1.30663	0.550539	1.59171	0.787852	0.846477	0.986993	0.333324	0.118922	0.826915	0.183588	1.54117	0.348483	0.602472	0.668929	0.606484	0.868071	0.367334	-1.76325	-1.44616
HORVU.MOREX.r3.2HG0146470	HORVU.MOREX.r3.2HG0146470.1	RNA-binding protein	GARSYDERY	588	yes	yes	Phospho (STY)	2	1195.47	0.465916	38.075	37.469	0.00034052	88.596	81.937	122720000	5	0.385267	-0.0125427	0.0547485	-4.68515	-1.06442	2.42007	-1.3224	0.330655	-2.30918	0.1161	-2.07126	0.156029	0.281597	1.21904	1.79038	1.68801	1.24476	0.688601	0.986777	0.0778022	0.237913	0.671992	1.69107	1.58889	0.821136	-0.0737238	1.00684	0.818345	0.748864	0.195708	0.127844	0.759026
HORVU.MOREX.r3.4HG0379540	HORVU.MOREX.r3.4HG0379540.1_1	Dedicator of cytokinesis	LHNDRNEVDTISEGGSITNELHDGELNNGR	1390	yes	yes	2 Phospho (STY)	1	3464.46	0.463112	78.316	77.974	1.59e-122	98.795	88.937	131630000	6	1.72018	1.52919	-7.31766	1.48579	-0.645627	4.44919	2.17142	0.48784	1.18493	0.665864	4.56352	0.101182	1.352	-4.18681	-0.458296	-4.02911	-1.83055	2.73236	0.986492	0.690061	3.37859	0.0756472	-7.16047	-3.84894	-4.0341	-5.79308	-5.20915	1.56839	-2.3921	0.292629	1.18766	-6.49427
HORVU.MOREX.r3.1HG0010490	HORVU.MOREX.r3.1HG0010490.1_4	Peptidyl-prolyl cis-trans isomerase	TPYHPMMDEDGSLSPTRPFDK	42;1284	no	no	2 Phospho (STY);Oxidation (M)	1	2596.01	0.00525677	78.778	78.254	1.92e-69	99.135	85.12	1158500000	21	3.68682	3.30362	2.59036	3.8466	3.35685	0.559487	1.1471	0.0079083	0.161932	0.860391	0.906305	0.182881	4.52794	4.13249	0.801821	3.31741	3.19492	1.67311	0.985172	0.28597	0.744373	0.481378	2.55901	3.91348	1.77106	1.55862	2.45054	1.06602	0.240798	0.671496	2.35021	2.21687
HORVU.MOREX.r3.4HG0336030	HORVU.MOREX.r3.4HG0336030.1_1	DUF1764 domain-containing protein	LQEEEEEESEGASK	1251	yes	yes	Phospho (STY)	0	1672.64	0.635286	23.446	23.195	6.85e-76	176.87	145.35	308070000	15	0.736244	0.700869	-0.668308	1.17204	0.485211	0.798303	-0.532408	0.379693	-1.51569	0.012881	-1.15105	0.0628633	2.17436	2.35546	1.58218	1.8916	2.0009	0.338168	0.983284	0.0620776	0.36464	0.340897	0.816992	1.87177	1.57353	2.28277	1.63626	0.618754	0.618645	0.263693	1.62318	1.08787
HORVU.MOREX.r3.5HG0470940	HORVU.MOREX.r3.5HG0470940.1	Protein ENHANCED DISEASE RESISTANCE 2-like	ASESLIIQSELEYSEPNDEFYDALVR	1698	yes	yes	2 Phospho (STY)	0	3176.35	0.351603	100.95	100.69	4.27e-73	91.853	73.134	47665000	5	0.463594	-0.151209	-0.0377255	0.496109	0.192692	0.335067	0.826688	0.0406784	-0.15366	0.618924	0.635287	0.117617	0.834611	-0.317332	0.434109	0.434021	0.346352	0.481062	0.980348	0.0351267	0.788947	0.088473	-1.34228	0.012599	-0.213977	-0.226725	-0.442595	0.609779	0.191401	0.655112	-0.4445	-1.17708
HORVU.MOREX.r3.2HG0131330	HORVU.MOREX.r3.2HG0131330.1_1	Transporter-related family protein	NKSDMLDGEDVPLK	527	yes	yes	Phospho (STY)	1	1639.72	0.716453	72.743	71.986	2.14e-26	94.882	81.202	50685000	4	-1.05301	-0.406042	-0.224337	-1.05231	-0.683925	0.432193	1.66863	0.145652	0.688685	0.0687042	0.694972	0.191435	-0.760883	-1.45976	-1.43406	-1.83573	-1.37261	0.447237	0.979942	0.364926	0.00628719	0.989882	-2.46279	-1.49511	-0.457933	-1.09975	-1.3789	0.839531	0.973655	0.394244	-3.79613	-0.113795
HORVU.MOREX.r3.5HG0491070	HORVU.MOREX.r3.5HG0491070.2	Splicing factor U2af small subunit A	DRGDYYGGSLDR	1765	yes	yes	Phospho (STY)	1	1452.57	0.567087	47.716	47.108	0.0030328	53.828	44.874	56554000	3	-1.29993	0.711105	0.234055	-2.24001	-0.648696	1.36439	0.280256	0.746888	-0.697893	0.352469	0.250781	0.808542	0.0483799	0.386426	-0.120596	-0.117425	0.0491963	0.238269	0.978149	0.0909179	0.948673	0.240128	-1.90933	-1.88942	-0.944739	1.14558	-0.899477	1.43575	0.0294755	0.973734	-2.29762	-0.26525
HORVU.MOREX.r3.1HG0036770	HORVU.MOREX.r3.1HG0036770.2	Tobamovirus multiplication protein 2A	PAEYDSDDEIIGTAR	108	yes	yes	Phospho (STY)	0	1730.7	0.70364	67.669	66.243	3.22e-88	174.59	132.5	102840000	15	-0.388804	-0.0282402	-0.320044	-0.648798	-0.346471	0.255057	0.572824	0.330733	-0.40416	0.162479	0.0912017	0.729955	-0.0478954	0.0242529	-0.400179	0.654575	0.0576885	0.439007	0.976984	0.137404	0.495362	0.160043	-1.03766	-0.409791	-0.298673	-0.00456429	-0.437673	0.434999	0.481622	0.43001	-2.35376	0.17969
HORVU.MOREX.r3.7HG0696930	HORVU.MOREX.r3.7HG0696930.2_12	RNA-binding protein	QESSDDSSDDSSSDEEIAK	2472	yes	yes	Phospho (STY)	0	2109.74	0.738307	26.944	25.73	0.00052063	45.094	41.314	20269000	2	-4.09911	-3.2848	-3.327	-2.58953	-3.32511	0.616924	-0.69479	0.154885	-1.67145	0.00237282	-1.34668	0.0218557	-1.66472	-1.99665	-1.45261	-1.50065	-1.65366	0.246033	0.976665	0.0224388	0.324771	0.369347	-1.08577	-2.44949	-2.35513	-2.02332	-1.97843	0.622535	0.651894	0.179512	-2.99367	-3.15592
HORVU.MOREX.r3.7HG0696930	HORVU.MOREX.r3.7HG0696930.2_13	RNA-binding protein 34	QESSDDSSDDSSSDEEIAK	2472	yes	yes	Phospho (STY)	0	2109.74	0.738307	26.944	25.73	0.00052063	45.094	41.314	20269000	2	-4.09911	-3.2848	-3.327	-2.58953	-3.32511	0.616924	-0.69479	0.154885	-1.67145	0.00237282	-1.34668	0.0218557	-1.66472	-1.99665	-1.45261	-1.50065	-1.65366	0.246033	0.976665	0.0224388	0.324771	0.369347	-1.08577	-2.44949	-2.35513	-2.02332	-1.97843	0.622535	0.651894	0.179512	-2.99367	-3.15592
HORVU.MOREX.r3.6HG0627470	HORVU.MOREX.r3.6HG0627470.1_8	Clathrin interactor EPSIN-like protein	VSSPSVPR	2236	yes	yes	Phospho (STY)	0	907.416	0.416447	28.792	27.61	3.7e-10	164.68	94.158	1303400000	30	2.63075	3.00687	1.23778	2.82836	2.42594	0.806864	-0.51728	0.330758	-1.4937	0.0101098	-1.42013	0.0135416	3.88476	3.89929	3.92113	3.97341	3.91965	0.0388333	0.976424	0.0124127	0.0735781	0.397326	3.84857	4.06662	3.74445	3.72463	3.84607	0.156761	0.902846	0.0199395	3.46382	3.07257
HORVU.MOREX.r3.3HG0289260	HORVU.MOREX.r3.3HG0289260.1_2	28 kDa heat-and acid-stable phosphoprotein	NVAEAEEEEEEVEESEEEESEDDSEEK	1066	yes	yes	2 Phospho (STY)	0	3316.12	0.123632	72.984	72.179	0	196	190.39	27524000000	163	8.07631	6.62321	7.8116	8.12592	7.65926	0.704346	0.704307	0.179499	-0.270386	0.597234	0.0637546	0.905961	8.24499	8.67681	7.16355	7.63324	7.92965	0.66645	0.974693	0.0731534	0.334141	0.532541	7.31135	8.37616	6.67233	8.02218	7.59551	0.758173	0.640552	0.234169	6.31496	6.6436
HORVU.MOREX.r3.7HG0692740	HORVU.MOREX.r3.7HG0692740.1_1	RNA-binding protein 25	HNNGESVVDMAMTDSEDNNEDYIDK	2464	yes	yes	2 Phospho (STY);Oxidation (M)	0	3017.06	0.0617216	82.229	81.504	0.00022887	41.763	38.364	29253000	1	-6.71765	-2.5177	-5.33458	0.0870419	-3.62072	3.02724	1.46161	0.381613	0.487185	0.811145	1.83385	0.414598	-0.470348	-5.88192	-4.85131	-5.22805	-4.10791	2.46213	0.974421	0.473188	1.34666	0.504749	-7.21123	-1.6461	-4.84149	-8.11946	-5.45457	2.89066	-0.372241	0.810013	-4.52951	-4.97139
HORVU.MOREX.r3.6HG0575970	HORVU.MOREX.r3.6HG0575970.1	UDP-N-acetylmuramoyl-L-alanyl-D-glutamate--2	QTFTSDSEEENVSQK	2055	yes	yes	2 Phospho (STY)	0	1887.68	0.681263	46.406	45.561	0.00032933	65.092	55.02	208290000	1	0.371822	0.0292969	0.00337601	0.965551	0.342512	0.448016	0.0641263	0.86182	-0.90984	0.0313824	-0.507273	0.317807	1.5753	1.73936	0.857929	0.836817	1.25235	0.47248	0.973966	0.0356223	0.402567	0.426143	1.46412	1.62858	0.00217342	0.304258	0.849784	0.816493	0.571399	0.288702	-0.383347	0.914331
HORVU.MOREX.r3.3HG0312000	HORVU.MOREX.r3.3HG0312000.2	RING/U-box superfamily protein	SINLTQEESPALR	1176	yes	yes	Phospho (STY)	0	1536.72	0.718502	76.516	75.906	7.08e-26	107.46	70.618	62636000	14	-1.71389	-0.628406	-0.699085	-0.581322	-0.905676	0.540979	1.48486	0.107354	0.511422	0.347855	0.278967	0.54376	-0.65914	-0.720449	-2.26991	-2.01889	-1.4171	0.846418	0.973436	0.295542	-0.232455	0.683066	-1.71782	-1.03593	-0.286122	-1.6987	-1.18464	0.677738	1.20589	0.187555	-3.44377	-3.83447
HORVU.MOREX.r3.6HG0591450	HORVU.MOREX.r3.6HG0591450.1_2	TGN-localized SYP41 interacting protein	AHSDEGGSSDGVLVELPSQDAR	2092	yes	yes	2 Phospho (STY)	0	2384.95	0.952293	79.016	78.388	3.44e-125	122.84	114.45	218910000	12	2.08229	-0.0608635	-0.601479	2.02383	0.860944	1.39432	0.639189	0.458913	-0.33238	0.755951	-0.177767	0.831697	3.34354	-0.0857306	0.597084	0.9184	1.19332	1.49337	0.971569	0.297048	0.154613	0.860733	1.06052	0.905587	2.0534	0.135337	1.03871	0.78822	0.816956	0.199913	0.726671	-0.223769
HORVU.MOREX.r3.6HG0633600	HORVU.MOREX.r3.6HG0633600.1	Zinc finger CCCH domain-containing protein 19	AISGEDAGVVNFSGPK	2267	yes	yes	Phospho (STY)	0	1626.73	0.729067	76.484	75.816	8.23e-57	125.28	101.25	51990000	12	-0.311335	-0.585159	-1.74032	-2.10702	-1.18596	0.872086	0.933348	0.151501	-0.0380926	0.966195	-0.0104318	0.983408	0.321342	-0.0603228	-2.30463	-2.54786	-1.14787	1.48766	0.971441	0.285257	0.0276608	0.972551	-1.34173	-0.931725	-0.763036	-1.66561	-1.17553	0.407184	0.94378	0.0643514	-3.15457	-1.97098
HORVU.MOREX.r3.5HG0505190	HORVU.MOREX.r3.5HG0505190.1	Trihelix transcription factor	AADSDAANVSSPR	1830	yes	no	2 Phospho (STY)	0	1419.51	0.506868	26.624	26.223	5.91e-180	201.4	177.94	59039000	6	-1.13287	-0.727934	0.235748	0.541668	-0.270848	0.789269	0.990849	0.28845	0.0234628	0.970188	0.0512486	0.933077	-1.38207	0.77904	-0.0147476	-0.55946	-0.294311	0.909904	0.967386	0.314041	0.0277858	0.966121	-1.12353	0.572223	-0.999347	0.262266	-0.322096	0.864532	0.9396	0.321131	-3.20223	-1.69327
HORVU.MOREX.r3.5HG0497830	HORVU.MOREX.r3.5HG0497830.1_2	FAS-associated factor 2-B	GRGGTTMQPADEESSDEDTEDVEEAPLVR	1799	yes	yes	2 Phospho (STY)	1	3279.28	0.279971	77.08	76.52	2.08e-194	138.34	123.18	640160000	20	2.86407	2.48569	3.38582	3.11287	2.96211	0.38247	1.75085	0.00313056	0.783545	0.148637	1.14609	0.0234635	2.80634	2.8928	1.9768	1.03833	2.17857	0.865075	0.967303	0.120423	0.362547	0.529104	0.938034	2.5218	1.9658	1.83845	1.81602	0.656232	0.604756	0.231544	0.378502	1.65008
HORVU.MOREX.r3.1HG0067550	HORVU.MOREX.r3.1HG0067550.1_4	Adenine nucleotide alpha hydrolases-like superfamily protein	PSSPSPPSPVR	251	yes	yes	2 Phospho (STY)	0	1266.5	0.504683	39.09	38.723	1.35e-16	124.6	107.43	128340000	28	0.116724	-0.55192	-0.358999	-0.599199	-0.348349	0.326993	0.287189	0.252138	-0.675563	0.035698	-0.559376	0.183162	0.473236	0.648501	-0.221222	0.40834	0.327214	0.379434	0.962752	0.00789778	0.116187	0.772469	0.850466	0.437217	-0.723504	0.27993	0.211027	0.667867	0.846565	0.0615903	-0.7612	-0.676192
HORVU.MOREX.r3.3HG0302230	HORVU.MOREX.r3.3HG0302230.1_1	Avr9/Cf-9 rapidly elicited protein 137	VHPPMQQLSSSCPIIGQR	1137	yes	yes	Oxidation (M);Phospho (STY)	0	2129.98	0.975144	72.422	71.369	1.45e-87	148.2	134.6	425990000	33	-0.0577488	-1.30475	1.85366	1.07016	0.390329	1.37569	-0.703846	0.455573	-1.66421	0.0632437	-1.00716	0.317676	1.51304	2.04154	2.71747	1.94609	2.05454	0.498206	0.960363	0.16444	0.65705	0.361781	-0.24897	1.29937	1.86254	2.67701	1.39749	1.23476	0.303313	0.726967	0.810593	2.72333
HORVU.MOREX.r3.7HG0639080	HORVU.MOREX.r3.7HG0639080.1_3	Guanine nucleotide-binding protein subunit alpha-like protein	DDAPYSARTVPDYLDQK	2284	yes	yes	2 Phospho (STY)	1	2112.84	0.844246	78.475	78.287	0.0044351	43.611	32.742	46037000	2	1.43826	-0.983111	-0.668661	0.546888	0.0833442	1.11856	1.14907	0.138429	0.189151	0.758991	0.119687	0.865185	-0.0145493	-0.289811	-0.485384	0.366514	-0.105807	0.369392	0.959917	0.0608435	-0.0694646	0.874472	-0.930273	-0.380376	0.719603	0.445675	-0.0363426	0.757466	1.02938	0.101162	-1.34553	-1.80539
HORVU.MOREX.r3.3HG0236070	HORVU.MOREX.r3.3HG0236070.1	Translation machinery-associated protein 22	AHAPGVYPDELVASSSGGDDK	885	yes	yes	Phospho (STY)	0	2150.92	0.915758	72.967	72.041	1.17e-17	75.539	65.343	20069000	3	-1.98087	-2.41397	-2.16478	-3.15853	-2.42954	0.517391	0.564628	0.335653	-0.394916	0.514133	0.122007	0.872601	-2.8865	-2.93679	-1.07347	-1.24173	-2.03462	1.01523	0.959544	0.216133	0.516923	0.565344	-4.31259	-2.91195	-1.70823	-1.2734	-2.55154	1.36333	0.442622	0.612995	-3.42442	-2.75438
HORVU.MOREX.r3.1HG0049600	HORVU.MOREX.r3.1HG0049600.1	Kinesin-like protein	SSSSVSSYGGGGGGGSR	150	yes	yes	Phospho (STY)	0	1524.58	0.584194	23.696	23.174	2.25e-36	94.544	60.366	24015000	2	-1.45195	-1.15874	-1.75103	-1.63466	-1.49909	0.258142	0.14113	0.641915	-0.816038	0.034236	-0.136439	0.753892	-1.40875	-0.45712	-0.725231	-0.141121	-0.683056	0.539492	0.957167	0.0426212	0.679599	0.205287	-0.514152	-2.26951	-1.73941	-0.927551	-1.36266	0.790275	0.277568	0.5778	-2.07513	-0.893559
HORVU.MOREX.r3.5HG0512370	HORVU.MOREX.r3.5HG0512370.1_5	Kinase family protein	SVGTGIINPQIR	1860	yes	yes	Phospho (STY)	0	1333.68	0.675515	77.055	76.485	3.07e-26	109.24	89.227	109800000	17	-0.254414	-0.210869	0.0321255	-0.269234	-0.175598	0.14068	1.1107	0.147262	0.155438	0.272364	0.05797	0.884363	-0.0216579	-0.349076	-0.457852	-0.495558	-0.331036	0.215399	0.95526	0.205369	-0.0974682	0.811287	-0.36075	-1.12553	0.700772	-0.148767	-0.233568	0.750987	1.05273	0.216769	-2.16403	-0.770238
HORVU.MOREX.r3.4HG0395520	HORVU.MOREX.r3.4HG0395520.1_1	Protein VAC14-like protein	SAPGVVLSQEIQR	1472	yes	yes	Phospho (STY)	0	1462.72	0.718108	77.166	76.677	1.75e-88	181.98	160.68	2132600000	26	3.98826	4.27579	4.79499	4.7297	4.44718	0.383307	1.40452	0.0515427	0.451692	0.0862407	0.317837	0.364958	3.95494	4.3028	3.7909	3.93333	3.99549	0.217414	0.952824	0.138215	-0.133856	0.653324	3.52583	3.85727	4.56592	4.56837	4.12935	0.523321	1.08668	0.123137	2.00369	2.27831
HORVU.MOREX.r3.6HG0559310	HORVU.MOREX.r3.6HG0559310.1_2	Eukaryotic translation initiation factor	DTDFAAAADDDDDDDDDVQWATDTSAEAAR	2020	yes	yes	2 Phospho (STY)	0	3362.16	0.156938	81.153	80.333	8.12e-06	42.024	39.027	20055000	1	-7.01788	-4.58403	-6.70122	-5.11696	-5.85502	1.18721	-0.539408	0.518177	-1.49219	0.193525	-2.701	0.10361	-5.73497	-5.24275	-4.47068	-2.00294	-4.36284	1.65708	0.952779	0.36651	-1.20881	0.457464	-5.93295	-0.517379	-4.64725	-1.51852	-3.15403	2.55467	2.16159	0.167604	-4.10272	-4.87427
HORVU.MOREX.r3.7HG0708580	HORVU.MOREX.r3.7HG0708580.1_2	ATP-dependent RNA helicase	MGSDLDDGEDDSGEEVGFGSPR	2516	yes	yes	Phospho (STY)	0	2349.86	0.858045	74.502	73.604	5.07e-44	86.006	71.534	34500000	3	-1.88563	-0.717436	-1.11264	-1.51588	-1.3079	0.50458	0.827285	0.241601	-0.125203	0.687581	0.719786	0.292909	-1.49914	-1.33303	-1.12215	-0.776449	-1.18269	0.311684	0.952489	0.166547	0.844989	0.203468	-3.41908	-2.30496	-0.687999	-1.6987	-2.02768	1.14249	0.107499	0.899673	-3.23448	-2.84238
HORVU.MOREX.r3.7HG0674380	HORVU.MOREX.r3.7HG0674380.1_5	Enhancer of mRNA-decapping protein 4	MMDSDVTSGQGAFDRKDSFGNEEPR	2394	yes	yes	Oxidation (M);Phospho (STY)	2	2871.15	0.147702	67.044	66.129	1.11e-141	117.21	104.78	50192000	5	-1.93603	-0.119444	0.143955	-1.07895	-0.747617	0.95072	2.73933	0.17746	1.78727	0.177924	4.43053	0.0229101	-0.660767	-0.884326	-3.48893	-5.1055	-2.53488	2.14126	0.95206	0.656198	2.64326	0.180878	-6.77178	-6.00818	-1.07905	-6.85357	-5.17814	2.75912	-1.6912	0.47351	-0.91433	-0.242972
HORVU.MOREX.r3.2HG0193880	HORVU.MOREX.r3.2HG0193880.1_1	Clathrin interactor EPSIN 1	DPFNLSSSINGR	759	yes	yes	Phospho (STY)	0	1385.6	0.597659	77.097	76.538	2.07e-24	155.02	112.23	90605000	10	-0.653826	-0.241919	0.225676	-0.139435	-0.202376	0.361737	1.02136	0.0643102	0.071213	0.816758	0.956333	0.221116	-0.475372	-0.0356359	0.231602	-0.814949	-0.273589	0.463906	0.950148	0.0919433	0.88512	0.262178	-1.15742	-3.06621	-0.0653677	-0.34584	-1.15871	1.35335	0.0650287	0.937315	-2.33929	-1.17745
HORVU.MOREX.r3.7HG0739170	HORVU.MOREX.r3.7HG0739170.1	ATP synthase subunit beta	MTTFEESERESEYGYVR	2611	yes	yes	Phospho (STY)	1	2191.88	0.87693	73.001	71.712	2.62e-35	93.776	86.416	17951000	2	-4.77912	-1.38982	-6.15468	-4.46079	-4.1961	2.01008	1.2622	0.272604	0.312674	0.83152	0.275071	0.880274	-5.79909	-1.57377	-5.38717	-5.27506	-4.50877	1.9696	0.949527	0.390291	-0.0376027	0.983447	-6.28038	-6.72226	-0.434032	-4.44801	-4.47117	2.86587	0.98713	0.524524	-5.78943	-5.24766
HORVU.MOREX.r3.5HG0441730	HORVU.MOREX.r3.5HG0441730.1_6	splicing factor-like protein	RGYGGSPAHRSPPR	1611	yes	yes	2 Phospho (STY)	2	1653.69	0.692652	29.193	28.17	0.00015947	66.152	52.45	299490000	13	0.521039	-3.69391	2.34532	1.1524	0.0812117	2.62797	0.12669	0.931311	-0.82238	0.609097	-1.17546	0.409481	2.12758	-1.31791	1.75949	1.0452	0.903591	1.54767	0.94907	0.345398	-0.353083	0.672156	1.27401	0.97231	1.75321	1.02717	1.25667	0.356081	1.30215	0.0526299	-0.481888	1.20381
HORVU.MOREX.r3.1HG0015270	HORVU.MOREX.r3.1HG0015270.1_1	RRP15-like protein	SSEAPLDNFSDDE	55	yes	yes	Phospho (STY)	0	1504.52	0.524279	71.617	70.68	6.35e-255	210.95	195.2	1006600000	33	3.23587	2.79185	2.5486	2.52099	2.77433	0.330889	0.463739	0.565495	-0.484976	0.121004	0.0909162	0.774744	3.44603	3.7091	2.7203	3.16178	3.2593	0.423173	0.948715	0.266273	0.575892	0.132615	2.56624	3.23859	2.03998	2.88882	2.68341	0.509297	0.372823	0.65242	0.301228	2.50279
HORVU.MOREX.r3.6HG0543700	HORVU.MOREX.r3.6HG0543700.1_1	ATP-dependent helicase family protein	DQSEEEEPNNDVGYDLQHGTGSGK	1974	yes	yes	Phospho (STY)	0	2684.05	0.0511418	60.098	59.13	8.66e-191	180.23	172.33	305890000	15	-3.29616	1.77771	1.75976	1.97231	0.553405	2.56818	0.106478	0.952266	-0.840661	0.538503	-0.604126	0.661353	1.07722	1.59783	1.38515	1.51606	1.39407	0.228674	0.947139	0.433765	0.236535	0.448173	1.3324	0.895068	0.584952	1.8177	1.15753	0.536389	0.710605	0.561002	-2.84257	1.38675
HORVU.MOREX.r3.4HG0348850	HORVU.MOREX.r3.4HG0348850.1_8	Neutral/alkaline invertase	KRSFDEQSWSELSHR	1314	yes	yes	Phospho (STY)	2	1970.86	0.863603	75.41	74.744	0	215.06	194.46	1731200000	25	1.98385	4.82563	5.12329	5.44799	4.34519	1.59461	3.19057	0.161337	2.24356	0.0412987	1.29849	0.215632	2.89782	1.28274	2.31572	1.91025	2.10163	0.679941	0.947007	0.629349	-0.945068	0.166345	3.07062	2.16047	4.4203	2.5354	3.0467	0.988966	1.89208	0.357119	0.825432	3.61823
HORVU.MOREX.r3.6HG0617660	HORVU.MOREX.r3.6HG0617660.1_1	RNA polymerase-associated CTR9-like protein	AWSESDDDEPVQR	2198	yes	yes	2 Phospho (STY)	0	1692.57	0.570591	52.905	51.876	3.21e-34	157.5	137.76	324740000	27	1.80001	1.12714	1.40683	1.63584	1.49245	0.292082	0.624588	0.0711356	-0.321857	0.505483	0.932113	0.174378	2.49887	2.61535	1.00107	1.14195	1.81431	0.860955	0.946445	0.10461	1.25397	0.135796	-0.471048	0.644461	-0.110168	2.17812	0.56034	1.1744	-0.307525	0.646004	0.360476	0.76588
HORVU.MOREX.r3.2HG0159310	HORVU.MOREX.r3.2HG0159310.2_5	RNA binding family protein	TAVALADDSSVEHRLENESQDRNDK	629	yes	yes	2 Phospho (STY)	2	2958.24	0.239367	76.475	76.055	1.48e-06	46.464	33.817	27886000	1	-0.349417	-1.22456	-1.53993	-1.60437	-1.17957	0.577782	1.31709	0.0135859	0.371857	0.637242	1.27299	0.0377513	0.335703	-1.71432	-2.98667	-1.84041	-1.55143	1.38218	0.945234	0.245605	0.901134	0.297429	-2.48188	-2.96788	-1.36126	-2.99922	-2.45256	0.765114	0.0441	0.926188	-2.85589	-2.99379
HORVU.MOREX.r3.5HG0470960	HORVU.MOREX.r3.5HG0470960.2_1	Emsy N terminus domain-containing protein-like	STGGLQASLPNNPQPIHHDPAPSPTTSGRK	1699	yes	yes	2 Phospho (STY)	1	3221.47	0.465619	66.833	65.56	2.16e-267	185.7	164.42	854780000	17	2.63755	2.95713	2.97011	3.85915	3.10599	0.52514	0.918036	0.0367032	-0.0259764	0.943183	0.642726	0.261141	3.36466	2.99677	3.61335	2.55307	3.13196	0.461619	0.944012	0.0254068	0.668702	0.231875	3.06859	3.35704	1.48371	1.9437	2.46326	0.893444	0.27531	0.600536	1.53723	2.44238
HORVU.MOREX.r3.2HG0177740	HORVU.MOREX.r3.2HG0177740.1	Methyltransferase family protein	QNRPSESPVTPSR	698	yes	yes	2 Phospho (STY)	1	1613.66	0.660015	23.23	22.335	3.69e-05	78.441	64.283	113870000	2	0.62471	0.293327	-0.868059	-0.139481	-0.0223756	0.644795	1.60269	0.267876	0.664437	0.572842	0.555848	0.456991	1.09102	0.527636	-3.69047	-0.675444	-0.686813	2.13367	0.938251	0.592515	-0.108589	0.932753	0.837162	0.00587749	-1.95076	-1.20517	-0.578223	1.24116	1.04684	0.487526	-5.32024	0.499225
HORVU.MOREX.r3.1HG0065090	HORVU.MOREX.r3.1HG0065090.2	Wound-responsive family protein	NADGVGELTVGAVSDGNRSSSADIK	233	yes	yes	2 Phospho (STY)	1	2578.09	0.0949347	75.576	74.964	7.05e-107	102.51	85.356	51592000	4	-0.523844	-1.11918	-0.00190735	-1.92296	-0.891972	0.825083	0.189898	0.710822	-0.74687	0.218091	0.0281796	0.951994	-0.744797	0.657409	-0.731743	0.238722	-0.145102	0.705957	0.936768	0.0769123	0.775049	0.0973771	-0.480799	-1.20945	-1.2059	-0.784459	-0.920151	0.354395	0.161718	0.626869	-1.23541	-1.1601
HORVU.MOREX.r3.3HG0273620	HORVU.MOREX.r3.3HG0273620.1	Beta-adaptin-like protein	YQENDNDLLLSTSDKEDNGIR	1008	yes	yes	Phospho (STY)	1	2518.09	0.0860708	76.655	75.88	5.65e-107	157.83	139.3	140780000	6	0.277008	1.27639	1.32743	-0.216755	0.666017	0.761715	0.771324	0.273399	-0.163267	0.69898	0.53418	0.343036	0.578855	1.18833	0.727407	0.822545	0.829284	0.25952	0.934591	0.128458	0.697447	0.112758	0.0139427	-0.802003	0.495854	0.819555	0.131837	0.705082	0.237144	0.716753	0.142402	0.754882
HORVU.MOREX.r3.7HG0751310	HORVU.MOREX.r3.7HG0751310.2_1	High mobility group protein	SKSEINDDDDDEGSDEDEDDDE	2644	yes	yes	Phospho (STY)	1	2566.8	0.798794	33.612	32.103	2.01e-108	110.03	105.38	79559000	8	-0.330004	-5.13891	0.654472	0.61627	-1.04954	2.76401	-0.385571	0.831662	-1.31833	0.382037	-1.23777	0.409667	-0.0786343	-0.0681124	0.436806	0.785074	0.268783	0.419915	0.932755	0.417861	0.0805518	0.792057	0.0238275	-0.29355	0.393506	0.629142	0.188232	0.406481	0.852203	0.45657	0.410056	-0.0915308
HORVU.MOREX.r3.3HG0294980	HORVU.MOREX.r3.3HG0294980.1	Metacaspase	ETVRDVFESHSR	1098	yes	yes	Phospho (STY)	1	1540.67	0.667135	62.072	61.095	1.06e-24	135.47	120.59	398290000	27	0.480146	1.48428	2.47277	2.24983	1.67176	0.90016	1.1619	0.106132	0.229394	0.808879	-0.104349	0.894398	0.10166	0.0547132	2.86484	2.74824	1.44236	1.57605	0.932511	0.335157	-0.333743	0.748271	1.73303	0.214925	2.00475	3.15172	1.77611	1.20882	1.26625	0.134616	-0.122934	0.0377989
HORVU.MOREX.r3.5HG0469140	HORVU.MOREX.r3.5HG0469140.1	Tyrosine-protein phosphatase	LFQLGIDGSK	1692	yes	yes	Phospho (STY)	0	1156.55	0.55294	84.345	83.598	0.00073499	76.332	42.079	7495100	2	-4.8327	-4.6589	-7.16622	-5.90698	-5.6412	1.15685	0.0769098	0.917195	-0.854782	0.311191	-2.23114	0.0933773	-5.37683	-5.84365	-4.37027	-3.55491	-4.78642	1.02569	0.931692	0.205927	-1.37636	0.252488	-6.10117	-2.25592	-1.84322	-3.4399	-3.41006	1.91746	2.30805	0.0688597	-4.68758	-6.23265
HORVU.MOREX.r3.1HG0095440	HORVU.MOREX.r3.1HG0095440.1_1	winged-helix DNA-binding transcription factor family protein	ERPEAAVSAESGDTALAATRPR	392	yes	yes	2 Phospho (STY)	2	2414.06	0.0628467	60.841	59.616	5.22e-108	109.25	92.101	656250000	19	2.25493	2.31133	2.88379	0.0548153	1.87621	1.24706	-0.364653	0.597316	-1.29625	0.146164	-0.663309	0.399881	4.49539	2.89742	2.96347	2.33357	3.17246	0.926142	0.931594	0.113679	0.632938	0.333149	3.05147	3.03225	1.4216	2.65278	2.53952	0.767559	0.298656	0.514778	2.44983	2.45282
HORVU.MOREX.r3.7HG0682790	HORVU.MOREX.r3.7HG0682790.1	Meiosis arrest female protein 1	GACYRPPTCSEDDFSDDENQADQEPR	2430	yes	yes	2 Phospho (STY)	1	3218.13	0.126781	66.42	65.678	2.39e-147	137.29	128.07	189260000	11	-0.383568	0.941755	1.30735	2.58613	1.11292	1.2216	0.558906	0.612315	-0.371904	0.59139	-0.199931	0.75851	1.11577	1.04349	2.01167	1.76835	1.48482	0.479213	0.93081	0.332034	0.171972	0.540611	1.45541	1.01732	1.52222	1.25645	1.31285	0.227068	0.758837	0.409816	-1.47526	-0.165153
HORVU.MOREX.r3.5HG0441730	HORVU.MOREX.r3.5HG0441730.1_2	splicing factor-like protein	GYGGSPAHRSPPR	1611	yes	yes	2 Phospho (STY)	1	1497.59	0.591541	23.303	22.569	1.1e-08	87.519	57.314	2068900000	23	-1.66209	5.38819	3.56179	5.19303	3.12023	3.29169	1.30925	0.626488	0.378657	0.830011	0.284629	0.871248	3.20588	3.52453	2.34712	1.88877	2.74158	0.755306	0.930597	0.656348	-0.0940275	0.861287	1.97129	2.91161	3.68497	2.77455	2.8356	0.701895	1.02462	0.623993	4.70032	2.0213
HORVU.MOREX.r3.5HG0499650	HORVU.MOREX.r3.5HG0499650.1	Protein XAP5 CIRCADIAN TIMEKEEPER	LSFYDDIGNGSDEDEFENQDTQKK	1806	yes	yes	Phospho (STY)	1	2873.16	0.155273	82.807	82.401	9.78e-151	161.2	151.58	107720000	3	-5.51004	0.400782	-7.38947	-5.28952	-4.44706	3.36645	-2.00704	0.505321	-2.93733	0.26036	-0.199507	0.942577	-0.158945	-0.0422812	0.623804	-6.46152	-1.50974	3.31915	0.930284	0.75266	2.73782	0.339961	-8.33446	-4.86829	1.46178	-5.24926	-4.24756	4.11048	-1.80754	0.577387	1.67196	-6.68394
HORVU.MOREX.r3.2HG0105650	HORVU.MOREX.r3.2HG0105650.1_1	Cleavage and polyadenylation specificity factor subunit 1	SGDIEGDVPFSK	419	yes	yes	Phospho (STY)	0	1329.55	0.548977	72.195	71.192	6.73e-15	100.19	84.297	59598000	15	-0.806746	-0.823601	-0.627119	-0.564928	-0.705598	0.129232	0.746125	0.138482	-0.183871	0.476687	-0.012321	0.9737	-0.789072	0.145348	-0.551197	-0.891991	-0.521728	0.467057	0.929996	0.107095	0.17155	0.699109	-0.910952	-0.963097	-1.24114	0.342085	-0.693277	0.705294	0.758446	0.222699	-2.63393	-1.3559
HORVU.MOREX.r3.1HG0053630	HORVU.MOREX.r3.1HG0053630.1	Cellulose synthase-like protein	ALSLPHGPGGK	171	yes	yes	Phospho (STY)	0	1112.54	0.537959	60.244	59.058	1.07e-09	93.839	56.283	80734000	6	-2.77862	-1.61672	-1.41049	-1.36188	-1.79193	0.667008	-0.484055	0.595383	-1.41311	0.0373279	-1.34561	0.0623525	-1.60177	-0.030406	-0.0874519	0.204341	-0.378821	0.825019	0.929054	0.340241	0.0675015	0.919051	-1.62861	-0.763042	-0.01649	0.622849	-0.446323	0.970566	0.861552	0.391259	-1.21549	0.833449
HORVU.MOREX.r3.1HG0065100	HORVU.MOREX.r3.1HG0065100.1_3	DNA helicase	QPTGGPRTPRSDDDGDGLTPSSPGR	234	yes	yes	3 Phospho (STY)	2	2762.07	0.0735611	47.678	47.211	5.35e-93	98.398	85.34	235960000	3	2.18708	1.21631	0.722481	0.969706	1.27389	0.641301	1.11678	0.30567	0.188546	0.6684	0.519189	0.427548	1.76426	1.10353	1.02584	0.447758	1.08535	0.538922	0.928232	0.381104	0.330643	0.592426	1.50883	1.56826	-0.65203	0.593758	0.754704	1.03849	0.597589	0.599314	-2.58543	1.59737
HORVU.MOREX.r3.5HG0488300	HORVU.MOREX.r3.5HG0488300.1_2	ABC transporter G family member	STQPSVHVADEGSEGNETK	1756	yes	yes	2 Phospho (STY)	0	2130.81	0.814403	40.917	40.517	2.55e-87	122.18	112.22	195560000	20	0.341595	-0.314665	1.55266	1.50007	0.769917	0.913893	0.286398	0.705746	-0.640944	0.249262	0.297474	0.601553	0.990963	1.30167	1.3624	1.98841	1.41086	0.41799	0.927343	0.172003	0.938418	0.0385572	0.0417093	0.724731	-0.0413923	1.16472	0.472443	0.57517	-0.0110755	0.986541	-0.25309	-0.57244
[truncated: 3,690 more rows]
[truncated: 4 more columns]

## Sheet: B
geneID	Proteins	annotation	GO.term.name	GO.term.accession	Sequence	Protein_Groups	Unique__Groups_	Unique__Proteins_	Modifications	Missed_cleavages	Mass	Mass_Fractional_Part	Retention_time	Calibrated_retention_time	PEP	Score	Delta_score	MS_MS_Count	Intensity_chit6_10_min_1	Intensity_chit6_10_min_2	Intensity_chit6_10_min_3	Intensity_chit6_10_min_4	ave_Intensity_chit6	Intensity_Ergosterol_10_min_1	Intensity_Ergosterol_10_min_2	Intensity_Ergosterol_10_min_3	Intensity_Ergosterol_10_min_4	ave_Intensity_Ergosterol	Intensity_Si_lipids_10_min_1	Intensity_Si_lipids_10_min_2	Intensity_Si_lipids_10_min_3	Intensity_Si_lipids_10_min_4	ave_Intensity_Silipids	Intensity_SC_10_min_1	Intensity_SC_10_min_2	Intensity_SC_10_min_3	Intensity_SC_10_min_4
[truncated: 377 more rows]

[truncated: 1 more sheets: C]
