# Supplementary material for: Ergosterol‐induced immune response in barley involves phosphorylation of phosphatidylinositol phosphate metabolic enzymes and activation of diterpene biosynthesis
Source: New Phytol. 2025 Mar 7;246(3):1236–55. doi: 10.1111/nph.70022 (PMC11982792; doi:10.1111/nph.70022)
Supplement: Supplementary file 3 — Table S2 RNA‐seq data. [file NPH-246-1236-s001.xlsx]

## Sheet: article_info
New Phytologist Supporting Information
Article title:	Ergosterol-Induced Immune Response in Barley Involves Phosphorylation of Phosphatidylinositol Phosphate Metabolic Enzymes and Activation of Diterpene Biosynthesis
Authors:	Pia Saake, Mathias Brands, Asmamaw Bidru Endeshaw, Sara Christina Stolze, Philipp Westhoff, Gerd Ulrich Balcke, Götz Hensel, Nicholas Holton, Cyril Zipfel, Alain Tissier, Hirofumi Nakagami, Alga Zuccaro
Article acceptance date:	2025-01-23

## Sheet: A
locus	target_id	description	log2FC_RNAseq2_Erg_vs_SC	log2FC_RNAseq2_Silpids_vs_SC	Ergo_vs_SC_roots_RNAseq2_q_value	Silipids_vs_SC_roots_RNAseq2_q_value	RNAseq2_SC_2h_1_tpm	RNAseq2_SC_2h_2_tpm	RNAseq2_SC_2h_3_tpm	RNAseq2_Erg_2h_1_tpm	RNAseq2_Erg_2h_2_tpm	RNAseq2_Erg_2h_3_tpm	RNAseq2_SiLipids_2h_1_tpm	RNAseq2_SiLipids_2h_2_tpm	RNAseq2_SiLipids_2h_3_tpm	RNAseq2_SiLipids_2h_4_tpm	means_RNAseq2_SC_2h_	means_RNAseq2_Erg_2h_	means_RNAseq2_SiLipids_2h_
HORVU.MOREX.r3.2HG0213120	HORVU.MOREX.r3.2HG0213120.1	Blue copper protein	3.4329	4.07072	0.0412763	0.0167534	0	1.77348	1.26905	22.7604	20.0016	19.4948	44.9624	26.6354	28.952	30.8335	1.01418	20.7523	32.8458
HORVU.MOREX.r3.2HG0213070	HORVU.MOREX.r3.2HG0213070.1	Blue copper protein	3.29446	3.2764	0.00211023	0.00230274	10.099	9.0682	6.4432	99.9783	82.3728	95.3578	82.1531	75.8032	95.681	111.984	8.5368	92.5696	91.4053
HORVU.MOREX.r3.1HG0069120	HORVU.MOREX.r3.1HG0069120.1	Homeobox-leucine zipper protein HOX19	2.81956	2.67157	0.0231382	0.016559	5.04932	2.19491	2.87165	41.8282	28.7492	19.0135	20.6278	21.9836	41.9863	22.8215	3.37196	29.8636	26.8548
HORVU.MOREX.r3.1HG0085440	HORVU.MOREX.r3.1HG0085440.1	1-deoxy-D-xylulose 5-phosphate synthase	2.74586	2.12062	0.00102715	0.0034645	1.50508	1.80179	1.48293	16.0481	14.0671	19.1381	7.40433	8.91253	10.5752	14.2765	1.5966	16.4178	10.2921
HORVU.MOREX.r3.5HG0444100	HORVU.MOREX.r3.5HG0444100.1	Pathogenesis-related protein 1	2.66822	2.72239	0.0770117	0.0344888	3.7528	1.11009	2.61147	23.1864	9.06709	31.3263	14.6953	16.8525	22.1067	34.5148	2.49145	21.1933	22.0423
HORVU.MOREX.r3.4HG0406420	HORVU.MOREX.r3.4HG0406420.1	Purine permease-like protein	2.44862	2.71492	0.00161647	0.00269158	3.63582	4.51085	5.75059	33.5006	27.1792	28.5613	31.3622	28.2727	34.5812	49.704	4.63242	29.747	35.98
HORVU.MOREX.r3.2HG0213100	HORVU.MOREX.r3.2HG0213100.1	Blue copper protein	2.39912	2.608	0.00587969	0.0028329	8.77465	6.06741	10.7999	56.3968	40.3584	51.3254	65.2397	53.7923	51.4613	58.3313	8.54732	49.3602	57.2062
HORVU.MOREX.r3.2HG0216680	HORVU.MOREX.r3.2HG0216680.1	1-deoxy-D-xylulose 5-phosphate synthase	2.28028	1.94265	0.00493654	0.00864899	2.34685	4.61316	2.49485	19.4872	16.747	21.2681	12.2908	11.2409	17.5822	18.7232	3.15162	19.1674	14.9593
HORVU.MOREX.r3.2HG0213110	HORVU.MOREX.r3.2HG0213110.1	Blue copper protein	2.24477	2.12856	0.00386418	0.00605697	31.4221	36.4503	22.5172	153.193	151.271	135.166	109.92	108.461	161.226	160.891	30.1299	146.543	135.125
HORVU.MOREX.r3.5HG0444220	HORVU.MOREX.r3.5HG0444220.1	Pathogenesis-related protein	2.19425	2.00767	0.032415	0.0191014	28.06	83.1364	23.0134	225.212	152.68	247.053	177.722	167.927	152.285	233.75	44.7366	208.315	182.921
HORVU.MOREX.r3.6HG0606350	HORVU.MOREX.r3.6HG0606350.1	Major facilitator superfamily protein	2.15243	1.74396	0.0086229	0.0268569	0.648498	1.87212	1.30921	8.9987	8.01474	10.3503	3.72629	6.12958	6.91374	9.7327	1.27661	9.12125	6.62558
HORVU.MOREX.r3.6HG0606350	HORVU.MOREX.r3.6HG0606350.1	Peptide transporter	2.15243	1.74396	0.0086229	0.0268569	0.648498	1.87212	1.30921	8.9987	8.01474	10.3503	3.72629	6.12958	6.91374	9.7327	1.27661	9.12125	6.62558
HORVU.MOREX.r3.7HG0643120	HORVU.MOREX.r3.7HG0643120.1	Tryptophan decarboxylase	2.14754	1.45947	0.00627413	0.0102697	0.730787	1.89864	1.09701	10.4418	8.68871	7.67234	5.3372	4.28275	4.59103	6.45325	1.24215	8.93428	5.16606
HORVU.MOREX.r3.2HG0122070	HORVU.MOREX.r3.2HG0122070.1	Adenylyltransferase and sulfurtransferase uba4	2.12927	3.26168	0.136572	0.0218941	0	3.30387	1.31327	13.0171	10.2946	7.01301	19.6191	12.4016	21.4836	39.9033	1.53905	10.1082	23.3519
HORVU.MOREX.r3.2HG0099360	HORVU.MOREX.r3.2HG0099360.1	Kaurene synthase	2.10674	1.80479	0.00963075	0.00304053	11.502	19.4288	11.7863	71.4388	43.4757	78.997	57.7891	52.0738	43.3301	55.774	14.239	64.6372	52.2418
HORVU.MOREX.r3.6HG0606340	HORVU.MOREX.r3.6HG0606340.1	Peptide transporter	2.08394	1.36136	0.00460028	0.00593157	0.992484	1.416	1.54064	8.81912	10.8571	6.78547	6.04021	5.52536	3.56431	4.67564	1.31637	8.82056	4.95138
HORVU.MOREX.r3.2HG0193660	HORVU.MOREX.r3.2HG0193660.1	Ubiquinol oxidase	2.06968	2.0697	0.00383195	0.00251202	7.13913	5.03993	5.98467	29.4693	31.3905	24.984	28.5938	24.9299	28.0618	32.875	6.05458	28.6146	28.6151
HORVU.MOREX.r3.6HG0606430	HORVU.MOREX.r3.6HG0606430.1	Peptide transporter	2.04057	1.56812	0.00553443	0.00777292	0.445654	0.642829	0.223711	5.22264	4.66192	4.85613	2.43602	2.81942	3.71698	4.07615	0.437398	4.91356	3.26214
HORVU.MOREX.r3.4HG0341100	HORVU.MOREX.r3.4HG0341100.1	UDP-glycosyltransferase	2.03479	1.7895	0.00161647	0.00740802	2.77726	3.46099	3.22135	16.3599	13.6246	18.0704	9.12937	11.4431	16.4365	16.4206	3.1532	16.0183	13.3574
HORVU.MOREX.r3.2HG0213140	HORVU.MOREX.r3.2HG0213140.1	Blue copper protein	1.95179	2.13498	0.00161647	0.0016042	41.8905	43.0203	43.6908	173.908	189.638	142.56	194.354	160.798	237.135	174.426	42.8672	168.702	191.678
HORVU.MOREX.r3.4HG0380250	HORVU.MOREX.r3.4HG0380250.1	serine-rich protein-like protein	1.89214	1.55932	0.00102715	0.00703517	35.9881	35.58	35.3741	140.811	133.679	130.598	88.1538	88.2537	122.467	129.148	35.6474	135.029	107.006
HORVU.MOREX.r3.5HG0486200	HORVU.MOREX.r3.5HG0486200.1	Mitochondrial carrier family	1.88288	1.72232	0.00564436	0.00430797	4.22913	3.75562	5.60882	23.2381	19.5162	15.4444	19.351	14.8101	14.2521	20.5913	4.53119	19.3996	17.2511
HORVU.MOREX.r3.5HG0517230	HORVU.MOREX.r3.5HG0517230.1	VQ motif family protein	1.87686	2.24961	0.0124802	0.00593157	9.54646	7.24244	6.91747	35.5671	32.8577	26.6609	34.3723	32.8976	51.0147	47.0528	7.90212	31.6952	41.3344
HORVU.MOREX.r3.7HG0679840	HORVU.MOREX.r3.7HG0679840.1	Lipoxygenase	1.86714	1.87856	0.00152364	0.00230274	2.39252	2.6557	2.55184	10.4056	12.5418	12.7225	9.45191	11.1861	13.044	14.2878	2.53335	11.89	11.9925
HORVU.MOREX.r3.3HG0294720	HORVU.MOREX.r3.3HG0294720.1	Subtilisin-like protease	1.86284	1.84779	0.00383195	0.00401788	16.5556	22.7497	13.7249	71.815	63.0473	65.9321	75.4381	59.1192	52.6877	77.6616	17.6767	66.9315	66.2267
HORVU.MOREX.r3.4HG0406450	HORVU.MOREX.r3.4HG0406450.1	Purine permease-like protein	1.8397	2.00065	0.00330892	0.00441326	5.31948	9.11318	6.97328	30.423	27.6488	26.2855	24.9306	28.1852	32.7413	40.3667	7.13531	28.1191	31.5559
HORVU.MOREX.r3.4HG0401210	HORVU.MOREX.r3.4HG0401210.1	Blue copper protein	1.81336	1.93901	0.00564262	0.00379228	16.6813	31.5233	20.5958	84.3743	78.6112	86.3634	80.0373	89.6052	91.1854	102.257	22.9335	83.1163	90.7712
HORVU.MOREX.r3.4HG0406090	HORVU.MOREX.r3.4HG0406090.1	Agmatine coumaroyltransferase-2	1.80926	1.3086	0.00587969	0.0135186	19.0298	31.3952	17.8593	75.8458	84.6054	86.3734	47.3655	62.3148	55.9508	65.7981	22.7614	82.2749	57.8573
HORVU.MOREX.r3.7HG0664260	HORVU.MOREX.r3.7HG0664260.1	12-oxophytodienoate reductase-like protein	1.78912	1.49502	0.0330673	0.0334317	2.70992	5.58656	7.90797	20.8583	24.8279	17.685	16.4773	13.7294	18.2722	19.696	5.40148	21.1237	17.0437
HORVU.MOREX.r3.2HG0216780	HORVU.MOREX.r3.2HG0216780.1	Receptor-kinase	1.77867	1.40162	0.00460028	0.00695051	4.54286	4.8931	3.42725	20.5768	13.6292	17.2222	14.7654	10.9265	10.1984	15.9901	4.28774	17.1427	12.9701
HORVU.MOREX.r3.2HG0213090	HORVU.MOREX.r3.2HG0213090.1	Blue copper protein	1.77788	1.67627	0.00386418	0.00390422	107.344	85.7376	96.3076	356.053	329.372	314.24	342.906	271.074	305.87	322.119	96.4631	333.222	310.492
HORVU.MOREX.r3.4HG0406080	HORVU.MOREX.r3.4HG0406080.1	Agmatine coumaroyltransferase-2	1.77558	1.40326	0.0181175	0.0544947	9.58996	17.8862	7.71995	40.7641	38.3596	48.6508	21.405	39.9627	30.7048	38.632	11.732	42.5915	32.6761
HORVU.MOREX.r3.1HG0009480	HORVU.MOREX.r3.1HG0009480.1	Lectin receptor kinase	1.7602	1.59341	0.00851491	0.00796015	2.27201	3.8587	2.26951	15.763	9.66284	10.1919	13.1961	8.22015	8.03041	12.4219	2.80007	11.8726	10.4671
HORVU.MOREX.r3.2HG0099570	HORVU.MOREX.r3.2HG0099570.1	Copalyl diphosphate synthase	1.73643	1.32123	0.0130873	0.010292	57.1254	99.1166	53.6212	255.738	182.47	268.071	176.572	172.695	158.158	197.777	69.9544	235.426	176.3
HORVU.MOREX.r3.6HG0613330	HORVU.MOREX.r3.6HG0613330.1	Chalcone synthase	1.7339	1.65809	0.00651626	0.0105647	45.7328	30.3106	38.6569	125.553	140.017	122.931	103.854	103.05	137.074	147.304	38.2334	129.5	122.82
HORVU.MOREX.r3.7HG0649570	HORVU.MOREX.r3.7HG0649570.1	Early nodulin 93	1.73134	2.25535	0.0368258	0.0229649	3.22944	8.76538	3.84484	14.8025	25.5346	19.2172	18.0209	27.9783	48.8888	21.0449	5.27989	19.8514	28.9832
HORVU.MOREX.r3.7HG0654260	HORVU.MOREX.r3.7HG0654260.1	Subtilisin-like protease	1.72699	2.16407	0.00276844	0.00157382	52.2744	47.5952	48.6032	202.286	140.751	155.392	244.342	221.386	183.705	251.724	49.4909	166.143	225.289
HORVU.MOREX.r3.5HG0498970	HORVU.MOREX.r3.5HG0498970.1	Calmodulin-lysine N-methyltransferase	1.72678	0.97865	0.0167051	0.180967	11.9047	17.0601	16.2618	47.7673	52.2222	56.6348	31.0608	35.4608	21.8697	34.3238	15.0755	52.2081	30.6788
HORVU.MOREX.r3.5HG0517210	HORVU.MOREX.r3.5HG0517210.1	1-pyrroline-5-carboxylate dehydrogenase	1.72593	2.89855	0.131681	0.0100082	0.468844	1.5774	0.567162	4.93133	5.28989	5.34754	15.1479	16.7003	8.50161	11.4608	0.871135	5.18959	12.9527
HORVU.MOREX.r3.2HG0196340	HORVU.MOREX.r3.2HG0196340.1	senescence-associated family protein (DUF581)	1.71003	1.6634	0.00498114	0.00566887	9.65837	10.6333	11.5957	39.9483	38.77	32.4222	29.105	35.4938	33.1061	45.642	10.6291	37.0468	35.8367
HORVU.MOREX.r3.2HG0208670	HORVU.MOREX.r3.2HG0208670.1	Heavy metal transport/detoxification superfamily protein	1.69573	1.57694	0.0126701	0.0114135	2.82426	5.53619	2.939	15.8751	11.3066	16.1401	10.6725	11.4483	15.8705	14.8892	3.76648	14.4406	13.2201
HORVU.MOREX.r3.5HG0501430	HORVU.MOREX.r3.5HG0501430.1	Agmatine coumaroyltransferase-2	1.69141	1.46102	0.00526741	0.00398008	0.702555	1.24018	0.939219	5.2108	4.20687	6.57939	3.72194	4.59456	5.04473	4.2297	0.960651	5.33235	4.39773
HORVU.MOREX.r3.4HG0401170	HORVU.MOREX.r3.4HG0401170.1	Blue copper protein	1.68177	1.59939	0.00152364	0.0016042	364.345	478.458	388.058	1295.5	1268.57	1391.42	1149.9	1207.95	1251.75	1371.45	410.287	1318.5	1245.26
HORVU.MOREX.r3.4HG0418820	HORVU.MOREX.r3.4HG0418820.1	Germin-like protein	1.66586	1.70407	0.011867	0.00740802	7.62502	5.22409	4.95008	22.8932	23.4863	16.6171	21.6752	19.8788	17.8218	26.9808	5.93306	20.9989	21.5892
HORVU.MOREX.r3.3HG0318390	HORVU.MOREX.r3.3HG0318390.1	Leucine-rich repeat receptor-like kinase	1.62602	1.62564	0.0762071	0.044969	8.86662	17.8378	6.09154	45.1434	23.3622	38.9825	31.262	31.8978	30.156	49.9623	10.932	35.8294	35.8195
HORVU.MOREX.r3.2HG0139080	HORVU.MOREX.r3.2HG0139080.1	Aspartic proteinase nepenthesin-1	1.61955	1.66502	0.00526741	0.00648127	3.46651	2.69069	2.40799	9.47711	11.0329	12.0275	8.53905	10.3563	12.5508	13.4544	2.85506	10.8458	11.2251
HORVU.MOREX.r3.5HG0533210	HORVU.MOREX.r3.5HG0533210.1	Pirin-like protein	1.60605	1.81313	0.00704642	0.00390422	4.43013	7.92544	6.12481	20.0046	17.732	24.6535	22.9923	20.3906	25.154	28.1072	6.16013	20.7967	24.161
HORVU.MOREX.r3.2HG0203250	HORVU.MOREX.r3.2HG0203250.1	quiescin-sulfhydryl oxidase 1	1.59627	1.29727	0.0179015	0.0128876	754.383	463.665	496.583	2091.1	1669.82	1429.52	1685.48	1310.23	1088.22	1540.48	571.544	1730.15	1406.1
HORVU.MOREX.r3.7HG0639820	HORVU.MOREX.r3.7HG0639820.1	SHR5-receptor-like kinase	1.5961	1.21714	0.00587969	0.00740802	1.57045	2.89413	2.10609	10.0422	6.93268	8.9597	6.85302	7.74228	4.7842	6.28767	2.19022	8.64486	6.41679
HORVU.MOREX.r3.4HG0331910	HORVU.MOREX.r3.4HG0331910.1	Receptor protein kinase	1.56711	1.24852	0.0188053	0.0273171	0.858396	2.11962	0.904445	6.59426	4.52129	6.27796	3.88029	5.42265	3.03255	5.46792	1.29415	5.79784	4.45085
HORVU.MOREX.r3.7HG0642910	HORVU.MOREX.r3.7HG0642910.1	Kinase	1.56623	1.57186	0.0470381	0.028684	0.226348	1.22996	0.58429	5.20137	3.39733	3.32804	3.65247	3.00999	3.81833	5.4993	0.680199	3.97558	3.99502
HORVU.MOREX.r3.4HG0340040	HORVU.MOREX.r3.4HG0340040.1	BnaCnng07380D protein	1.56152	1.46554	0.0128628	0.0150938	5.80967	4.50986	7.17725	16.8374	22.2228	18.4392	16.4963	14.5399	24.5875	15.8502	5.83226	19.1665	17.8685
HORVU.MOREX.r3.7HG0727810	HORVU.MOREX.r3.7HG0727810.1	Yellow stripe 1A transporter	1.56049	1.06912	0.0373473	0.0682818	0.227484	0.840609	0.138182	3.89609	2.37689	3.1336	2.04774	1.1885	1.69325	2.83769	0.402092	3.13553	1.94179
HORVU.MOREX.r3.3HG0312200	HORVU.MOREX.r3.3HG0312200.1	Sec14p-like phosphatidylinositol transfer family protein	1.52718	1.44985	0.00651626	0.00796015	38.9189	46.1832	29.4572	114.297	97.3398	124.196	90.2308	98.3947	109.723	125.85	38.1864	111.944	106.05
HORVU.MOREX.r3.3HG0267290	HORVU.MOREX.r3.3HG0267290.1	basic helix-loop-helix (bHLH) DNA-binding superfamily protein	1.52496	1.48668	0.00383195	0.0028329	6.23662	5.4658	4.80401	17.9091	19.1848	16.0415	15.299	17.9597	16.3688	19.2599	5.50214	17.7118	17.2218
HORVU.MOREX.r3.1HG0076600	HORVU.MOREX.r3.1HG0076600.1	ABC(ATP-binding) family transporter	1.52346	1.44341	0.00454681	0.00307216	41.9411	45.8298	34.7776	137.885	97.8726	122.168	121.034	103.801	94.6512	131.775	40.8495	119.309	112.815
HORVU.MOREX.r3.5HG0480140	HORVU.MOREX.r3.5HG0480140.1	Kinase-like protein	1.51671	1.12802	0.00511573	0.00750637	1.08966	1.18672	0.926683	5.51347	4.49106	4.74473	3.63573	3.14457	3.30797	3.98812	1.06769	4.91642	3.5191
HORVU.MOREX.r3.7HG0644030	HORVU.MOREX.r3.7HG0644030.1	Seed maturation protein	1.50595	1.88975	0.142055	0.0312648	8.26201	5.66832	11.271	19.9379	37.6102	19.5472	40.5072	25.1603	29.7529	39.9209	8.40044	25.6984	33.8353
HORVU.MOREX.r3.3HG0236050	HORVU.MOREX.r3.3HG0236050.1	Basic helix loop helix (BHLH) family transcription factor	1.48059	1.40031	0.00493654	0.00390422	6.70214	11.075	9.0129	25.8958	26.2413	27.9958	23.7202	24.1477	25.0231	27.9537	8.93001	26.711	25.2112
HORVU.MOREX.r3.7HG0702070	HORVU.MOREX.r3.7HG0702070.1	Blue copper protein	1.47771	1.75864	0.00881712	0.00450917	2.21733	2.50313	2.33758	8.58295	7.60296	8.82642	9.77286	8.06279	13.3413	10.2022	2.35268	8.33744	10.3448
HORVU.MOREX.r3.2HG0167350	HORVU.MOREX.r3.2HG0167350.1	U-box domain-containing family protein	1.46949	1.38117	0.00863852	0.0100082	9.21121	6.29545	5.92156	22.12	21.4022	21.1253	16.8204	21.1846	21.5979	21.2375	7.14274	21.5492	20.2101
HORVU.MOREX.r3.6HG0614080	HORVU.MOREX.r3.6HG0614080.1	Receptor-like kinase	1.46676	1.48546	0.0235871	0.016559	0.542717	0.332655	0.423358	3.03616	3.2313	2.61425	2.05573	2.65726	3.16961	4.16633	0.43291	2.96057	3.01223
HORVU.MOREX.r3.5HG0494290	HORVU.MOREX.r3.5HG0494290.1	Ascorbate oxidase	1.45293	2.06263	0.00587969	0.00230274	0.274047	0.29317	0.209649	3.22824	2.04053	2.07091	2.93562	4.18105	5.3069	4.61337	0.258955	2.44656	4.25924
HORVU.MOREX.r3.7HG0708960	HORVU.MOREX.r3.7HG0708960.1	VQ motif family protein	1.44292	1.20969	0.00984055	0.0419226	11.652	18.1746	10.5071	38.9132	33.9756	41.923	28.8189	27.6653	27.7495	45.4007	13.4446	38.2706	32.4086
HORVU.MOREX.r3.7HG0722560	HORVU.MOREX.r3.7HG0722560.1	Pleiotropic drug resistance ABC transporter	1.44267	1.17509	0.00161647	0.00251202	12.3805	16.1327	12.6519	42.3682	34.4054	40.2772	32.8933	35.1302	26.0602	34.8869	13.7217	39.0169	32.2426
HORVU.MOREX.r3.4HG0401180	HORVU.MOREX.r3.4HG0401180.1	Blue copper protein	1.43399	1.44505	0.0582111	0.0484761	16.6026	52.833	26.1457	95.0084	80.978	87.3735	71.9242	86.9288	91.2258	103.801	31.8604	87.7866	88.4699
HORVU.MOREX.r3.5HG0496740	HORVU.MOREX.r3.5HG0496740.1	Agmatine coumaroyltransferase-2	1.43067	1.39119	0.0130873	0.0193815	5.86055	10.1972	6.53226	18.0502	24.3189	23.6143	16.2052	18.7605	22.9278	27.6014	7.53	21.9945	21.3737
HORVU.MOREX.r3.7HG0649550	HORVU.MOREX.r3.7HG0649550.1	Early nodulin 93	1.42477	1.62247	0.0205966	0.0152883	27.542	55.1053	36.953	91.7563	130.747	103.644	95.1544	125.486	171.673	107.006	39.8668	108.716	124.83
HORVU.MOREX.r3.7HG0648480	HORVU.MOREX.r3.7HG0648480.1	Lectin receptor kinase	1.4223	1.34714	0.00704642	0.00851712	3.92645	6.73693	4.83889	17.967	12.9358	15.6856	12.8862	13.362	13.7896	18.7237	5.16742	15.5295	14.6904
HORVU.MOREX.r3.6HG0612440	HORVU.MOREX.r3.6HG0612440.1	transmembrane protein	1.4123	1.58723	0.00748126	0.00172555	24.6872	22.7753	22.2369	81.4575	55.5371	53.5024	70.0352	66.5951	70.747	79.8773	23.2331	63.499	71.8136
HORVU.MOREX.r3.3HG0220160	HORVU.MOREX.r3.3HG0220160.1	Germin-like protein	1.40938	1.87187	0.101444	0.035769	3.13397	0.783093	1.88244	8.11495	6.21043	6.04811	9.94916	7.31134	10.6516	11.0303	1.93317	6.79116	9.7356
HORVU.MOREX.r3.6HG0616340	HORVU.MOREX.r3.6HG0616340.1	U-box domain-containing protein	1.40845	1.40707	0.00564436	0.0144128	11.0595	13.5776	9.63783	27.336	34.708	33.9028	22.9707	30.7988	33.3584	40.6757	11.425	31.9823	31.9509
HORVU.MOREX.r3.7HG0739820	HORVU.MOREX.r3.7HG0739820.1	transmembrane protein	1.40574	1.34187	0.0331021	0.0434756	0.871532	1.37113	0.656398	5.42397	3.02397	4.18185	3.32686	2.18649	5.44568	4.97819	0.966353	4.20993	3.9843
HORVU.MOREX.r3.7HG0711760	HORVU.MOREX.r3.7HG0711760.1	Receptor-kinase	1.40289	0.884137	0.00460028	0.00441326	2.09994	2.5374	1.75706	8.60148	5.90087	7.33934	5.49161	5.02644	4.04345	4.557	2.13147	7.28056	4.77963
HORVU.MOREX.r3.2HG0212970	HORVU.MOREX.r3.2HG0212970.1	Acyl-protein thioesterase 1	1.40129	1.69565	0.066701	0.0263012	3.10311	6.5379	2.06687	12.7152	9.87043	13.2634	11.9072	14.0249	16.074	17.5166	3.90263	11.9497	14.8807
HORVU.MOREX.r3.3HG0316030	HORVU.MOREX.r3.3HG0316030.1	Salicylate O-methyltransferase	1.39825	0.781185	0.0210972	0.155189	1.25475	1.4515	0.598121	4.92963	4.05893	4.62859	3.47377	1.59268	2.48169	2.89763	1.10146	4.53905	2.61144
HORVU.MOREX.r3.5HG0502000	HORVU.MOREX.r3.5HG0502000.1	Enoyl-CoA hydratase 2	1.39704	1.20614	0.00509853	0.00251202	21.8316	24.3095	18.449	55.2779	51.4449	68.2825	54.6745	56.6671	45.5121	47.0715	21.53	58.3351	50.9813
HORVU.MOREX.r3.2HG0127330	HORVU.MOREX.r3.2HG0127330.1	B12D protein	1.39684	1.64911	0.00343963	0.00230274	361.127	496.956	454.652	1004.4	1179.35	1277.9	1196.19	1495.25	1633.14	1173.65	437.578	1153.88	1374.56
HORVU.MOREX.r3.7HG0733550	HORVU.MOREX.r3.7HG0733550.1	Early nodulin-like protein	1.37581	1.72587	0.00161647	0.0102697	29.7415	30.2727	33.5126	90.7544	82.0382	74.7069	83.3729	79.448	126.251	132.648	31.1756	82.4998	105.43
HORVU.MOREX.r3.7HG0707220	HORVU.MOREX.r3.7HG0707220.1	PI-PLC X domain-containing protein	1.37546	1.70925	0.00557419	0.00230274	1.50693	1.70893	1.31986	6.39421	4.45346	5.70387	6.33658	7.57911	7.86151	7.07751	1.51191	5.51718	7.21368
HORVU.MOREX.r3.4HG0406390	HORVU.MOREX.r3.4HG0406390.1	Purine permease-like protein	1.37286	1.28421	0.00583992	0.00452665	17.7261	14.5793	18.4377	52.9325	41.6347	41.6181	41.0733	38.4357	42.9989	48.0129	16.9144	45.3951	42.6302
HORVU.MOREX.r3.7HG0664250	HORVU.MOREX.r3.7HG0664250.1	12-oxophytodienoate reductase-like protein	1.37165	1.24281	0.00587969	0.00452665	3.74482	5.05118	3.41556	13.9	10.5988	11.8636	10.2604	11.5532	10.9933	11.1925	4.07052	12.1208	10.9999
HORVU.MOREX.r3.3HG0290310	HORVU.MOREX.r3.3HG0290310.1	Protein TIC 214	1.37088	1.3069	0.029482	0.0347626	30.3078	53.1569	21.4956	84.9858	89.2708	101.959	78.4793	67.0832	98.242	108.335	34.9868	92.0719	88.0349
HORVU.MOREX.r3.6HG0615950	HORVU.MOREX.r3.6HG0615950.1	GDSL esterase/lipase	1.36915	1.6465	0.00884026	0.00441326	16.8632	11.9617	17.4029	42.8911	40.5011	40.7721	47.9132	46.3908	55.3766	51.8118	15.4093	41.3881	50.3731
HORVU.MOREX.r3.4HG0393050	HORVU.MOREX.r3.4HG0393050.1	U-box domain-containing protein	1.34939	1.6264	0.00772034	0.0034645	0.77576	0.526252	0.552872	3.83514	2.63446	2.90085	3.22075	3.98063	4.30585	4.47818	0.618295	3.12348	3.99635
HORVU.MOREX.r3.3HG0316070	HORVU.MOREX.r3.3HG0316070.1	Salicylate O-methyltransferase	1.34272	1.11523	0.00704642	0.00431205	8.67118	9.03403	8.3877	23.8018	18.1215	28.8646	23.7657	17.9208	16.6189	21.7262	8.69764	23.596	20.0079
HORVU.MOREX.r3.3HG0302610	HORVU.MOREX.r3.3HG0302610.1	Calcium-dependent lipid-binding domain-containing protein	1.33496	1.67522	0.00698148	0.00307216	2.82442	3.01071	3.35275	9.31812	8.53793	9.89004	10.723	14.6687	10.3878	12.1195	3.06263	9.2487	11.9748
HORVU.MOREX.r3.3HG0315590	HORVU.MOREX.r3.3HG0315590.1	L-gulonolactone oxidase	1.32013	1.28969	0.00267117	0.00730081	97.8462	82.6952	95.2354	240.084	220.013	232.978	220.575	187.715	232.247	264.186	91.9256	231.025	226.181
HORVU.MOREX.r3.6HG0570020	HORVU.MOREX.r3.6HG0570020.1	F-box plant-like protein	1.31843	1.48434	0.0175684	0.00916413	0.115382	0.221091	0.0621573	1.80486	2.28942	1.38172	1.24895	1.80781	2.25322	3.36872	0.132877	1.82533	2.16967
HORVU.MOREX.r3.3HG0291910	HORVU.MOREX.r3.3HG0291910.1	Peroxidase	1.30314	1.46154	0.0196836	0.00870332	29.0169	44.8085	22.8902	83.0002	80.9251	79.1387	83.7868	97.8464	82.4188	98.1066	32.2385	81.0213	90.5396
HORVU.MOREX.r3.2HG0182090	HORVU.MOREX.r3.2HG0182090.1	Phenylalanine ammonia-lyase	1.29903	1.03252	0.00587969	0.00401788	45.989	65.6199	47.7505	141.007	109.16	146.339	115.285	114.963	97.0619	111.518	53.1198	132.169	109.707
HORVU.MOREX.r3.2HG0131170	HORVU.MOREX.r3.2HG0131170.1	Polyol transporter	1.29526	1.17068	0.00583992	0.0141314	49.6337	78.0393	54.9686	159.634	137.168	155.801	125.171	123.069	130.738	174.237	60.8805	150.868	138.304
HORVU.MOREX.r3.2HG0137190	HORVU.MOREX.r3.2HG0137190.1	Phenylalanine ammonia-lyase	1.29383	1.01711	0.00161647	0.00430797	9.63817	11.7446	9.27857	27.9063	25.6571	25.9671	20.4665	22.3218	18.7125	25.3334	10.2204	26.5102	21.7085
HORVU.MOREX.r3.5HG0465320	HORVU.MOREX.r3.5HG0465320.1	PRA1 family protein	1.29118	1.75146	0.0827264	0.0193355	0.507723	0.938626	0.387224	2.24915	3.19293	3.38701	3.63049	3.16374	5.98358	4.92158	0.611191	2.94303	4.42485
HORVU.MOREX.r3.4HG0399620	HORVU.MOREX.r3.4HG0399620.1	Sugar transporter family protein	1.27994	0.987377	0.0163022	0.0334317	8.12563	15.4383	9.86743	29.4461	24.8553	31.1642	21.1985	20.0672	23.9588	27.0795	11.1438	28.4885	23.076
HORVU.MOREX.r3.3HG0218370	HORVU.MOREX.r3.3HG0218370.1	1-deoxy-D-xylulose 5-phosphate reductoisomerase	1.27811	1.07265	0.0299266	0.0128876	45.7688	82.4379	50.5603	147.31	113.057	177.456	121.773	134.405	118.494	131.075	59.589	145.941	126.437
HORVU.MOREX.r3.7HG0733480	HORVU.MOREX.r3.7HG0733480.1	Carbonic anhydrase	1.27762	1.13535	0.00441131	0.00307216	83.3434	78.8179	72.757	216.189	166.205	191.412	166.553	180.265	155.291	190.742	78.3061	191.269	173.213
HORVU.MOREX.r3.2HG0174340	HORVU.MOREX.r3.2HG0174340.1	Heavy metal transport/detoxification protein	1.26806	1.3332	0.0458587	0.0479534	1.83893	2.12706	1.188	5.15295	5.07455	6.41037	5.40315	5.56065	3.91515	8.51427	1.718	5.54596	5.8483
HORVU.MOREX.r3.1HG0083780	HORVU.MOREX.r3.1HG0083780.1	Protein kinase family protein	1.26334	1.02895	0.0268838	0.0371793	0.547442	1.53657	1.02366	3.94772	4.33933	3.37444	2.52511	2.95962	4.0766	3.05596	1.03589	3.88716	3.15432
HORVU.MOREX.r3.1HG0006210	HORVU.MOREX.r3.1HG0006210.1	Protein kinase family protein	1.26057	1.31497	0.00971157	0.00740802	6.26279	5.69587	4.49925	17.0216	11.4689	15.1287	15.7283	12.9537	12.9898	18.8758	5.48597	14.5397	15.1369
HORVU.MOREX.r3.1HG0064920	HORVU.MOREX.r3.1HG0064920.1	Alpha/beta-Hydrolases superfamily protein	1.2603	1.13484	0.00493654	0.00464568	6.12795	7.6002	7.59738	22.3589	16.3336	16.5781	15.1	15.2721	16.7273	20.124	7.10851	18.4235	16.8058
HORVU.MOREX.r3.3HG0323580	HORVU.MOREX.r3.3HG0323580.1	Disease resistance protein (TIR-NBS-LRR class) family	1.25976	0.533486	0.0479521	0.418522	44.0758	29.2762	32.7782	113.93	62.5199	81.8683	65.6877	43.981	39.6437	57.2976	35.3767	86.1061	51.6525
HORVU.MOREX.r3.1HG0020450	HORVU.MOREX.r3.1HG0020450.1	Laccase	1.25768	0.795497	0.00936117	0.0105647	2.32242	3.21932	3.02494	6.47333	8.11513	10.0688	5.54327	6.22842	6.27272	4.72359	2.85556	8.21909	5.692
HORVU.MOREX.r3.7HG0703460	HORVU.MOREX.r3.7HG0703460.1	Amino acid transporter	1.25528	0.836919	0.0118673	0.00783316	10.5775	14.7189	11.1592	36.9357	22.8127	31.4375	23.4277	20.8846	20.0612	25.5956	12.1519	30.3953	22.4923
HORVU.MOREX.r3.6HG0547150	HORVU.MOREX.r3.6HG0547150.1	Lectin-related protein	1.25237	1.0928	0.0172246	0.076491	2.76258	3.75914	4.37732	10.3835	9.04184	10.6866	11.9728	7.22354	5.30821	11.0221	3.63301	10.0373	8.88166
HORVU.MOREX.r3.5HG0499000	HORVU.MOREX.r3.5HG0499000.1	Purple acid phosphatase	1.24869	1.39055	0.0493434	0.0180488	4.58166	10.8534	5.91159	22.9144	15.8728	16.0668	24.5073	18.191	17.4058	21.0051	7.11555	18.2847	20.2773
HORVU.MOREX.r3.2HG0212050	HORVU.MOREX.r3.2HG0212050.1	Serine/threonine-protein kinase	1.24367	1.19724	0.0262124	0.00431205	4.31178	7.02613	6.50341	16.251	11.1626	18.9386	14.2484	16.1294	14.0244	15.3168	5.94711	15.4507	14.9298
HORVU.MOREX.r3.6HG0633870	HORVU.MOREX.r3.6HG0633870.1	Disease resistance protein (TIR-NBS-LRR class) family	1.23796	1.27185	0.0229217	0.0210205	2.73125	2.30596	1.64319	6.06685	6.12941	7.63639	6.50911	4.81826	7.65113	8.18855	2.2268	6.61088	6.79176
HORVU.MOREX.r3.2HG0193650	HORVU.MOREX.r3.2HG0193650.1	Ubiquinol oxidase	1.23373	1.01219	0.0407692	0.0842495	11.5448	6.50885	11.6053	27.0217	24.2191	22.5645	17.4009	18.9479	21.9978	25.4829	9.88632	24.6018	20.9574
HORVU.MOREX.r3.5HG0503580	HORVU.MOREX.r3.5HG0503580.1	Serine/threonine-protein kinase	1.2337	0.896941	0.0231735	0.0686448	1.96979	1.17254	1.01549	5.58755	4.15486	4.09064	4.02385	3.03161	2.29992	4.41619	1.38594	4.61102	3.44289
HORVU.MOREX.r3.4HG0384980	HORVU.MOREX.r3.4HG0384980.1	Omega-3 fatty acid desaturase	1.23103	1.08635	0.00152364	0.00230274	27.3764	31.2918	30.1737	76.9931	66.37	69.2219	65.2607	66.0438	53.6114	71.1016	29.614	70.8617	64.0044
HORVU.MOREX.r3.5HG0528610	HORVU.MOREX.r3.5HG0528610.1	Protein PLANT CADMIUM RESISTANCE 2	1.23021	1.44633	0.00823641	0.0194428	43.3534	33.7481	35.0647	97.2957	89.2648	80.6199	80.6808	85.3166	117.922	130.539	37.3887	89.0601	103.615
HORVU.MOREX.r3.7HG0644220	HORVU.MOREX.r3.7HG0644220.1	Arginine decarboxylase	1.22858	1.21322	0.00511573	0.0108013	56.0997	77.1376	74.939	154.475	153.553	183.833	131.873	157.278	160.533	199.144	69.3921	163.954	162.207
HORVU.MOREX.r3.2HG0097640	HORVU.MOREX.r3.2HG0097640.1	Protein kinase	1.2271	1.21723	0.169721	0.026743	1.55553	3.38523	2.45351	7.33115	3.26164	10.7398	6.82722	5.4554	6.31059	9.62907	2.46476	7.11086	7.05557
HORVU.MOREX.r3.2HG0102630	HORVU.MOREX.r3.2HG0102630.1	Serine/threonine-protein kinase	1.22225	0.941593	0.0478272	0.0419226	2.66972	5.97093	4.06096	10.789	8.50157	14.343	9.06053	9.06195	7.4113	10.6759	4.23387	11.2112	9.05242
HORVU.MOREX.r3.4HG0396130	HORVU.MOREX.r3.4HG0396130.1	Sugar transporter	1.22193	0.553169	0.00498114	0.0731869	39.5012	40.8968	30.5642	86.349	82.6101	93.8669	50.4573	56.947	47.7539	63.7982	36.9874	87.6087	54.7391
HORVU.MOREX.r3.1HG0081690	HORVU.MOREX.r3.1HG0081690.1	NBS-LRR-like resistance protein	1.21353	1.01234	0.0175684	0.0283117	7.42192	5.66066	4.46623	16.8957	13.9189	13.839	12.5354	11.3528	11.6582	15.721	5.8496	14.8845	12.8169
HORVU.MOREX.r3.3HG0309730	HORVU.MOREX.r3.3HG0309730.1	SHR5-receptor-like kinase	1.21102	1.06863	0.00564436	0.00851712	8.07784	11.1522	8.89031	26.3307	18.6649	24.0483	20.132	21.5105	15.9644	25.424	9.37345	23.0146	20.7577
HORVU.MOREX.r3.6HG0592970	HORVU.MOREX.r3.6HG0592970.1	Chitinase family protein	1.20833	1.78648	0.0372376	0.00916413	13.405	24.4776	11.5586	37.1538	39.1279	41.8941	48.9544	57.5201	64.7921	65.943	16.4804	39.3919	59.3024
HORVU.MOREX.r3.6HG0548070	HORVU.MOREX.r3.6HG0548070.1	Glutathione S-transferase	1.20786	1.33592	0.00161647	0.0016042	94.6853	125.929	118.97	268.245	252.607	267.502	290.127	283.769	261.483	313.694	113.195	262.785	287.268
HORVU.MOREX.r3.1HG0051880	HORVU.MOREX.r3.1HG0051880.1	Glutathione S-transferase	1.20652	0.953466	0.00614092	0.00695051	84.3201	89.5001	73.838	232.702	166.558	176.209	144.132	159.005	157.848	182.221	82.5527	191.823	160.802
HORVU.MOREX.r3.1HG0066140	HORVU.MOREX.r3.1HG0066140.1	Serine/threonine-protein kinase	1.20255	1.50227	0.00587969	0.00994694	0.319426	0.505406	0.394913	2.66266	2.37811	1.67082	2.41023	1.58939	3.95586	3.98323	0.406582	2.2372	2.98468
HORVU.MOREX.r3.2HG0200920	HORVU.MOREX.r3.2HG0200920.1	Agmatine coumaroyltransferase-2	1.20212	1.00196	0.00233855	0.0135186	47.9578	52.4566	51.3975	104.929	123.48	124.778	84.8284	94.1545	108.515	121.895	50.604	117.729	102.348
HORVU.MOREX.r3.3HG0226390	HORVU.MOREX.r3.3HG0226390.1	Receptor-like kinase	1.20156	0.992658	0.0131409	0.00740802	0.18545	0.367324	0.395234	2.56365	1.26399	2.25229	1.59786	1.64711	1.39047	1.83914	0.316003	2.02664	1.61864
HORVU.MOREX.r3.2HG0208660	HORVU.MOREX.r3.2HG0208660.1	Heavy metal transport/detoxification superfamily protein	1.20071	0.709388	0.0271052	0.121513	5.54404	12.181	8.80328	22.4832	21.835	20.5536	12.3386	15.889	16.165	15.9835	8.84277	21.6239	15.094
HORVU.MOREX.r3.7HG0649510	HORVU.MOREX.r3.7HG0649510.1	Early nodulin 93	1.20048	1.88022	0.0873425	0.0086486	1.03862	2.09829	1.03267	2.56215	6.46607	4.44859	5.38528	8.18828	11.058	6.5596	1.38986	4.49227	7.79779
HORVU.MOREX.r3.3HG0281500	HORVU.MOREX.r3.3HG0281500.1	Glutathione S-transferase	1.20031	0.988792	0.00215914	0.00740802	21.4202	25.6888	21.102	53.9396	52.0437	54.6522	42.6591	42.1244	44.9532	54.6898	22.737	53.5452	46.1066
HORVU.MOREX.r3.5HG0522100	HORVU.MOREX.r3.5HG0522100.1	Germin-like protein	1.19391	1.33482	0.00197397	0.00401788	37.215	41.739	38.491	102.509	81.7882	88.2475	86.8211	90.1396	109.904	114.223	39.1483	90.8482	100.272
HORVU.MOREX.r3.5HG0517250	HORVU.MOREX.r3.5HG0517250.1	Alpha/beta-Hydrolases superfamily protein	1.19295	0.371432	0.00587969	0.385323	3.45881	4.29372	3.74436	10.1201	11.0284	8.99436	3.7624	5.45297	5.53397	6.25559	3.8323	10.0476	5.25123
HORVU.MOREX.r3.3HG0221160	HORVU.MOREX.r3.3HG0221160.1	Receptor-like protein kinase	1.18819	0.797455	0.0330588	0.0185347	2.37366	2.89431	1.72825	9.27693	5.39291	5.10817	5.32213	5.36931	3.72729	4.74627	2.33207	6.59267	4.79125
HORVU.MOREX.r3.7HG0734210	HORVU.MOREX.r3.7HG0734210.1	Serine/threonine-protein kinase	1.18784	1.25338	0.00643675	0.00955657	1.18859	1.84794	1.8757	5.4893	5.19729	4.33841	4.11586	5.3814	4.63735	7.01563	1.63741	5.00833	5.28756
HORVU.MOREX.r3.7HG0672740	HORVU.MOREX.r3.7HG0672740.1	Receptor-like protein kinase	1.18368	1.17523	0.00276844	0.00652851	6.59955	8.79458	6.96086	19.4049	17.6005	17.5897	15.3128	16.9104	18.538	21.5838	7.45166	18.1984	18.0862
HORVU.MOREX.r3.2HG0107940	HORVU.MOREX.r3.2HG0107940.3	MLO-like protein	1.17866	1.29382	0.00493654	0.0016042	37.0605	47.2928	40.7867	107.758	78.3332	100.974	108.399	104.645	88.8767	112.972	41.7133	95.6884	103.723
HORVU.MOREX.r3.2HG0192690	HORVU.MOREX.r3.2HG0192690.1	DNA ligase	1.17841	0.247103	0.0266809	0.719097	41.0184	48.398	36.8194	79.2614	100.579	109.655	52.6775	78.0373	36.4524	33.3392	42.0786	96.4985	50.1266
HORVU.MOREX.r3.6HG0557290	HORVU.MOREX.r3.6HG0557290.1	F-box plant-like protein	1.17617	1.69417	0.00933784	0.00390422	1.21518	1.72465	1.5737	5.36889	4.63885	3.97106	5.70322	5.99102	8.1453	8.57783	1.50451	4.6596	7.10434
HORVU.MOREX.r3.1HG0021970	HORVU.MOREX.r3.1HG0021970.1	1-aminocyclopropane-1-carboxylate oxidase	1.17521	0.846801	0.0193761	0.0765763	64.6742	43.8562	55.378	139.177	123.495	111.249	100.977	81.848	91.0942	122.329	54.6361	124.64	99.062
HORVU.MOREX.r3.2HG0132820	HORVU.MOREX.r3.2HG0132820.1	Phenylalanine ammonia-lyase	1.17416	1.08318	0.00161647	0.00401788	10.9318	12.7472	11.384	29.3925	25.0896	28.4117	23.3693	27.2106	22.3198	30.6256	11.6877	27.6313	25.8813
HORVU.MOREX.r3.6HG0547200	HORVU.MOREX.r3.6HG0547200.1	Lectin-related protein	1.17387	1.14068	0.0719466	0.0423506	2.15907	4.25988	4.9328	13.4328	7.90071	8.04638	10.8912	7.36816	8.82173	11.1102	3.78392	9.7933	9.54782
HORVU.MOREX.r3.2HG0154550	HORVU.MOREX.r3.2HG0154550.1	P-loop containing nucleoside triphosphate hydrolases superfamily protein	1.17379	1.3514	0.0118673	0.00784737	26.1385	23.5232	36.0966	63.0885	68.3606	65.7932	67.9776	65.6109	85.2433	79.1349	28.5861	65.7474	74.4917
HORVU.MOREX.r3.7HG0726150	HORVU.MOREX.r3.7HG0726150.1	Leucine-rich repeat receptor-like protein kinase	1.16686	1.31608	0.0196208	0.0152258	2.13476	2.45531	2.10536	5.44701	6.53548	6.78595	8.38829	4.90734	6.16334	8.72836	2.23181	6.25615	7.04683
HORVU.MOREX.r3.2HG0208110	HORVU.MOREX.r3.2HG0208110.1	Light-independent protochlorophyllide reductase iron-sulfur ATP-binding protein	1.16131	0.877009	0.00823641	0.0294096	15.1929	13.2739	15.1579	33.4161	36.8689	30.996	24.2316	25.7037	26.53	33.707	14.5416	33.7603	27.5431
HORVU.MOREX.r3.3HG0243460	HORVU.MOREX.r3.3HG0243460.1	Subtilisin-like protease	1.15394	1.69457	0.0118673	0.00689845	4.74431	3.44351	3.55465	11.1818	10.1991	8.42426	14.2388	15.2716	10.5047	19.6094	3.91416	9.93505	14.9061
HORVU.MOREX.r3.2HG0139060	HORVU.MOREX.r3.2HG0139060.1	Receptor protein kinase-like protein	1.148	1.02507	0.0086229	0.0183095	7.41006	10.1308	6.6603	21.2461	15.9685	20.065	19.6276	15.8056	13.3196	21.0549	8.06705	19.0932	17.4519
HORVU.MOREX.r3.5HG0484810	HORVU.MOREX.r3.5HG0484810.1	Sulfate transporter 1	1.14249	0.95068	0.0370762	0.0183406	1.98385	1.93814	1.23247	6.68175	3.34992	4.9703	4.6558	3.38665	3.97275	4.9992	1.71815	5.00066	4.2536
HORVU.MOREX.r3.3HG0313580	HORVU.MOREX.r3.3HG0313580.1	Laccase	1.14025	0.628258	0.0275672	0.0419226	0.343564	0.810716	0.475245	1.56479	2.5862	3.05334	1.47911	1.82892	1.13554	1.09756	0.543175	2.40144	1.38528
HORVU.MOREX.r3.6HG0547800	HORVU.MOREX.r3.6HG0547800.1	Peptide transporter	1.13864	1.3769	0.0259934	0.00876878	2.13241	3.45658	3.32882	9.56982	6.54959	7.12051	8.9467	9.70086	7.02209	11.5992	2.9726	7.74664	9.31721
HORVU.MOREX.r3.4HG0388840	HORVU.MOREX.r3.4HG0388840.1	Avr9/Cf-9 rapidly elicited protein	1.13558	1.5412	0.00493654	0.0204735	4.70363	6.24624	6.01711	12.2674	14.3898	14.2117	12.1446	15.2814	22.1967	23.8589	5.65566	13.623	18.3704
HORVU.MOREX.r3.4HG0349720	HORVU.MOREX.r3.4HG0349720.1	rRNA N-glycosidase	1.12392	1.24694	0.0361658	0.0210158	0.348905	0.20234	0.572978	1.94297	1.9443	2.10099	1.42659	3.06152	2.5438	2.0192	0.374741	1.99609	2.26278
HORVU.MOREX.r3.1HG0051750	HORVU.MOREX.r3.1HG0051750.1	Glutathione S-transferase	1.12323	0.877515	0.00276844	0.00566887	19.6405	23.607	23.3297	51.6235	45.7193	51.2206	39.4645	42.2454	37.5355	47.1916	22.1924	49.5211	41.6093
HORVU.MOREX.r3.3HG0224540	HORVU.MOREX.r3.3HG0224540.1	GDSL esterase/lipase	1.11929	1.0977	0.00152364	0.00431205	77.7351	84.5329	82.0481	184.345	172.592	177.334	165.074	159.351	168.643	208.653	81.4387	178.09	175.43
HORVU.MOREX.r3.1HG0071500	HORVU.MOREX.r3.1HG0071500.1	WRKY transcription factor	1.11764	1.3371	0.00672728	0.0112074	5.89007	8.45776	5.48525	16.5165	15.5698	14.4596	15.9085	15.5013	17.5816	23.9233	6.61103	15.5153	18.2287
HORVU.MOREX.r3.5HG0534730	HORVU.MOREX.r3.5HG0534730.1	Receptor-kinase	1.11761	0.999964	0.0188188	0.017673	4.38074	7.27362	5.50692	15.2853	10.4069	15.0551	12.5331	13.2139	9.19427	14.8208	5.72043	13.5824	12.4405
HORVU.MOREX.r3.1HG0050650	HORVU.MOREX.r3.1HG0050650.1	Pectinesterase	1.11595	1.27399	0.00211023	0.00251202	47.0539	55.8681	43.5617	109.013	101.147	110.827	105.231	131.613	120.259	120.892	48.8279	106.996	119.499
HORVU.MOREX.r3.1HG0089010	HORVU.MOREX.r3.1HG0089010.1	Kinase family protein	1.10923	1.37625	0.00840947	0.00401788	0.362325	0.476187	0.315201	1.89968	1.66304	2.3981	2.10562	2.1541	2.66115	3.45613	0.384571	1.98694	2.59425
HORVU.MOREX.r3.5HG0448660	HORVU.MOREX.r3.5HG0448660.1	Plant calmodulin-binding protein-like protein	1.10753	0.99889	0.00504591	0.00464568	17.2306	20.5506	14.6669	42.5305	35.5918	38.3551	35.6515	37.7835	31.0847	39.2282	17.4827	38.8258	35.937
HORVU.MOREX.r3.2HG0113500	HORVU.MOREX.r3.2HG0113500.1	Universal stress protein	1.10258	1.39943	0.00493654	0.0185628	78.0289	90.5617	72.2753	182.42	181.522	156.731	149.94	195.606	287.704	220.501	80.2886	173.558	213.438
HORVU.MOREX.r3.3HG0226170	HORVU.MOREX.r3.3HG0226170.1	Protein kinase family protein	1.09736	0.813602	0.0214364	0.0791357	3.85931	6.49897	6.71306	14.2918	13.7699	11.8836	8.21276	11.1681	10.8377	12.8178	5.69045	13.3151	10.7591
HORVU.MOREX.r3.1HG0074030	HORVU.MOREX.r3.1HG0074030.1	Phosphatidylinositol:ceramide inositolphosphotransferase	1.09663	0.991596	0.00195086	0.00251202	25.1418	30.7254	29.2836	68.0609	56.4671	60.9869	59.3454	54.1979	52.3503	63.8099	28.3836	61.8383	57.4259
HORVU.MOREX.r3.6HG0622970	HORVU.MOREX.r3.6HG0622970.1	Sugar transporter	1.09613	0.900288	0.00539329	0.00777292	4.39645	5.49397	5.78711	13.5236	10.7271	12.6781	10.2358	9.59903	10.588	12.0578	5.22584	12.3096	10.6202
HORVU.MOREX.r3.3HG0281270	HORVU.MOREX.r3.3HG0281270.1	Kinase family protein	1.09263	1.23853	0.0174748	0.00850454	1.41547	2.13267	1.50758	4.71911	4.43021	5.03046	5.56567	4.31429	5.87362	5.59066	1.68524	4.72659	5.33606
HORVU.MOREX.r3.2HG0205050	HORVU.MOREX.r3.2HG0205050.1	Receptor-like protein kinase	1.09009	1.91071	0.00936117	0.00796015	0.603506	0.894709	1.08927	3.43272	3.01146	2.45087	5.00574	3.97596	5.2042	9.82554	0.862495	2.96502	6.00286
HORVU.MOREX.r3.5HG0510240	HORVU.MOREX.r3.5HG0510240.1	Dirigent protein	1.08986	1.1739	0.0196836	0.0185347	71.9005	95.1764	56.2613	162.1	166.092	150.578	145.134	159.836	177.614	194.304	74.4461	159.59	169.222
HORVU.MOREX.r3.3HG0300120	HORVU.MOREX.r3.3HG0300120.1	Late embryogenesis abundant (LEA) hydroxyproline-rich glycoprotein family	1.08981	1.09944	0.00855537	0.00740802	19.9147	20.4042	23.4002	54.797	46.708	37.5037	38.0025	46.7174	55.3526	46.5403	21.2397	46.3362	46.6532
HORVU.MOREX.r3.6HG0547110	HORVU.MOREX.r3.6HG0547110.1	Protein kinase	1.08649	0.998754	0.0080549	0.00849133	228.407	198.619	197.039	506.613	365.934	456.072	484.229	386.681	336.948	458.872	208.022	442.873	416.683
HORVU.MOREX.r3.7HG0648470	HORVU.MOREX.r3.7HG0648470.1	Lectin receptor kinase	1.08598	0.904316	0.00493654	0.0246835	4.93327	6.81884	4.74569	13.8151	12.0402	12.535	10.2008	9.21	11.4634	13.7834	5.49927	12.7968	11.1644
HORVU.MOREX.r3.7HG0655340	HORVU.MOREX.r3.7HG0655340.1	Glutamyl-tRNA reductase	1.08398	0.782656	0.00698148	0.0215061	5.75248	8.29265	5.76085	16.0579	12.9866	16.3012	12.3189	12.2613	9.5014	14.2291	6.60199	15.1152	12.0777
HORVU.MOREX.r3.6HG0609630	HORVU.MOREX.r3.6HG0609630.1	Fatty acid desaturase	1.07539	0.536284	0.0175684	0.143139	1.88978	3.36705	1.87782	6.98419	5.45983	5.91266	3.57215	4.60986	3.00187	4.41292	2.37822	6.11889	3.8992
HORVU.MOREX.r3.5HG0505320	HORVU.MOREX.r3.5HG0505320.1	NADPH--cytochrome P450 reductase	1.07421	0.936901	0.00197397	0.00230274	22.2669	26.6704	23.6592	56.5634	45.6511	53.959	48.4117	45.5626	44.3314	50.6581	24.1988	52.0578	47.2409
HORVU.MOREX.r3.1HG0076590	HORVU.MOREX.r3.1HG0076590.1	ATP-binding cassette transporter subfamily A member	1.07128	0.965034	0.00587969	0.00783316	43.5051	44.4356	37.7568	104.74	74.2627	88.4288	91.473	75.9753	67.3699	96.1572	41.8992	89.1438	82.7438
HORVU.MOREX.r3.2HG0177990	HORVU.MOREX.r3.2HG0177990.1	Nitrate transporter 1.2	1.0694	1.08372	0.0289693	0.011347	6.43289	9.2666	8.84746	15.4571	15.5261	23.8259	17.411	18.8556	16.3002	21.2807	8.18232	18.2697	18.4619
HORVU.MOREX.r3.3HG0283600	HORVU.MOREX.r3.3HG0283600.1	GDSL esterase/lipase	1.0607	0.939966	0.00468109	0.00230274	41.3327	48.2162	40.5874	98.3744	77.331	99.0101	82.341	84.3047	84.2304	85.6835	43.3788	91.5718	84.1399
HORVU.MOREX.r3.5HG0505950	HORVU.MOREX.r3.5HG0505950.1	Kinase	1.05805	1.01058	0.0617022	0.0485496	2.81377	6.26007	2.79939	9.44537	8.01773	10.5047	7.80941	9.60302	8.35102	10.1904	3.95774	9.3226	8.98846
HORVU.MOREX.r3.7HG0649540	HORVU.MOREX.r3.7HG0649540.1	Early nodulin 93	1.05163	1.58214	0.0997311	0.0473097	12.6054	30.9446	16.9458	36.8839	54.578	37.1566	39.7997	57.2032	86.8206	65.664	20.1653	42.8728	62.3719
HORVU.MOREX.r3.7HG0651280	HORVU.MOREX.r3.7HG0651280.1	Cinnamoyl CoA reductase	1.05121	1.27786	0.140323	0.00297248	5.55753	7.92218	6.74849	20.5982	8.20152	16.3352	19.4076	18.6649	16.4549	16.5708	6.74273	15.045	17.7746
HORVU.MOREX.r3.6HG0610180	HORVU.MOREX.r3.6HG0610180.1	DUF506 family protein	1.0478	1.12292	0.0361658	0.0361207	2.91643	3.44929	2.09827	5.8456	8.89815	5.9566	4.88932	7.42069	8.76078	8.21876	2.82133	6.90012	7.32239
HORVU.MOREX.r3.7HG0747610	HORVU.MOREX.r3.7HG0747610.1	Eukaryotic aspartyl protease family protein	1.0465	1.13553	0.00233855	0.0212537	14.17	18.3353	16.3879	35.2465	34.1882	34.7511	26.7202	36.3094	41.0189	43.9635	16.2977	34.7286	37.003
HORVU.MOREX.r3.5HG0474120	HORVU.MOREX.r3.5HG0474120.1	WRKY transcription factor	1.04648	0.920036	0.0332526	0.0686448	0.967549	1.64607	2.0805	3.60623	4.2571	5.02877	2.78186	5.64609	3.56617	3.41724	1.56471	4.29737	3.85284
HORVU.MOREX.r3.1HG0082960	HORVU.MOREX.r3.1HG0082960.1	Alcohol dehydrogenase	1.04393	1.39337	0.174702	0.041131	32.4505	44.1215	33.3235	58.7639	118.973	52.0359	66.2947	135.965	115.943	73.2212	36.6318	76.5909	97.856
HORVU.MOREX.r3.1HG0056600	HORVU.MOREX.r3.1HG0056600.1	Expansin protein	1.04265	0.717152	0.0111742	0.152969	3.85879	3.60553	4.58963	10.3208	9.90887	7.78152	7.67016	4.69057	8.90049	7.7357	4.01798	9.33706	7.24923
HORVU.MOREX.r3.2HG0182020	HORVU.MOREX.r3.2HG0182020.2	Phenylalanine ammonia-lyase	1.04208	0.872399	0.0025274	0.00452665	9.37174	11.1751	8.96158	20.6823	20.6222	22.6368	16.6483	21.755	18.2751	18.6727	9.83614	21.3138	18.8378
HORVU.MOREX.r3.5HG0510250	HORVU.MOREX.r3.5HG0510250.1	Dirigent protein	1.04174	1.14549	0.00493654	0.0204735	29.3812	34.3165	28.5969	70.7648	56.8215	65.5978	51.3021	65.9379	74.323	85.5195	30.7649	64.3947	69.2706
HORVU.MOREX.r3.1HG0003180	HORVU.MOREX.r3.1HG0003180.1	NBS-LRR-like resistance protein	1.03732	0.883088	0.0231735	0.0176783	1.4567	0.960387	1.02417	4.0561	2.55997	3.60402	2.94627	2.74658	2.92359	3.2232	1.14709	3.4067	2.95991
HORVU.MOREX.r3.4HG0331360	HORVU.MOREX.r3.4HG0331360.1	Ethylene-responsive transcription factor	1.03559	1.0991	0.0157578	0.00740802	3.61908	3.85154	5.16003	10.7102	10.0058	8.32612	11.0012	10.2571	9.92387	9.46334	4.21022	9.68071	10.1614
HORVU.MOREX.r3.1HG0082740	HORVU.MOREX.r3.1HG0082740.1	Late embryogenesis abundant hydroxyproline-rich glycoprotein family	1.03542	1.27951	0.0149052	0.0403786	4.34342	5.44103	4.92047	13.5805	11.015	8.69441	8.98754	10.463	15.8327	18.0234	4.90164	11.0966	13.3267
HORVU.MOREX.r3.4HG0401190	HORVU.MOREX.r3.4HG0401190.1	Blue copper protein	1.03136	1.14489	0.0603968	0.0421342	20.5155	45.0079	25.355	64.7972	54.5025	69.5837	63.95	73.3764	57.02	78.4429	30.2928	62.9611	68.1973
HORVU.MOREX.r3.2HG0205310	HORVU.MOREX.r3.2HG0205310.1	Tryptophan decarboxylase	1.02928	0.717742	0.0289638	0.0294096	0	0.14897	0	1.21299	1.31397	0.900105	0.440123	0.815002	0.714223	0.935738	0.0496567	1.14236	0.726271
HORVU.MOREX.r3.6HG0543180	HORVU.MOREX.r3.6HG0543180.1	Germin-like protein	1.02918	0.808689	0.0357351	0.0582812	3.14457	5.37204	3.55419	8.03621	11.8149	7.90626	5.76989	8.49961	8.04564	8.88259	4.0236	9.25246	7.79943
HORVU.MOREX.r3.7HG0746630	HORVU.MOREX.r3.7HG0746630.1	Eukaryotic aspartyl protease family protein	1.02668	0.92369	0.00526741	0.0686761	4.42357	4.16296	5.00779	9.69101	10.6461	10.471	7.57142	7.23329	12.2426	10.9244	4.53144	10.2694	9.49293
HORVU.MOREX.r3.3HG0225400	HORVU.MOREX.r3.3HG0225400.1	Protein kinase family protein	1.02597	0.795733	0.0188053	0.0465902	5.47042	6.37109	8.53955	13.0124	15.7397	15.8593	10.6009	11.7056	15.3922	12.4194	6.79369	14.8705	12.5295
HORVU.MOREX.r3.7HG0641120	HORVU.MOREX.r3.7HG0641120.1	Glutathione S-transferase	1.0253	1.12181	0.00938027	0.0193355	55.3636	44.8398	54.3035	98.7052	106.593	112.289	93.6183	100.716	129.241	129.445	51.5023	105.862	113.255
HORVU.MOREX.r3.2HG0102640	HORVU.MOREX.r3.2HG0102640.1	Serine/threonine-protein kinase	1.0158	1.10672	0.0318016	0.0167534	2.277	2.28271	1.25856	4.72306	4.51365	5.59409	4.51493	6.07836	5.13384	5.59371	1.93942	4.9436	5.33021
HORVU.MOREX.r3.7HG0661910	HORVU.MOREX.r3.7HG0661910.1	Zinc-finger protein	1.01437	0.533138	0.0161054	0.17738	5.14428	5.46742	3.94579	11.1715	10.9157	10.3792	6.48634	8.13998	6.80672	8.44292	4.8525	10.8221	7.46899
HORVU.MOREX.r3.2HG0130900	HORVU.MOREX.r3.2HG0130900.3	GRAS transcription factor	1.01345	0.97632	0.00256178	0.0102697	21.9566	29.4564	24.0519	52.793	50.6686	51.9379	41.2977	60.7716	49.6987	50.0653	25.155	51.7998	50.4583
HORVU.MOREX.r3.2HG0138730	HORVU.MOREX.r3.2HG0138730.1	Receptor-like protein kinase	1.00943	0.867965	0.00874925	0.0128876	51.2688	79.2075	57.202	126.888	118.006	135.964	108.735	117.4	103.616	130.255	62.5594	126.953	115.001
HORVU.MOREX.r3.5HG0500590	HORVU.MOREX.r3.5HG0500590.1	Receptor-like kinase	1.00774	0.740699	0.00742088	0.0128876	31.2182	45.558	40.701	84.0106	69.4878	85.7529	66.563	64.3149	58.9276	74.6154	39.1591	79.7504	66.1052
HORVU.MOREX.r3.6HG0600870	HORVU.MOREX.r3.6HG0600870.1	Acetylglutamate kinase-like protein	1.00693	1.00035	0.0404789	0.0638918	5.27552	10.909	8.05379	15.5194	18.339	17.8804	12.4249	18.9844	17.4403	19.8037	8.07944	17.2463	17.1633
HORVU.MOREX.r3.6HG0612700	HORVU.MOREX.r3.6HG0612700.1	Potassium transporter	1.00598	0.779038	0.0331412	0.0490119	0.252444	0.435267	0.0970902	1.72032	1.31713	1.56359	1.17882	0.785537	1.56156	1.13364	0.2616	1.53368	1.16489
HORVU.MOREX.r3.7HG0663920	HORVU.MOREX.r3.7HG0663920.1	Alpha/beta-Hydrolases superfamily protein	1.00468	0.948223	0.0271052	0.0829778	0.859796	1.47378	1.00217	3.53932	2.56741	3.60591	1.58852	3.56464	3.66715	3.47941	1.11192	3.23755	3.07493
HORVU.MOREX.r3.1HG0091090	HORVU.MOREX.r3.1HG0091090.1	F-box family protein	1.00286	0.798194	0.0311338	0.0302358	0.183666	0.0350711	0.19664	1.11823	1.42935	1.29675	1.13279	0.71613	1.04884	1.02101	0.138459	1.28144	0.979692
HORVU.MOREX.r3.2HG0201030	HORVU.MOREX.r3.2HG0201030.1	O-acyltransferase (WSD1-like) family protein	1.00074	0.951741	0.00704642	0.0243423	12.1348	10.5876	10.615	22.7885	23.4801	23.4437	18.2552	20.3161	25.7118	25.4289	11.1125	23.2374	22.428
HORVU.MOREX.r3.5HG0493360	HORVU.MOREX.r3.5HG0493360.1	Chymotrypsin inhibitor	1.00044	0.790144	0.0178519	0.00815942	591.267	633.561	493.456	1068.95	1033.85	1337.83	1029.56	1055.99	940.36	938.79	572.761	1146.88	991.175
HORVU.MOREX.r3.3HG0226510	HORVU.MOREX.r3.3HG0226510.1	Receptor-like kinase	0.990967	1.0749	0.00585585	0.00566887	5.40775	5.46303	6.96426	12.9713	11.8309	13.6078	12.8235	12.7982	12.9239	15.975	5.94501	12.8033	13.6302
HORVU.MOREX.r3.5HG0499010	HORVU.MOREX.r3.5HG0499010.1	Inactive purple acid phosphatase-like protein	0.990088	1.14031	0.0231735	0.00787413	6.40943	8.41153	4.90529	15.525	12.3818	14.2345	16.867	14.3496	15.5295	16.0473	6.57542	14.0471	15.6983
HORVU.MOREX.r3.2HG0191440	HORVU.MOREX.r3.2HG0191440.1	Vacuolar sorting receptor family protein	0.980153	1.35841	0.00161647	0.0113718	16.7664	18.4232	17.7046	38.2848	35.0514	33.9249	36.9713	39.6744	51.1875	59.2525	17.6314	35.7537	46.7714
HORVU.MOREX.r3.5HG0521560	HORVU.MOREX.r3.5HG0521560.2	Prolyl 4-hydroxylase alpha subunit	0.977489	1.09142	0.0173288	0.00916413	21.4431	35.124	25.0007	49.343	56.1573	58.0167	54.2062	65.7792	64.8847	51.397	27.1893	54.5057	59.0668
HORVU.MOREX.r3.7HG0664770	HORVU.MOREX.r3.7HG0664770.1	LMBR1 domain-containing 2	0.966919	1.03884	0.00811506	0.00431205	5.03127	5.54848	6.18053	13.2633	9.48587	12.8755	13.6974	12.1574	9.95805	14.3192	5.58676	11.8749	12.533
HORVU.MOREX.r3.2HG0182730	HORVU.MOREX.r3.2HG0182730.1	Glycosyltransferase	0.96299	1.04279	0.00963075	0.0210205	13.9453	11.1892	14.6808	27.3009	26.1541	27.0068	24.6433	25.9101	34.9531	28.1046	13.2718	26.8206	28.4028
HORVU.MOREX.r3.6HG0570040	HORVU.MOREX.r3.6HG0570040.1	4-coumarate CoA ligase	0.95728	1.02347	0.00161647	0.00390422	45.4467	54.1524	48.7661	101.134	91.2307	98.5329	89.2649	105.313	97.3253	114.358	49.4551	96.9659	101.565
HORVU.MOREX.r3.7HG0664700	HORVU.MOREX.r3.7HG0664700.1	RING/U-box superfamily protein	0.952425	1.24928	0.00704642	0.0207298	5.96416	5.05495	6.53018	12.8514	11.3996	12.5144	11.1745	13.8644	18.0618	18.0333	5.84976	12.2551	15.2835
HORVU.MOREX.r3.6HG0543380	HORVU.MOREX.r3.6HG0543380.1	High affinity nitrate transporter	0.946295	1.22188	0.0725446	0.0315839	8.23991	4.61607	6.57497	15.5432	11.0937	13.5857	21.1598	15.1667	16.9728	12.4612	6.47698	13.4075	16.4401
HORVU.MOREX.r3.3HG0295890	HORVU.MOREX.r3.3HG0295890.1	Protein kinase	0.945168	1.00797	0.102204	0.0300791	0.737384	1.82898	1.15833	4.27938	1.9646	3.70383	3.8934	3.91759	2.33602	3.88486	1.24156	3.31594	3.50797
HORVU.MOREX.r3.5HG0523050	HORVU.MOREX.r3.5HG0523050.1	Phosphate transporter	0.936347	1.07345	0.0181175	0.0185628	36.9488	59.3815	48.6115	91.4726	83.5211	105.119	84.7075	99.0893	103.96	123.361	48.3139	93.3709	102.779
HORVU.MOREX.r3.1HG0009460	HORVU.MOREX.r3.1HG0009460.1	polyadenylate-binding protein 1-B-binding protein	0.914701	1.16809	0.0500805	0.0180488	0.714943	0.365524	0.578306	2.18306	2.36676	1.2328	1.93562	1.86834	2.59568	3.55894	0.552924	1.92754	2.48964
HORVU.MOREX.r3.5HG0420320	HORVU.MOREX.r3.5HG0420320.1	Kinase	0.906882	1.22435	0.0187293	0.00430797	0.500538	0.60426	0.468721	2.74611	1.36265	1.46654	1.94434	2.37921	2.39713	3.52741	0.524506	1.85843	2.56202
HORVU.MOREX.r3.5HG0492530	HORVU.MOREX.r3.5HG0492530.1	Peroxidase	0.899432	1.10825	0.0288723	0.0302719	2.46903	1.79952	2.53523	5.47315	4.63421	5.17994	5.1322	6.91272	4.17144	7.9642	2.26793	5.09577	6.04514
HORVU.MOREX.r3.4HG0339930	HORVU.MOREX.r3.4HG0339930.1	Endoplasmic reticulum oxidoreductin-1	0.897286	1.14145	0.00984066	0.0029146	54.0612	67.1698	50.9961	109.029	120.042	94.2998	119.087	147.74	126.561	118.018	57.409	107.79	127.852
HORVU.MOREX.r3.4HG0413910	HORVU.MOREX.r3.4HG0413910.1	Cell wall invertase	0.877055	1.00325	0.00698148	0.00431205	115.088	99.2579	118.475	212.735	189.258	211.783	233.761	206.708	217.492	235.582	110.94	204.592	223.386
HORVU.MOREX.r3.2HG0113270	HORVU.MOREX.r3.2HG0113270.1	Hypoxia-responsive family protein-like	0.871269	1.03117	0.00386418	0.00740802	204.571	214.004	195.759	390.053	396.038	340.18	361.258	479.939	475.27	361.713	204.778	375.424	419.545
HORVU.MOREX.r3.5HG0512600	HORVU.MOREX.r3.5HG0512600.1	Peroxidase	0.859538	1.02602	0.00551687	0.00441326	97.2198	87.2784	100.087	171.857	165.804	181.15	182.869	185.629	194.877	213.475	94.8617	172.937	194.213
HORVU.MOREX.r3.1HG0017420	HORVU.MOREX.r3.1HG0017420.1	Peroxidase	0.84893	1.34609	0.0267771	0.0210158	17.5981	13.0748	15.4512	30.2476	29.7119	25.5211	30.6015	36.6596	43.3911	51.8607	15.3747	28.4935	40.6282
HORVU.MOREX.r3.5HG0439530	HORVU.MOREX.r3.5HG0439530.1	Pyrophosphate--fructose 6-phosphate 1-phosphotransferase subunit alpha	0.836751	1.1069	0.0112029	0.0076723	32.5682	47.8089	34.4953	71.0961	71.4629	64.9639	73.8841	100.82	83.8259	75.9716	38.2908	69.1743	83.6254
HORVU.MOREX.r3.3HG0289020	HORVU.MOREX.r3.3HG0289020.1	Receptor-like kinase	0.819448	1.13689	0.014444	0.025092	12.7712	10.2443	12.7911	21.4006	22.4906	21.592	20.0696	27.9203	31.145	30.6491	11.9355	21.8277	27.446
HORVU.MOREX.r3.5HG0490470	HORVU.MOREX.r3.5HG0490470.1	Pirin-like protein	0.803795	1.06426	0.0333974	0.0132762	16.3681	15.1742	15.5522	29.8111	32.5789	22.0593	28.8045	31.3067	32.8276	42.7312	15.6982	28.1498	33.9175
HORVU.MOREX.r3.7HG0651390	HORVU.MOREX.r3.7HG0651390.1	F-box-like	0.802848	1.27989	0.0725446	0.0230307	0.69668	0.632126	1.36245	1.94594	2.78653	2.19616	2.7778	2.69138	4.59686	4.36	0.897085	2.30954	3.60651
HORVU.MOREX.r3.4HG0345740	HORVU.MOREX.r3.4HG0345740.1	Alcohol dehydrogenase	0.788442	1.03921	0.0599671	0.0226885	145.457	148.214	153.897	251.217	322.703	201.305	240.923	325.712	386.124	277.856	149.189	258.408	307.654
HORVU.MOREX.r3.7HG0715490	HORVU.MOREX.r3.7HG0715490.1	SWIB/MDM2	0.77817	1.09841	0.0284331	0.0215962	174.701	143.427	154.27	290.913	237.996	283.377	342.521	273.691	322.896	414.11	157.466	270.762	338.305
HORVU.MOREX.r3.6HG0560670	HORVU.MOREX.r3.6HG0560670.1	Late embryogenesis abundant (LEA) hydroxyproline-rich glycoprotein family	0.774558	1.07747	0.0850191	0.0358967	1.64286	1.10821	0.970887	2.78978	3.06011	2.64913	2.91552	3.12767	3.76909	5.10186	1.24065	2.83301	3.72853
HORVU.MOREX.r3.6HG0617100	HORVU.MOREX.r3.6HG0617100.1	Glycosyltransferase	0.762617	1.0594	0.00704642	0.00870332	181.664	165.097	191.993	296.576	312.494	307.051	348.341	337.385	364.547	451.131	179.585	305.374	375.351
HORVU.MOREX.r3.1HG0076530	HORVU.MOREX.r3.1HG0076530.1	ATP-dependent 6-phosphofructokinase	0.724643	1.01636	0.0273137	0.00464568	21.25	26.835	20.7929	37.2919	44.8593	33.6264	41.4088	54.366	48.805	45.2807	22.9593	38.5925	47.4651
HORVU.MOREX.r3.5HG0494240	HORVU.MOREX.r3.5HG0494240.1	Ascorbate oxidase	0.684149	1.02496	0.0383658	0.00740802	0.25173	0.215882	0.325849	1.13062	0.959099	1.00544	1.42979	1.33261	1.80947	1.72053	0.264487	1.03172	1.5731
HORVU.MOREX.r3.2HG0213610	HORVU.MOREX.r3.2HG0213610.1	U-box domain-containing family protein	0.657904	1.12925	0.0796683	0.0258056	1.10402	1.50597	0.860764	2.57616	2.69558	1.93774	2.46817	3.29953	4.91571	4.18924	1.15692	2.40316	3.71816
HORVU.MOREX.r3.4HG0411590	HORVU.MOREX.r3.4HG0411590.1	GDSL esterase/lipase	0.623343	1.25688	0.482307	0.0287732	0.949162	1.37215	0.509961	4.0192	0.988549	0.974978	2.80976	4.35859	2.6098	4.80248	0.943758	1.99424	3.64516
HORVU.MOREX.r3.3HG0219610	HORVU.MOREX.r3.3HG0219610.1	Receptor kinase-like protein	0.508341	1.01931	0.162563	0.0189494	0.561889	0.645716	0.846861	1.67156	1.17262	1.34536	1.95426	2.32533	1.84298	3.53763	0.684822	1.39651	2.41505
HORVU.MOREX.r3.5HG0471120	HORVU.MOREX.r3.5HG0471120.3	G-patch domain-containing protein	0.487015	3.02326	NA	0.0198958	0.0342069	0.234907	2.99e-05	0.0275857	0.00040776	1.55385	11.9763	4.85234	9.09503	5.51405	0.0897146	0.527281	7.85943
HORVU.MOREX.r3.3HG0299890	HORVU.MOREX.r3.3HG0299890.1	U-box domain-containing family protein	0.452469	1.02815	0.169157	0.0193355	1.24076	1.27642	1.63654	2.47065	1.9331	2.38526	2.68694	3.61762	4.74506	4.40279	1.38457	2.263	3.8631
HORVU.MOREX.r3.5HG0511140	HORVU.MOREX.r3.5HG0511140.1	Cysteine protease	-0.18169	-1.00286	0.671104	0.0165812	48.7789	59.0553	42.7371	50.0649	41.9558	40.3784	22.9261	22.8469	21.8677	30.5372	50.1904	44.133	24.5445
HORVU.MOREX.r3.3HG0233680	HORVU.MOREX.r3.3HG0233680.1	LOB domain-containing protein	-0.201882	-1.05211	0.56987	0.0459401	61.261	65.2198	56.3898	49.9056	62.0538	46.6394	20.9451	40.2328	30.7875	23.5527	60.9569	52.8663	28.8795
HORVU.MOREX.r3.6HG0569520	HORVU.MOREX.r3.6HG0569520.1	GMP synthase [glutamine-hydrolyzing]	-0.733494	-1.09492	0.0276578	0.0244328	11.5059	12.4644	10.7616	7.28339	6.31029	6.1	3.61892	4.89639	4.32931	6.70821	11.5773	6.56456	4.88821
HORVU.MOREX.r3.3HG0231800	HORVU.MOREX.r3.3HG0231800.1	Light-regulated protein	-0.794293	-1.25893	0.104317	0.0477178	12.9376	17.6818	16.654	9.66063	6.02981	10.2985	3.51501	6.96797	5.45742	8.06883	15.7578	8.66298	6.00231
HORVU.MOREX.r3.2HG0188750	HORVU.MOREX.r3.2HG0188750.2	Haloacid dehalogenase-like hydrolase superfamily protein	-1.1245	-0.167826	0.0175684	0.890348	1.20451	1.15146	1.18483	0	0	0	1.39438	0.728044	0.885119	0.755804	1.18027	0	0.940837
HORVU.MOREX.r3.4HG0413030	HORVU.MOREX.r3.4HG0413030.1	Plant/F12P19-7 protein	-1.2115	-0.66889	0.0231735	0.20954	3.15816	4.18947	2.94097	0.601778	0.877078	1.25943	1.70716	2.64561	1.86062	0.931146	3.42953	0.912762	1.78613
HORVU.MOREX.r3.5HG0487640	HORVU.MOREX.r3.5HG0487640.1	Histone H2A	-1.36093	-0.124077	0.0271052	0.880985	9.28419	13.0484	15.4002	5.10139	3.62461	4.13259	7.94847	19.6801	11.625	6.58113	12.5776	4.2862	11.4587
HORVU.MOREX.r3.1HG0071050	HORVU.MOREX.r3.1HG0071050.1	Expansin	-1.42442	-1.20712	0.0144587	0.0172751	2.60283	4.69238	3.12547	0.541835	0.556437	0.901847	0.823569	0.861136	1.367	0.698884	3.47356	0.666706	0.937647
HORVU.MOREX.r3.7HG0687790	HORVU.MOREX.r3.7HG0687790.1	RING/U-box superfamily protein	-1.65382	-1.13555	0.0415157	0.0950285	7.22559	3.48219	5.83788	1.26237	1.13243	0.816765	1.98092	2.56343	1.13618	2.1814	5.51522	1.07052	1.96548

## Sheet: B
locus	target_id	description	log2FC_Erg_vs_SC	log2FC_Silpids_vs_SC	Ergo_vs_SC_roots_q_value	Silipids_vs_SC_roots_q_value	SC_2h_1_tpm	SC_2h_2_tpm	SC_2h_3_tpm	mean_SC_2h	Erg_2h_1_tpm	Erg_2h_2_tpm	Erg_2h_3_tpm	mean_Erg_2h	SiLipids_2h_1_tpm	SiLipids_2h_2_tpm	SiLipids_2h_3_tpm	SiLipids_2h_4_tpm	mean_SiLipids_2h
HORVU.MOREX.r3.2HG0213120	HORVU.MOREX.r3.2HG0213120.1	Blue copper protein	3.4329	4.07072	0.0412763	0.0167534	0	1.77348	1.26905	1.01418	22.7604	20.0016	19.4948	20.7523	44.9624	26.6354	28.952	30.8335	32.8458
HORVU.MOREX.r3.2HG0213070	HORVU.MOREX.r3.2HG0213070.1	Blue copper protein	3.29446	3.2764	0.00211023	0.00230274	10.099	9.0682	6.4432	8.5368	99.9783	82.3728	95.3578	92.5696	82.1531	75.8032	95.681	111.984	91.4053
HORVU.MOREX.r3.1HG0069120	HORVU.MOREX.r3.1HG0069120.1	Homeobox-leucine zipper protein HOX19	2.81956	2.67157	0.0231382	0.016559	5.04932	2.19491	2.87165	3.37196	41.8282	28.7492	19.0135	29.8636	20.6278	21.9836	41.9863	22.8215	26.8548
HORVU.MOREX.r3.1HG0085440	HORVU.MOREX.r3.1HG0085440.1	1-deoxy-D-xylulose 5-phosphate synthase	2.74586	2.12062	0.00102715	0.0034645	1.50508	1.80179	1.48293	1.5966	16.0481	14.0671	19.1381	16.4178	7.40433	8.91253	10.5752	14.2765	10.2921
HORVU.MOREX.r3.5HG0444100	HORVU.MOREX.r3.5HG0444100.1	Pathogenesis-related protein 1	2.66822	2.72239	0.0770117	0.0344888	3.7528	1.11009	2.61147	2.49145	23.1864	9.06709	31.3263	21.1933	14.6953	16.8525	22.1067	34.5148	22.0423
HORVU.MOREX.r3.4HG0413120	HORVU.MOREX.r3.4HG0413120.1	subtilisin-like serine protease 3	2.55212	2.3696	NA	NA	1.0192	0.896014	0	0.638405	7.53362	0	18.2938	8.60914	6.54257	4.6216	4.89561	13.8092	7.46725
HORVU.MOREX.r3.4HG0406420	HORVU.MOREX.r3.4HG0406420.1	Purine permease-like protein	2.44862	2.71492	0.00161647	0.00269158	3.63582	4.51085	5.75059	4.63242	33.5006	27.1792	28.5613	29.747	31.3622	28.2727	34.5812	49.704	35.98
HORVU.MOREX.r3.2HG0213100	HORVU.MOREX.r3.2HG0213100.1	Blue copper protein	2.39912	2.608	0.00587969	0.0028329	8.77465	6.06741	10.7999	8.54732	56.3968	40.3584	51.3254	49.3602	65.2397	53.7923	51.4613	58.3313	57.2062
HORVU.MOREX.r3.3HG0325230	HORVU.MOREX.r3.3HG0325230.1	Abscisic stress ripening	2.32105	1.80179	0.0706018	0.103164	1.06914	5.61038	4.57875	3.75276	35.6947	12.0611	20.4921	22.7493	10.3036	14.4696	18.3112	19.1978	15.5706
HORVU.MOREX.r3.2HG0216680	HORVU.MOREX.r3.2HG0216680.1	1-deoxy-D-xylulose 5-phosphate synthase	2.28028	1.94265	0.00493654	0.00864899	2.34685	4.61316	2.49485	3.15162	19.4872	16.747	21.2681	19.1674	12.2908	11.2409	17.5822	18.7232	14.9593
HORVU.MOREX.r3.2HG0213110	HORVU.MOREX.r3.2HG0213110.1	Blue copper protein	2.24477	2.12856	0.00386418	0.00605697	31.4221	36.4503	22.5172	30.1299	153.193	151.271	135.166	146.543	109.92	108.461	161.226	160.891	135.125
HORVU.MOREX.r3.5HG0444220	HORVU.MOREX.r3.5HG0444220.1	Pathogenesis-related protein	2.19425	2.00767	0.032415	0.0191014	28.06	83.1364	23.0134	44.7366	225.212	152.68	247.053	208.315	177.722	167.927	152.285	233.75	182.921
HORVU.MOREX.r3.6HG0606350	HORVU.MOREX.r3.6HG0606350.1	Major facilitator superfamily protein	2.15243	1.74396	0.0086229	0.0268569	0.648498	1.87212	1.30921	1.27661	8.9987	8.01474	10.3503	9.12125	3.72629	6.12958	6.91374	9.7327	6.62558
HORVU.MOREX.r3.6HG0606350	HORVU.MOREX.r3.6HG0606350.1	Peptide transporter	2.15243	1.74396	0.0086229	0.0268569	0.648498	1.87212	1.30921	1.27661	8.9987	8.01474	10.3503	9.12125	3.72629	6.12958	6.91374	9.7327	6.62558
HORVU.MOREX.r3.7HG0643120	HORVU.MOREX.r3.7HG0643120.1	Tryptophan decarboxylase	2.14754	1.45947	0.00627413	0.0102697	0.730787	1.89864	1.09701	1.24215	10.4418	8.68871	7.67234	8.93428	5.3372	4.28275	4.59103	6.45325	5.16606
HORVU.MOREX.r3.2HG0122070	HORVU.MOREX.r3.2HG0122070.1	Adenylyltransferase and sulfurtransferase uba4	2.12927	3.26168	0.136572	0.0218941	0	3.30387	1.31327	1.53905	13.0171	10.2946	7.01301	10.1082	19.6191	12.4016	21.4836	39.9033	23.3519
HORVU.MOREX.r3.2HG0099360	HORVU.MOREX.r3.2HG0099360.1	Kaurene synthase	2.10674	1.80479	0.00963075	0.00304053	11.502	19.4288	11.7863	14.239	71.4388	43.4757	78.997	64.6372	57.7891	52.0738	43.3301	55.774	52.2418
HORVU.MOREX.r3.6HG0606340	HORVU.MOREX.r3.6HG0606340.1	Peptide transporter	2.08394	1.36136	0.00460028	0.00593157	0.992484	1.416	1.54064	1.31637	8.81912	10.8571	6.78547	8.82056	6.04021	5.52536	3.56431	4.67564	4.95138
HORVU.MOREX.r3.2HG0193660	HORVU.MOREX.r3.2HG0193660.1	Ubiquinol oxidase	2.06968	2.0697	0.00383195	0.00251202	7.13913	5.03993	5.98467	6.05458	29.4693	31.3905	24.984	28.6146	28.5938	24.9299	28.0618	32.875	28.6151
HORVU.MOREX.r3.6HG0606430	HORVU.MOREX.r3.6HG0606430.1	Peptide transporter	2.04057	1.56812	0.00553443	0.00777292	0.445654	0.642829	0.223711	0.437398	5.22264	4.66192	4.85613	4.91356	2.43602	2.81942	3.71698	4.07615	3.26214
HORVU.MOREX.r3.7HG0716720	HORVU.MOREX.r3.7HG0716720.1	Metal transporter	2.03575	1.4396	NA	NA	0	0	1.48378	0.494593	5.90675	7.29	2.18836	5.12837	4.03827	5.41091	2.76691	0	3.05402
HORVU.MOREX.r3.4HG0341100	HORVU.MOREX.r3.4HG0341100.1	UDP-glycosyltransferase	2.03479	1.7895	0.00161647	0.00740802	2.77726	3.46099	3.22135	3.1532	16.3599	13.6246	18.0704	16.0183	9.12937	11.4431	16.4365	16.4206	13.3574
HORVU.MOREX.r3.6HG0629120	HORVU.MOREX.r3.6HG0629120.1	transmembrane protein	2.0158	1.82796	0.101444	0.0815202	2.03089	0.134089	0.193612	0.786197	7.01204	4.31985	7.33852	6.22347	4.97512	7.11842	5.15252	4.12039	5.34161
HORVU.MOREX.r3.6HG0613640	HORVU.MOREX.r3.6HG0613640.1	Mitogen-activated protein kinase kinase kinase 1	1.98333	1.87263	0.110789	0.106746	9.33907	26.9993	3.23261	13.1903	63.0239	42.3227	59.9815	55.1094	49.3403	41.049	35.3181	78.1524	50.965
HORVU.MOREX.r3.5HG0441850	HORVU.MOREX.r3.5HG0441850.1	F-box and associated interaction domains-containing protein	1.96244	1.68114	NA	NA	0.998978	0	1.09735	0.698776	7.37047	7.23399	2.25696	5.62047	4.84137	5.71118	5.81009	1.42798	4.44766
HORVU.MOREX.r3.2HG0213140	HORVU.MOREX.r3.2HG0213140.1	Blue copper protein	1.95179	2.13498	0.00161647	0.0016042	41.8905	43.0203	43.6908	42.8672	173.908	189.638	142.56	168.702	194.354	160.798	237.135	174.426	191.678
HORVU.MOREX.r3.UnG0763620	HORVU.MOREX.r3.UnG0763620.1	Dirigent protein	1.92201	-0.0685036	1	1	0.150087	1.12062	0.77803	0.682912	0.178702	15.8336	0.11994	5.37741	0.266056	0.815976	1.24971	0.0877381	0.60487
HORVU.MOREX.r3.UnG0763620	HORVU.MOREX.r3.UnG0763620.1	Dirigent protein	1.92201	-0.0685036	1	1	0.150087	1.12062	0.77803	0.682912	0.178702	15.8336	0.11994	5.37741	0.266056	0.815976	1.24971	0.0877381	0.60487
HORVU.MOREX.r3.4HG0418940	HORVU.MOREX.r3.4HG0418940.1	Germin-like protein	1.89681	1.73044	0.216492	0.331697	0	1.53937	1.91801	1.15246	7.93111	8.77594	4.33946	7.0155	3.86863	1.99803	7.69269	11.0105	6.14246
HORVU.MOREX.r3.4HG0380250	HORVU.MOREX.r3.4HG0380250.1	serine-rich protein-like protein	1.89214	1.55932	0.00102715	0.00703517	35.9881	35.58	35.3741	35.6474	140.811	133.679	130.598	135.029	88.1538	88.2537	122.467	129.148	107.006
HORVU.MOREX.r3.1HG0011010	HORVU.MOREX.r3.1HG0011010.1	Myb/SANT-like DNA-binding domain protein	1.88717	1.7282	NA	NA	0.00573034	3.10278	0	1.03617	6.23696	1.38816	11.9708	6.53197	8.44049	0	14.544	0	5.74612
HORVU.MOREX.r3.5HG0486200	HORVU.MOREX.r3.5HG0486200.1	Mitochondrial carrier family	1.88288	1.72232	0.00564436	0.00430797	4.22913	3.75562	5.60882	4.53119	23.2381	19.5162	15.4444	19.3996	19.351	14.8101	14.2521	20.5913	17.2511
HORVU.MOREX.r3.5HG0517230	HORVU.MOREX.r3.5HG0517230.1	VQ motif family protein	1.87686	2.24961	0.0124802	0.00593157	9.54646	7.24244	6.91747	7.90212	35.5671	32.8577	26.6609	31.6952	34.3723	32.8976	51.0147	47.0528	41.3344
HORVU.MOREX.r3.2HG0205090	HORVU.MOREX.r3.2HG0205090.1	Jasmonate-induced protein	1.86769	-0.172939	0.457826	0.941526	0.600703	0.800761	2.55585	1.3191	2.99457	18.499	0.896946	7.46351	0.480759	1.65572	1.40918	0.682837	1.05712
HORVU.MOREX.r3.7HG0679840	HORVU.MOREX.r3.7HG0679840.1	Lipoxygenase	1.86714	1.87856	0.00152364	0.00230274	2.39252	2.6557	2.55184	2.53335	10.4056	12.5418	12.7225	11.89	9.45191	11.1861	13.044	14.2878	11.9925
HORVU.MOREX.r3.3HG0294720	HORVU.MOREX.r3.3HG0294720.1	Subtilisin-like protease	1.86284	1.84779	0.00383195	0.00401788	16.5556	22.7497	13.7249	17.6767	71.815	63.0473	65.9321	66.9315	75.4381	59.1192	52.6877	77.6616	66.2267
HORVU.MOREX.r3.4HG0406450	HORVU.MOREX.r3.4HG0406450.1	Purine permease-like protein	1.8397	2.00065	0.00330892	0.00441326	5.31948	9.11318	6.97328	7.13531	30.423	27.6488	26.2855	28.1191	24.9306	28.1852	32.7413	40.3667	31.5559
HORVU.MOREX.r3.4HG0401210	HORVU.MOREX.r3.4HG0401210.1	Blue copper protein	1.81336	1.93901	0.00564262	0.00379228	16.6813	31.5233	20.5958	22.9335	84.3743	78.6112	86.3634	83.1163	80.0373	89.6052	91.1854	102.257	90.7712
HORVU.MOREX.r3.4HG0406090	HORVU.MOREX.r3.4HG0406090.1	Agmatine coumaroyltransferase-2	1.80926	1.3086	0.00587969	0.0135186	19.0298	31.3952	17.8593	22.7614	75.8458	84.6054	86.3734	82.2749	47.3655	62.3148	55.9508	65.7981	57.8573
HORVU.MOREX.r3.UnG0763620	HORVU.MOREX.r3.UnG0763620.2	Dirigent protein	1.79877	0.407011	1	0.698201	1.65096	2.24123	5.33506	3.07575	0.178702	37.6837	1.67916	13.1805	2.48319	9.01629	3.30963	2.80762	4.40418
HORVU.MOREX.r3.UnG0763620	HORVU.MOREX.r3.UnG0763620.2	Dirigent protein	1.79877	0.407011	1	0.698201	1.65096	2.24123	5.33506	3.07575	0.178702	37.6837	1.67916	13.1805	2.48319	9.01629	3.30963	2.80762	4.40418
HORVU.MOREX.r3.7HG0664260	HORVU.MOREX.r3.7HG0664260.1	12-oxophytodienoate reductase-like protein	1.78912	1.49502	0.0330673	0.0334317	2.70992	5.58656	7.90797	5.40148	20.8583	24.8279	17.685	21.1237	16.4773	13.7294	18.2722	19.696	17.0437
HORVU.MOREX.r3.4HG0419280	HORVU.MOREX.r3.4HG0419280.1	Germin-like protein	1.78121	0.0743101	NA	NA	0.343597	0	0.153695	0.165764	5.22039e-08	5.44966	3.57104	3.0069	0.0214603	0	0	0.888073	0.227383
HORVU.MOREX.r3.2HG0216780	HORVU.MOREX.r3.2HG0216780.1	Receptor-kinase	1.77867	1.40162	0.00460028	0.00695051	4.54286	4.8931	3.42725	4.28774	20.5768	13.6292	17.2222	17.1427	14.7654	10.9265	10.1984	15.9901	12.9701
HORVU.MOREX.r3.2HG0213090	HORVU.MOREX.r3.2HG0213090.1	Blue copper protein	1.77788	1.67627	0.00386418	0.00390422	107.344	85.7376	96.3076	96.4631	356.053	329.372	314.24	333.222	342.906	271.074	305.87	322.119	310.492
HORVU.MOREX.r3.4HG0406080	HORVU.MOREX.r3.4HG0406080.1	Agmatine coumaroyltransferase-2	1.77558	1.40326	0.0181175	0.0544947	9.58996	17.8862	7.71995	11.732	40.7641	38.3596	48.6508	42.5915	21.405	39.9627	30.7048	38.632	32.6761
HORVU.MOREX.r3.2HG0195490	HORVU.MOREX.r3.2HG0195490.1	BLT14.1 protein	1.76023	1.48104	0.0738701	0.0686448	0.767067	1.24654	0.605989	0.873199	4.66712	8.76991	2.59953	5.34552	2.89755	3.68562	6.0995	4.2335	4.22904
HORVU.MOREX.r3.1HG0009480	HORVU.MOREX.r3.1HG0009480.1	Lectin receptor kinase	1.7602	1.59341	0.00851491	0.00796015	2.27201	3.8587	2.26951	2.80007	15.763	9.66284	10.1919	11.8726	13.1961	8.22015	8.03041	12.4219	10.4671
HORVU.MOREX.r3.5HG0524750	HORVU.MOREX.r3.5HG0524750.1	alpha/beta-Hydrolases superfamily protein	1.73837	2.38202	NA	NA	0	0	0	0	0	4.3764	2.63334	2.33658	7.64579	0	9.2048	0	4.21265
HORVU.MOREX.r3.2HG0099570	HORVU.MOREX.r3.2HG0099570.1	Copalyl diphosphate synthase	1.73643	1.32123	0.0130873	0.010292	57.1254	99.1166	53.6212	69.9544	255.738	182.47	268.071	235.426	176.572	172.695	158.158	197.777	176.3
HORVU.MOREX.r3.6HG0613330	HORVU.MOREX.r3.6HG0613330.1	Chalcone synthase	1.7339	1.65809	0.00651626	0.0105647	45.7328	30.3106	38.6569	38.2334	125.553	140.017	122.931	129.5	103.854	103.05	137.074	147.304	122.82
HORVU.MOREX.r3.7HG0649570	HORVU.MOREX.r3.7HG0649570.1	Early nodulin 93	1.73134	2.25535	0.0368258	0.0229649	3.22944	8.76538	3.84484	5.27989	14.8025	25.5346	19.2172	19.8514	18.0209	27.9783	48.8888	21.0449	28.9832
HORVU.MOREX.r3.7HG0654260	HORVU.MOREX.r3.7HG0654260.1	Subtilisin-like protease	1.72699	2.16407	0.00276844	0.00157382	52.2744	47.5952	48.6032	49.4909	202.286	140.751	155.392	166.143	244.342	221.386	183.705	251.724	225.289
HORVU.MOREX.r3.5HG0498970	HORVU.MOREX.r3.5HG0498970.1	Calmodulin-lysine N-methyltransferase	1.72678	0.97865	0.0167051	0.180967	11.9047	17.0601	16.2618	15.0755	47.7673	52.2222	56.6348	52.2081	31.0608	35.4608	21.8697	34.3238	30.6788
HORVU.MOREX.r3.5HG0517210	HORVU.MOREX.r3.5HG0517210.1	1-pyrroline-5-carboxylate dehydrogenase	1.72593	2.89855	0.131681	0.0100082	0.468844	1.5774	0.567162	0.871135	4.93133	5.28989	5.34754	5.18959	15.1479	16.7003	8.50161	11.4608	12.9527
HORVU.MOREX.r3.5HG0425430	HORVU.MOREX.r3.5HG0425430.1	Cellulose synthase	1.72221	0.722273	NA	NA	0	0	1.35373	0.451243	8.44792	0	2.91684	3.78825	2.09085	1.43528	1.14393	0.906865	1.39423
HORVU.MOREX.r3.2HG0196340	HORVU.MOREX.r3.2HG0196340.1	senescence-associated family protein (DUF581)	1.71003	1.6634	0.00498114	0.00566887	9.65837	10.6333	11.5957	10.6291	39.9483	38.77	32.4222	37.0468	29.105	35.4938	33.1061	45.642	35.8367
HORVU.MOREX.r3.2HG0208670	HORVU.MOREX.r3.2HG0208670.1	Heavy metal transport/detoxification superfamily protein	1.69573	1.57694	0.0126701	0.0114135	2.82426	5.53619	2.939	3.76648	15.8751	11.3066	16.1401	14.4406	10.6725	11.4483	15.8705	14.8892	13.2201
HORVU.MOREX.r3.5HG0501430	HORVU.MOREX.r3.5HG0501430.1	Agmatine coumaroyltransferase-2	1.69141	1.46102	0.00526741	0.00398008	0.702555	1.24018	0.939219	0.960651	5.2108	4.20687	6.57939	5.33235	3.72194	4.59456	5.04473	4.2297	4.39773
HORVU.MOREX.r3.4HG0401170	HORVU.MOREX.r3.4HG0401170.1	Blue copper protein	1.68177	1.59939	0.00152364	0.0016042	364.345	478.458	388.058	410.287	1295.5	1268.57	1391.42	1318.5	1149.9	1207.95	1251.75	1371.45	1245.26
HORVU.MOREX.r3.3HG0220060	HORVU.MOREX.r3.3HG0220060.1	Derlin-2.1	1.67221	0.376654	NA	NA	0	0	0	0	6.56109	0	0	2.18703	0	0	1.19331	0	0.298328
HORVU.MOREX.r3.4HG0418820	HORVU.MOREX.r3.4HG0418820.1	Germin-like protein	1.66586	1.70407	0.011867	0.00740802	7.62502	5.22409	4.95008	5.93306	22.8932	23.4863	16.6171	20.9989	21.6752	19.8788	17.8218	26.9808	21.5892
HORVU.MOREX.r3.7HG0649490	HORVU.MOREX.r3.7HG0649490.1	Early nodulin 93	1.66155	1.80357	0.25657	0.221156	1.08225	17.0601	12.7772	10.3065	24.7682	48.7588	30.7798	34.7689	34.5412	38.9166	56.2363	24.1827	38.4692
HORVU.MOREX.r3.2HG0136490	HORVU.MOREX.r3.2HG0136490.1	ADP-ribosylation factor GTPase-activating protein 2	1.63465	1.41054	NA	NA	0	0	0	0	3.71372	0	2.60167	2.10513	1.81026	0	3.20114	1.62204	1.65836
HORVU.MOREX.r3.3HG0306100	HORVU.MOREX.r3.3HG0306100.1	wall associated kinase-like 6	1.63313	1.573	0.24474	0.163347	16.1885	4.8173	6.47014	9.15865	43.9988	11.7949	35.738	30.5106	27.6515	22.618	15.345	51.2824	29.2242
HORVU.MOREX.r3.3HG0318390	HORVU.MOREX.r3.3HG0318390.1	Leucine-rich repeat receptor-like kinase	1.62602	1.62564	0.0762071	0.044969	8.86662	17.8378	6.09154	10.932	45.1434	23.3622	38.9825	35.8294	31.262	31.8978	30.156	49.9623	35.8195
HORVU.MOREX.r3.2HG0139080	HORVU.MOREX.r3.2HG0139080.1	Aspartic proteinase nepenthesin-1	1.61955	1.66502	0.00526741	0.00648127	3.46651	2.69069	2.40799	2.85506	9.47711	11.0329	12.0275	10.8458	8.53905	10.3563	12.5508	13.4544	11.2251
HORVU.MOREX.r3.5HG0533210	HORVU.MOREX.r3.5HG0533210.1	Pirin-like protein	1.60605	1.81313	0.00704642	0.00390422	4.43013	7.92544	6.12481	6.16013	20.0046	17.732	24.6535	20.7967	22.9923	20.3906	25.154	28.1072	24.161
HORVU.MOREX.r3.6HG0631940	HORVU.MOREX.r3.6HG0631940.1	TCP-1/cpn60 chaperonin family protein	1.59922	0.0379515	0.169783	NA	0	1.41776	0	0.472587	2.24589	3.09041	5.04858	3.46163	0	0.680777	0.590925	0.775652	0.511838
HORVU.MOREX.r3.2HG0203250	HORVU.MOREX.r3.2HG0203250.1	quiescin-sulfhydryl oxidase 1	1.59627	1.29727	0.0179015	0.0128876	754.383	463.665	496.583	571.544	2091.1	1669.82	1429.52	1730.15	1685.48	1310.23	1088.22	1540.48	1406.1
HORVU.MOREX.r3.7HG0639820	HORVU.MOREX.r3.7HG0639820.1	SHR5-receptor-like kinase	1.5961	1.21714	0.00587969	0.00740802	1.57045	2.89413	2.10609	2.19022	10.0422	6.93268	8.9597	8.64486	6.85302	7.74228	4.7842	6.28767	6.41679
HORVU.MOREX.r3.2HG0189100	HORVU.MOREX.r3.2HG0189100.1	Protein kinase superfamily protein	1.5934	0.311234	NA	NA	0	0	0	0	0	1.42168	4.63114	2.01761	0	0	0	0.963073	0.240768
HORVU.MOREX.r3.4HG0331910	HORVU.MOREX.r3.4HG0331910.1	Receptor protein kinase	1.56711	1.24852	0.0188053	0.0273171	0.858396	2.11962	0.904445	1.29415	6.59426	4.52129	6.27796	5.79784	3.88029	5.42265	3.03255	5.46792	4.45085
HORVU.MOREX.r3.7HG0642910	HORVU.MOREX.r3.7HG0642910.1	Kinase	1.56623	1.57186	0.0470381	0.028684	0.226348	1.22996	0.58429	0.680199	5.20137	3.39733	3.32804	3.97558	3.65247	3.00999	3.81833	5.4993	3.99502
HORVU.MOREX.r3.4HG0340040	HORVU.MOREX.r3.4HG0340040.1	BnaCnng07380D protein	1.56152	1.46554	0.0128628	0.0150938	5.80967	4.50986	7.17725	5.83226	16.8374	22.2228	18.4392	19.1665	16.4963	14.5399	24.5875	15.8502	17.8685
HORVU.MOREX.r3.1HG0028450	HORVU.MOREX.r3.1HG0028450.1	lectin protein kinase family protein	1.56113	-0.39252	0.57723	NA	0	7.87595	0	2.62532	0	7.44889	21.6444	9.69776	0	0	7.04703	0	1.76176
HORVU.MOREX.r3.7HG0727810	HORVU.MOREX.r3.7HG0727810.1	Yellow stripe 1A transporter	1.56049	1.06912	0.0373473	0.0682818	0.227484	0.840609	0.138182	0.402092	3.89609	2.37689	3.1336	3.13553	2.04774	1.1885	1.69325	2.83769	1.94179
HORVU.MOREX.r3.6HG0574260	HORVU.MOREX.r3.6HG0574260.1	Major facilitator superfamily protein	1.54133	1.21192	NA	NA	0	0	0	0	1.12823	1.32191	3.28172	1.91062	0	1.41466	2.88781	0.963361	1.31646
HORVU.MOREX.r3.3HG0312200	HORVU.MOREX.r3.3HG0312200.1	Sec14p-like phosphatidylinositol transfer family protein	1.52718	1.44985	0.00651626	0.00796015	38.9189	46.1832	29.4572	38.1864	114.297	97.3398	124.196	111.944	90.2308	98.3947	109.723	125.85	106.05
HORVU.MOREX.r3.3HG0267290	HORVU.MOREX.r3.3HG0267290.1	basic helix-loop-helix (bHLH) DNA-binding superfamily protein	1.52496	1.48668	0.00383195	0.0028329	6.23662	5.4658	4.80401	5.50214	17.9091	19.1848	16.0415	17.7118	15.299	17.9597	16.3688	19.2599	17.2218
HORVU.MOREX.r3.1HG0076600	HORVU.MOREX.r3.1HG0076600.1	ABC(ATP-binding) family transporter	1.52346	1.44341	0.00454681	0.00307216	41.9411	45.8298	34.7776	40.8495	137.885	97.8726	122.168	119.309	121.034	103.801	94.6512	131.775	112.815
HORVU.MOREX.r3.5HG0480140	HORVU.MOREX.r3.5HG0480140.1	Kinase-like protein	1.51671	1.12802	0.00511573	0.00750637	1.08966	1.18672	0.926683	1.06769	5.51347	4.49106	4.74473	4.91642	3.63573	3.14457	3.30797	3.98812	3.5191
HORVU.MOREX.r3.7HG0644030	HORVU.MOREX.r3.7HG0644030.1	Seed maturation protein	1.50595	1.88975	0.142055	0.0312648	8.26201	5.66832	11.271	8.40044	19.9379	37.6102	19.5472	25.6984	40.5072	25.1603	29.7529	39.9209	33.8353
HORVU.MOREX.r3.2HG0108100	HORVU.MOREX.r3.2HG0108100.1	Dirigent protein	1.49758	0.116533	NA	NA	0.0869543	0	0	0.0289848	0	5.71658	0	1.90553	0.23614	0	0	0.226059	0.11555
HORVU.MOREX.r3.UnG0763590	HORVU.MOREX.r3.UnG0763590.1	Dirigent protein	1.49758	0.116533	NA	NA	0.0869543	0	0	0.0289848	0	5.71658	0	1.90553	0.23614	0	0	0.226059	0.11555
HORVU.MOREX.r3.3HG0236050	HORVU.MOREX.r3.3HG0236050.1	Basic helix loop helix (BHLH) family transcription factor	1.48059	1.40031	0.00493654	0.00390422	6.70214	11.075	9.0129	8.93001	25.8958	26.2413	27.9958	26.711	23.7202	24.1477	25.0231	27.9537	25.2112
HORVU.MOREX.r3.7HG0702070	HORVU.MOREX.r3.7HG0702070.1	Blue copper protein	1.47771	1.75864	0.00881712	0.00450917	2.21733	2.50313	2.33758	2.35268	8.58295	7.60296	8.82642	8.33744	9.77286	8.06279	13.3413	10.2022	10.3448
HORVU.MOREX.r3.3HG0244870	HORVU.MOREX.r3.3HG0244870.1	Reverse transcriptase	1.46968	1.13898	NA	NA	0	0.701875	0	0.233958	1.96964	4.36612	0.916957	2.41757	0.662813	1.93092	0.831106	3.44515	1.7175
HORVU.MOREX.r3.2HG0167350	HORVU.MOREX.r3.2HG0167350.1	U-box domain-containing family protein	1.46949	1.38117	0.00863852	0.0100082	9.21121	6.29545	5.92156	7.14274	22.12	21.4022	21.1253	21.5492	16.8204	21.1846	21.5979	21.2375	20.2101
HORVU.MOREX.r3.6HG0614080	HORVU.MOREX.r3.6HG0614080.1	Receptor-like kinase	1.46676	1.48546	0.0235871	0.016559	0.542717	0.332655	0.423358	0.43291	3.03616	3.2313	2.61425	2.96057	2.05573	2.65726	3.16961	4.16633	3.01223
HORVU.MOREX.r3.2HG0207580	HORVU.MOREX.r3.2HG0207580.1	Wound-responsive family protein	1.46305	0.796763	NA	NA	0	0	0	0	5.27071	0	0	1.7569	2.03842	0	0	0.910378	0.7372
HORVU.MOREX.r3.2HG0108090	HORVU.MOREX.r3.2HG0108090.2	Dirigent protein	1.46264	0.231901	1	0.830288	2.17877	6.94954	15.1614	8.09657	2.1461	66.2753	3.79241	24.0713	6.62354	20.02	6.16454	5.9233	9.68285
HORVU.MOREX.r3.2HG0108090	HORVU.MOREX.r3.2HG0108090.2	Dirigent protein	1.46264	0.231901	1	0.830288	2.17877	6.94954	15.1614	8.09657	2.1461	66.2753	3.79241	24.0713	6.62354	20.02	6.16454	5.9233	9.68285
HORVU.MOREX.r3.5HG0494290	HORVU.MOREX.r3.5HG0494290.1	Ascorbate oxidase	1.45293	2.06263	0.00587969	0.00230274	0.274047	0.29317	0.209649	0.258955	3.22824	2.04053	2.07091	2.44656	2.93562	4.18105	5.3069	4.61337	4.25924
HORVU.MOREX.r3.7HG0708960	HORVU.MOREX.r3.7HG0708960.1	VQ motif family protein	1.44292	1.20969	0.00984055	0.0419226	11.652	18.1746	10.5071	13.4446	38.9132	33.9756	41.923	38.2706	28.8189	27.6653	27.7495	45.4007	32.4086
HORVU.MOREX.r3.7HG0722560	HORVU.MOREX.r3.7HG0722560.1	Pleiotropic drug resistance ABC transporter	1.44267	1.17509	0.00161647	0.00251202	12.3805	16.1327	12.6519	13.7217	42.3682	34.4054	40.2772	39.0169	32.8933	35.1302	26.0602	34.8869	32.2426
HORVU.MOREX.r3.4HG0401180	HORVU.MOREX.r3.4HG0401180.1	Blue copper protein	1.43399	1.44505	0.0582111	0.0484761	16.6026	52.833	26.1457	31.8604	95.0084	80.978	87.3735	87.7866	71.9242	86.9288	91.2258	103.801	88.4699
HORVU.MOREX.r3.5HG0496740	HORVU.MOREX.r3.5HG0496740.1	Agmatine coumaroyltransferase-2	1.43067	1.39119	0.0130873	0.0193815	5.86055	10.1972	6.53226	7.53	18.0502	24.3189	23.6143	21.9945	16.2052	18.7605	22.9278	27.6014	21.3737
HORVU.MOREX.r3.4HG0355860	HORVU.MOREX.r3.4HG0355860.1	Wall-associated receptor kinase 5	1.43027	0.809353	NA	NA	0	0	0	0	2.52566	1.68093	0.878308	1.69497	1.27314	0.932896	0.803666	0	0.752425
HORVU.MOREX.r3.5HG0520280	HORVU.MOREX.r3.5HG0520280.1	Heat shock protein 70 (Hsp 70) family protein	1.42816	0.66186	0.272004	NA	0.84301	0.481745	0.508574	0.61111	1.06679	3.27316	5.66671	3.33555	0.340589	2.61862	1.49176	1.74491	1.54897
HORVU.MOREX.r3.5HG0494510	HORVU.MOREX.r3.5HG0494510.1	Proline-rich spliceosome-associated (PSP) family protein / zinc knuckle (CCHC-type) family protein	1.42603	0.305366	NA	NA	0	0	0	0	3.84966	1.21152	0	1.68706	0.94293	0	0	0	0.235733
HORVU.MOREX.r3.7HG0649550	HORVU.MOREX.r3.7HG0649550.1	Early nodulin 93	1.42477	1.62247	0.0205966	0.0152883	27.542	55.1053	36.953	39.8668	91.7563	130.747	103.644	108.716	95.1544	125.486	171.673	107.006	124.83
HORVU.MOREX.r3.7HG0648480	HORVU.MOREX.r3.7HG0648480.1	Lectin receptor kinase	1.4223	1.34714	0.00704642	0.00851712	3.92645	6.73693	4.83889	5.16742	17.967	12.9358	15.6856	15.5295	12.8862	13.362	13.7896	18.7237	14.6904
HORVU.MOREX.r3.UnG0764810	HORVU.MOREX.r3.UnG0764810.1	Ycf68	1.42078	0.439945	NA	NA	0	0	0	0	5.03188	0	0	1.67729	0	1.42621	0	0	0.356552
HORVU.MOREX.r3.4HG0344660	HORVU.MOREX.r3.4HG0344660.1	myosin heavy chain	1.41769	0	NA	NA	0	0	0	0	5.01474	0	0	1.67158	0	0	0	0	0
HORVU.MOREX.r3.5HG0481930	HORVU.MOREX.r3.5HG0481930.1	cyclin-dependent kinase inhibitor SMR2-like protein	1.41707	1.60415	NA	NA	0	0	0	0	2.13166	1.40506	1.47457	1.67043	3.20433	1.45898	3.49739	0	2.04018
HORVU.MOREX.r3.6HG0612440	HORVU.MOREX.r3.6HG0612440.1	transmembrane protein	1.4123	1.58723	0.00748126	0.00172556	24.6872	22.7753	22.2369	23.2331	81.4575	55.5371	53.5024	63.499	70.0352	66.5951	70.747	79.8773	71.8136
HORVU.MOREX.r3.4HG0340030	HORVU.MOREX.r3.4HG0340030.1	beta-fructofuranosidase 5	1.41018	1.32702	0.387857	NA	3.55141	1.03858	2.49643	2.36214	6.7369	8.48064	8.58926	7.9356	4.93167	5.34857	7.62242	11.8377	7.43509
HORVU.MOREX.r3.3HG0220160	HORVU.MOREX.r3.3HG0220160.1	Germin-like protein	1.40938	1.87187	0.101444	0.035769	3.13397	0.783093	1.88244	1.93317	8.11495	6.21043	6.04811	6.79116	9.94916	7.31134	10.6516	11.0303	9.7356
HORVU.MOREX.r3.6HG0616340	HORVU.MOREX.r3.6HG0616340.1	U-box domain-containing protein	1.40845	1.40707	0.00564436	0.0144128	11.0595	13.5776	9.63783	11.425	27.336	34.708	33.9028	31.9823	22.9707	30.7988	33.3584	40.6757	31.9509
HORVU.MOREX.r3.7HG0739820	HORVU.MOREX.r3.7HG0739820.1	transmembrane protein	1.40574	1.34187	0.0331021	0.0434756	0.871532	1.37113	0.656398	0.966353	5.42397	3.02397	4.18185	4.20993	3.32686	2.18649	5.44568	4.97819	3.9843
HORVU.MOREX.r3.1HG0043860	HORVU.MOREX.r3.1HG0043860.1	Far upstream element-binding protein	1.40455	0.986283	NA	NA	0	0	0	0	0.954024	0	3.98801	1.64734	0	1.32304	0	2.60126	0.981075
HORVU.MOREX.r3.7HG0711760	HORVU.MOREX.r3.7HG0711760.1	Receptor-kinase	1.40289	0.884137	0.00460028	0.00441326	2.09994	2.5374	1.75706	2.13147	8.60148	5.90087	7.33934	7.28056	5.49161	5.02644	4.04345	4.557	4.77963
HORVU.MOREX.r3.2HG0212970	HORVU.MOREX.r3.2HG0212970.1	Acyl-protein thioesterase 1	1.40129	1.69565	0.066701	0.0263012	3.10311	6.5379	2.06687	3.90263	12.7152	9.87043	13.2634	11.9497	11.9072	14.0249	16.074	17.5166	14.8807
HORVU.MOREX.r3.3HG0316030	HORVU.MOREX.r3.3HG0316030.1	Salicylate O-methyltransferase	1.39825	0.781185	0.0210972	0.155189	1.25475	1.4515	0.598121	1.10146	4.92963	4.05893	4.62859	4.53905	3.47377	1.59268	2.48169	2.89763	2.61144
HORVU.MOREX.r3.5HG0502000	HORVU.MOREX.r3.5HG0502000.1	Enoyl-CoA hydratase 2	1.39704	1.20614	0.00509853	0.00251202	21.8316	24.3095	18.449	21.53	55.2779	51.4449	68.2825	58.3351	54.6745	56.6671	45.5121	47.0715	50.9813
HORVU.MOREX.r3.5HG0502000	HORVU.MOREX.r3.5HG0502000.1	Enoyl-CoA hydratase 2	1.39704	1.20614	0.00509853	0.00251202	21.8316	24.3095	18.449	21.53	55.2779	51.4449	68.2825	58.3351	54.6745	56.6671	45.5121	47.0715	50.9813
HORVU.MOREX.r3.2HG0127330	HORVU.MOREX.r3.2HG0127330.1	B12D protein	1.39684	1.64911	0.00343963	0.00230274	361.127	496.956	454.652	437.578	1004.4	1179.35	1277.9	1153.88	1196.19	1495.25	1633.14	1173.65	1374.56
HORVU.MOREX.r3.4HG0362790	HORVU.MOREX.r3.4HG0362790.1	Hexosyltransferase	1.39552	0.00938509	NA	NA	0	0	1.32011	0.440037	3.02531	3.92128	1.41893	2.78851	0	0	0	1.79774	0.449435
HORVU.MOREX.r3.5HG0467740	HORVU.MOREX.r3.5HG0467740.2	Unc-50	1.39077	0.803438	0.168893	0.59147	0	0.695425	0	0.231808	0.621824	3.54751	2.52078	2.23004	0.892561	1.50751	0	2.19921	1.14982
HORVU.MOREX.r3.5HG0467740	HORVU.MOREX.r3.5HG0467740.2	Unc-50	1.39077	0.803438	0.168893	0.59147	0	0.695425	0	0.231808	0.621824	3.54751	2.52078	2.23004	0.892561	1.50751	0	2.19921	1.14982
HORVU.MOREX.r3.5HG0467740	HORVU.MOREX.r3.5HG0467740.2	Unc-50	1.39077	0.803438	0.168893	0.59147	0	0.695425	0	0.231808	0.621824	3.54751	2.52078	2.23004	0.892561	1.50751	0	2.19921	1.14982
HORVU.MOREX.r3.7HG0702220	HORVU.MOREX.r3.7HG0702220.1	Reverse transcriptase	1.38915	0.694023	NA	NA	0	0	2.88368	0.961227	4.13686	5.09881	3.17515	4.13694	2.19263	0	2.26899	4.22978	2.17285
HORVU.MOREX.r3.3HG0267300	HORVU.MOREX.r3.3HG0267300.1	HAT dimerisation domain-containing protein-like	1.37842	1.33277	0.166727	NA	0	1.12225	0.410212	0.510821	1.90948	2.34181	4.53235	2.92788	2.47996	1.65902	3.60171	3.48146	2.80554
HORVU.MOREX.r3.5HG0497960	HORVU.MOREX.r3.5HG0497960.1	BON1-associated protein 2	1.37665	0.623848	0.113887	NA	0.350634	0.556533	0.60357	0.503579	2.46981	4.68195	1.56106	2.90427	0.418549	1.02646	1.21062	2.61231	1.31698
HORVU.MOREX.r3.7HG0733550	HORVU.MOREX.r3.7HG0733550.1	Early nodulin-like protein	1.37581	1.72587	0.00161647	0.0102697	29.7415	30.2727	33.5126	31.1756	90.7544	82.0382	74.7069	82.4998	83.3729	79.448	126.251	132.648	105.43
HORVU.MOREX.r3.7HG0707220	HORVU.MOREX.r3.7HG0707220.1	PI-PLC X domain-containing protein	1.37546	1.70925	0.00557419	0.00230274	1.50693	1.70893	1.31986	1.51191	6.39421	4.45346	5.70387	5.51718	6.33658	7.57911	7.86151	7.07751	7.21368
HORVU.MOREX.r3.4HG0406390	HORVU.MOREX.r3.4HG0406390.1	Purine permease-like protein	1.37286	1.28421	0.00583992	0.00452665	17.7261	14.5793	18.4377	16.9144	52.9325	41.6347	41.6181	45.3951	41.0733	38.4357	42.9989	48.0129	42.6302
HORVU.MOREX.r3.7HG0664250	HORVU.MOREX.r3.7HG0664250.1	12-oxophytodienoate reductase-like protein	1.37165	1.24281	0.00587969	0.00452665	3.74482	5.05118	3.41556	4.07052	13.9	10.5988	11.8636	12.1208	10.2604	11.5532	10.9933	11.1925	10.9999
HORVU.MOREX.r3.3HG0290310	HORVU.MOREX.r3.3HG0290310.1	Protein TIC 214	1.37088	1.3069	0.029482	0.0347626	30.3078	53.1569	21.4956	34.9868	84.9858	89.2708	101.959	92.0719	78.4793	67.0832	98.242	108.335	88.0349
HORVU.MOREX.r3.6HG0615950	HORVU.MOREX.r3.6HG0615950.1	GDSL esterase/lipase	1.36915	1.6465	0.00884026	0.00441326	16.8632	11.9617	17.4029	15.4093	42.8911	40.5011	40.7721	41.3881	47.9132	46.3908	55.3766	51.8118	50.3731
HORVU.MOREX.r3.3HG0300570	HORVU.MOREX.r3.3HG0300570.1	ABC transporter G family member 19	1.36457	0.662743	0.372081	NA	4.85654	6.02162	1.61753	4.16523	8.10504	13.4799	15.3163	12.3004	6.28443	3.23115	5.11501	14.0775	7.17702
HORVU.MOREX.r3.4HG0339980	HORVU.MOREX.r3.4HG0339980.1	Outer membrane protein class 4	1.35858	1.4249	0.0940005	0.0958304	11.3599	4.3796	6.19597	7.31182	20.0885	22.6009	18.2531	20.3142	27.7481	16.5331	18.217	22.7692	21.3168
HORVU.MOREX.r3.4HG0393050	HORVU.MOREX.r3.4HG0393050.1	U-box domain-containing protein	1.34939	1.6264	0.00772034	0.0034645	0.77576	0.526252	0.552872	0.618295	3.83514	2.63446	2.90085	3.12348	3.22075	3.98063	4.30585	4.47818	3.99635
HORVU.MOREX.r3.3HG0316070	HORVU.MOREX.r3.3HG0316070.1	Salicylate O-methyltransferase	1.34272	1.11523	0.00704642	0.00431205	8.67118	9.03403	8.3877	8.69764	23.8018	18.1215	28.8646	23.596	23.7657	17.9208	16.6189	21.7262	20.0079
HORVU.MOREX.r3.6HG0570830	HORVU.MOREX.r3.6HG0570830.1	Cell division protein SepF	1.33857	0	NA	NA	0	0	0	0	0	1.461	3.12601	1.529	0	0	0	0	0
HORVU.MOREX.r3.3HG0302610	HORVU.MOREX.r3.3HG0302610.1	Calcium-dependent lipid-binding domain-containing protein	1.33496	1.67522	0.00698148	0.00307216	2.82442	3.01071	3.35275	3.06263	9.31812	8.53793	9.89004	9.2487	10.723	14.6687	10.3878	12.1195	11.9748
HORVU.MOREX.r3.1HG0001180	HORVU.MOREX.r3.1HG0001180.1	Leucine-rich repeat protein kinase family protein	1.3334	0	NA	NA	0	0	0	0	0	0	4.55985	1.51995	0	0	0	0	0
HORVU.MOREX.r3.2HG0205260	HORVU.MOREX.r3.2HG0205260.1	Tryptophan decarboxylase	1.32521	1.11289	0.0997311	0.0903539	0	0.35414	0.208955	0.187698	1.69368	1.85023	2.38413	1.97601	1.2604	1.74604	1.49731	1.7712	1.56874
HORVU.MOREX.r3.3HG0315590	HORVU.MOREX.r3.3HG0315590.1	L-gulonolactone oxidase	1.32013	1.28969	0.00267117	0.00730081	97.8462	82.6952	95.2354	91.9256	240.084	220.013	232.978	231.025	220.575	187.715	232.247	264.186	226.181
HORVU.MOREX.r3.6HG0570020	HORVU.MOREX.r3.6HG0570020.1	F-box plant-like protein	1.31843	1.48434	0.0175684	0.00916413	0.115382	0.221091	0.0621573	0.132877	1.80486	2.28942	1.38172	1.82533	1.24895	1.80781	2.25322	3.36872	2.16967
HORVU.MOREX.r3.3HG0291910	HORVU.MOREX.r3.3HG0291910.1	Peroxidase	1.30314	1.46154	0.0196836	0.00870332	29.0169	44.8085	22.8902	32.2385	83.0002	80.9251	79.1387	81.0213	83.7868	97.8464	82.4188	98.1066	90.5396
HORVU.MOREX.r3.2HG0182090	HORVU.MOREX.r3.2HG0182090.1	Phenylalanine ammonia-lyase	1.29903	1.03252	0.00587969	0.00401788	45.989	65.6199	47.7505	53.1198	141.007	109.16	146.339	132.169	115.285	114.963	97.0619	111.518	109.707
HORVU.MOREX.r3.4HG0354410	HORVU.MOREX.r3.4HG0354410.2	Nuclear pore complex protein	1.29828	0.423826	0.332938	0.537032	0	0.340659	1.4784	0.606353	3.48527	1.29103	4.07547	2.95059	0.818451	1.77906	1.0701	0.951954	1.15489
HORVU.MOREX.r3.4HG0354410	HORVU.MOREX.r3.4HG0354410.2	Nuclear pore complex protein	1.29828	0.423826	0.332938	0.537032	0	0.340659	1.4784	0.606353	3.48527	1.29103	4.07547	2.95059	0.818451	1.77906	1.0701	0.951954	1.15489
HORVU.MOREX.r3.2HG0131170	HORVU.MOREX.r3.2HG0131170.1	Polyol transporter	1.29526	1.17068	0.00583992	0.0141314	49.6337	78.0393	54.9686	60.8805	159.634	137.168	155.801	150.868	125.171	123.069	130.738	174.237	138.304
HORVU.MOREX.r3.1HG0076620	HORVU.MOREX.r3.1HG0076620.1	Inorganic pyrophosphatase family protein	1.29502	0.812252	0.087946	0.235861	1.44548	5.29395	2.64323	3.12755	9.28083	6.9963	11.1075	9.12821	6.12334	6.60147	5.21172	7.05458	6.24778
HORVU.MOREX.r3.2HG0137190	HORVU.MOREX.r3.2HG0137190.1	Phenylalanine ammonia-lyase	1.29383	1.01711	0.00161647	0.00430797	9.63817	11.7446	9.27857	10.2204	27.9063	25.6571	25.9671	26.5102	20.4665	22.3218	18.7125	25.3334	21.7085
HORVU.MOREX.r3.5HG0465320	HORVU.MOREX.r3.5HG0465320.1	PRA1 family protein	1.29118	1.75146	0.0827264	0.0193355	0.507723	0.938626	0.387224	0.611191	2.24915	3.19293	3.38701	2.94303	3.63049	3.16374	5.98358	4.92158	4.42485
HORVU.MOREX.r3.4HG0367330	HORVU.MOREX.r3.4HG0367330.1	Serine/threonine protein phosphatase 7 long form isogeny	1.29042	0.722811	NA	NA	0	0	0	0	0.88458	2.22222	1.23119	1.446	0	0	1.04141	1.56017	0.650395
HORVU.MOREX.r3.7HG0659290	HORVU.MOREX.r3.7HG0659290.1	Low temperature and salt responsive protein-like	1.28787	1.00839	NA	NA	1.04823	0	0	0.34941	0	2.15531	4.72911	2.29481	0	3.58501	1.00722	2.26603	1.71456
HORVU.MOREX.r3.3HG0277620	HORVU.MOREX.r3.3HG0277620.1	EGF-like repeat and discoidin I-like domain-containing protein 3	1.28436	0.580098	NA	NA	0	1.26719	1.66265	0.976613	1.15329	5.26751	5.0227	3.8145	2.64182	5.17794	0	0	1.95494
HORVU.MOREX.r3.4HG0399620	HORVU.MOREX.r3.4HG0399620.1	Sugar transporter family protein	1.27994	0.987377	0.0163022	0.0334317	8.12563	15.4383	9.86743	11.1438	29.4461	24.8553	31.1642	28.4885	21.1985	20.0672	23.9588	27.0795	23.076
HORVU.MOREX.r3.7HG0740870	HORVU.MOREX.r3.7HG0740870.1	ABC2 homolog 2	1.27963	0.638052	NA	NA	0.367113	0	0	0.122371	1.79962	3.37492	0	1.72485	2.63543	0	0.351226	0	0.746664
HORVU.MOREX.r3.3HG0218370	HORVU.MOREX.r3.3HG0218370.1	1-deoxy-D-xylulose 5-phosphate reductoisomerase	1.27811	1.07265	0.0299266	0.0128876	45.7688	82.4379	50.5603	59.589	147.31	113.057	177.456	145.941	121.773	134.405	118.494	131.075	126.437
HORVU.MOREX.r3.7HG0733480	HORVU.MOREX.r3.7HG0733480.1	Carbonic anhydrase	1.27762	1.13535	0.00441131	0.00307216	83.3434	78.8179	72.757	78.3061	216.189	166.205	191.412	191.269	166.553	180.265	155.291	190.742	173.213
HORVU.MOREX.r3.6HG0611620	HORVU.MOREX.r3.6HG0611620.1	CONSTANS-like 1	1.26899	0.891522	NA	NA	0	0.777067	0	0.259022	5.09106	0	1.01137	2.03414	2.17632	0	0	3.16629	1.33565
HORVU.MOREX.r3.2HG0174340	HORVU.MOREX.r3.2HG0174340.1	Heavy metal transport/detoxification protein	1.26806	1.3332	0.0458587	0.0479534	1.83893	2.12706	1.188	1.718	5.15295	5.07455	6.41037	5.54596	5.40315	5.56065	3.91515	8.51427	5.8483
HORVU.MOREX.r3.1HG0083780	HORVU.MOREX.r3.1HG0083780.1	Protein kinase family protein	1.26334	1.02895	0.0268838	0.0371793	0.547442	1.53657	1.02366	1.03589	3.94772	4.33933	3.37444	3.88716	2.52511	2.95962	4.0766	3.05596	3.15432
HORVU.MOREX.r3.1HG0089720	HORVU.MOREX.r3.1HG0089720.1	Protein kinase superfamily protein	1.26241	1.37336	NA	NA	0	0	0	0	2.4416	1.75527	0	1.39896	2.85297	0	1.33506	2.17488	1.59073
HORVU.MOREX.r3.1HG0006210	HORVU.MOREX.r3.1HG0006210.1	Protein kinase family protein	1.26057	1.31497	0.00971157	0.00740802	6.26279	5.69587	4.49925	5.48597	17.0216	11.4689	15.1287	14.5397	15.7283	12.9537	12.9898	18.8758	15.1369
HORVU.MOREX.r3.1HG0064920	HORVU.MOREX.r3.1HG0064920.1	Alpha/beta-Hydrolases superfamily protein	1.2603	1.13484	0.00493654	0.00464568	6.12795	7.6002	7.59738	7.10851	22.3589	16.3336	16.5781	18.4235	15.1	15.2721	16.7273	20.124	16.8058
HORVU.MOREX.r3.3HG0323580	HORVU.MOREX.r3.3HG0323580.1	Disease resistance protein (TIR-NBS-LRR class) family	1.25976	0.533486	0.0479521	0.418522	44.0758	29.2762	32.7782	35.3767	113.93	62.5199	81.8683	86.1061	65.6877	43.981	39.6437	57.2976	51.6525
HORVU.MOREX.r3.6HG0547590	HORVU.MOREX.r3.6HG0547590.1	Potassium transporter	1.25974	1.27594	NA	NA	0	2.80306	0	0.934353	1.44014	9.45544	0	3.63186	6.45246	1.00561	0	7.27861	3.68417
HORVU.MOREX.r3.1HG0020450	HORVU.MOREX.r3.1HG0020450.1	Laccase	1.25768	0.795497	0.00936117	0.0105647	2.32242	3.21932	3.02494	2.85556	6.47333	8.11513	10.0688	8.21909	5.54327	6.22842	6.27272	4.72359	5.692
HORVU.MOREX.r3.7HG0703460	HORVU.MOREX.r3.7HG0703460.1	Amino acid transporter	1.25528	0.836919	0.0118673	0.00783316	10.5775	14.7189	11.1592	12.1519	36.9357	22.8127	31.4375	30.3953	23.4277	20.8846	20.0612	25.5956	22.4923
HORVU.MOREX.r3.6HG0547150	HORVU.MOREX.r3.6HG0547150.1	Lectin-related protein	1.25237	1.0928	0.0172246	0.076491	2.76258	3.75914	4.37732	3.63301	10.3835	9.04184	10.6866	10.0373	11.9728	7.22354	5.30821	11.0221	8.88166
HORVU.MOREX.r3.5HG0499000	HORVU.MOREX.r3.5HG0499000.1	Purple acid phosphatase	1.24869	1.39055	0.0493434	0.0180488	4.58166	10.8534	5.91159	7.11555	22.9144	15.8728	16.0668	18.2847	24.5073	18.191	17.4058	21.0051	20.2773
HORVU.MOREX.r3.2HG0097650	HORVU.MOREX.r3.2HG0097650.1	Lectin-related protein	1.24416	1.3621	0.198657	0.190392	0.176835	1.91498	1.45295	1.18159	4.48352	3.66258	4.35717	4.16776	3.30627	5.5085	3.06531	6.55181	4.60797
HORVU.MOREX.r3.2HG0212050	HORVU.MOREX.r3.2HG0212050.1	Serine/threonine-protein kinase	1.24367	1.19724	0.0262124	0.00431205	4.31178	7.02613	6.50341	5.94711	16.251	11.1626	18.9386	15.4507	14.2484	16.1294	14.0244	15.3168	14.9298
HORVU.MOREX.r3.6HG0633870	HORVU.MOREX.r3.6HG0633870.1	Disease resistance protein (TIR-NBS-LRR class) family	1.23796	1.27185	0.0229217	0.0210205	2.73125	2.30596	1.64319	2.2268	6.06685	6.12941	7.63639	6.61088	6.50911	4.81826	7.65113	8.18855	6.79176
HORVU.MOREX.r3.3HG0317860	HORVU.MOREX.r3.3HG0317860.1	Mitochondrial import inner membrane translocase subunit TIM16	1.23727	0.868264	NA	NA	3.82616	1.54885	2.15986	2.51162	12.164	9.67216	0	7.27872	1.77439	6.62485	6.64459	6.59756	5.41035
HORVU.MOREX.r3.2HG0193650	HORVU.MOREX.r3.2HG0193650.1	Ubiquinol oxidase	1.23373	1.01219	0.0407692	0.0842495	11.5448	6.50885	11.6053	9.88632	27.0217	24.2191	22.5645	24.6018	17.4009	18.9479	21.9978	25.4829	20.9574
HORVU.MOREX.r3.5HG0503580	HORVU.MOREX.r3.5HG0503580.1	Serine/threonine-protein kinase	1.2337	0.896941	0.0231735	0.0686448	1.96979	1.17254	1.01549	1.38594	5.58755	4.15486	4.09064	4.61102	4.02385	3.03161	2.29992	4.41619	3.44289
HORVU.MOREX.r3.4HG0384980	HORVU.MOREX.r3.4HG0384980.1	Omega-3 fatty acid desaturase	1.23103	1.08635	0.00152364	0.00230274	27.3764	31.2918	30.1737	29.614	76.9931	66.37	69.2219	70.8617	65.2607	66.0438	53.6114	71.1016	64.0044
HORVU.MOREX.r3.4HG0384980	HORVU.MOREX.r3.4HG0384980.1	Omega-3 fatty acid desaturase	1.23103	1.08635	0.00152364	0.00230274	27.3764	31.2918	30.1737	29.614	76.9931	66.37	69.2219	70.8617	65.2607	66.0438	53.6114	71.1016	64.0044
HORVU.MOREX.r3.1HG0049170	HORVU.MOREX.r3.1HG0049170.1	Leucine-rich receptor-like protein kinase family protein	1.23084	1.49824	0.41321	0.44373	4.40536	0.961559	2.35294	2.57329	4.49906	10.1248	7.53598	7.38661	4.39239	7.48393	18.9662	5.53537	9.09447
HORVU.MOREX.r3.5HG0528610	HORVU.MOREX.r3.5HG0528610.1	Protein PLANT CADMIUM RESISTANCE 2	1.23021	1.44633	0.00823641	0.0194428	43.3534	33.7481	35.0647	37.3887	97.2957	89.2648	80.6199	89.0601	80.6808	85.3166	117.922	130.539	103.615
HORVU.MOREX.r3.6HG0595760	HORVU.MOREX.r3.6HG0595760.1	SAUR-like auxin-responsive protein family	1.22956	1.19951	0.142055	0.216142	4.88811	3.66783	5.77925	4.7784	14.3486	10.1581	13.1434	12.55	13.0961	7.49323	15.5923	12.9014	12.2708
HORVU.MOREX.r3.7HG0644220	HORVU.MOREX.r3.7HG0644220.1	Arginine decarboxylase	1.22858	1.21322	0.00511573	0.0108013	56.0997	77.1376	74.939	69.3921	154.475	153.553	183.833	163.954	131.873	157.278	160.533	199.144	162.207
HORVU.MOREX.r3.4HG0338600	HORVU.MOREX.r3.4HG0338600.2	Sec14p-like phosphatidylinositol transfer family protein	1.22854	0.97818	0.189275	0.588194	8.39267e-08	1.28733e-08	0.803644	0.267881	1.95342	1.5277	2.43195	1.97102	1.49798	2.85803	1.63479	0	1.4977
HORVU.MOREX.r3.4HG0338600	HORVU.MOREX.r3.4HG0338600.2	Sec14p-like phosphatidylinositol transfer family protein	1.22854	0.97818	0.189275	0.588194	8.39267e-08	1.28733e-08	0.803644	0.267881	1.95342	1.5277	2.43195	1.97102	1.49798	2.85803	1.63479	0	1.4977
HORVU.MOREX.r3.2HG0097640	HORVU.MOREX.r3.2HG0097640.1	Protein kinase	1.2271	1.21723	0.169721	0.026743	1.55553	3.38523	2.45351	2.46476	7.33115	3.26164	10.7398	7.11086	6.82722	5.4554	6.31059	9.62907	7.05557
HORVU.MOREX.r3.2HG0102630	HORVU.MOREX.r3.2HG0102630.1	Serine/threonine-protein kinase	1.22225	0.941593	0.0478272	0.0419226	2.66972	5.97093	4.06096	4.23387	10.789	8.50157	14.343	11.2112	9.06053	9.06195	7.4113	10.6759	9.05242
HORVU.MOREX.r3.4HG0396130	HORVU.MOREX.r3.4HG0396130.1	Sugar transporter	1.22193	0.553169	0.00498114	0.0731869	39.5012	40.8968	30.5642	36.9874	86.349	82.6101	93.8669	87.6087	50.4573	56.947	47.7539	63.7982	54.7391
HORVU.MOREX.r3.2HG0208710	HORVU.MOREX.r3.2HG0208710.1	P-loop containing nucleoside triphosphate hydrolases superfamily protein	1.21752	0.142863	NA	NA	0	1.17105	0	0.39035	2.23391	4.46571	0	2.23321	1.15242	0	0	0.98789	0.535077
HORVU.MOREX.r3.2HG0101840	HORVU.MOREX.r3.2HG0101840.1	Alkyl transferase	1.21745	0.49661	0.359737	NA	0	6.83826	1.41681	2.75169	5.45928	5.64746	12.0653	7.72401	4.33569	4.38255	4.68373	3.77098	4.29324
HORVU.MOREX.r3.1HG0081690	HORVU.MOREX.r3.1HG0081690.1	NBS-LRR-like resistance protein	1.21353	1.01234	0.0175684	0.0283117	7.42192	5.66066	4.46623	5.8496	16.8957	13.9189	13.839	14.8845	12.5354	11.3528	11.6582	15.721	12.8169
HORVU.MOREX.r3.3HG0309730	HORVU.MOREX.r3.3HG0309730.1	SHR5-receptor-like kinase	1.21102	1.06863	0.00564436	0.00851712	8.07784	11.1522	8.89031	9.37345	26.3307	18.6649	24.0483	23.0146	20.132	21.5105	15.9644	25.424	20.7577
HORVU.MOREX.r3.6HG0592970	HORVU.MOREX.r3.6HG0592970.1	Chitinase family protein	1.20833	1.78648	0.0372376	0.00916413	13.405	24.4776	11.5586	16.4804	37.1538	39.1279	41.8941	39.3919	48.9544	57.5201	64.7921	65.943	59.3024
HORVU.MOREX.r3.6HG0548070	HORVU.MOREX.r3.6HG0548070.1	Glutathione S-transferase	1.20786	1.33592	0.00161647	0.0016042	94.6853	125.929	118.97	113.195	268.245	252.607	267.502	262.785	290.127	283.769	261.483	313.694	287.268
HORVU.MOREX.r3.1HG0051880	HORVU.MOREX.r3.1HG0051880.1	Glutathione S-transferase	1.20652	0.953466	0.00614092	0.00695051	84.3201	89.5001	73.838	82.5527	232.702	166.558	176.209	191.823	144.132	159.005	157.848	182.221	160.802
HORVU.MOREX.r3.2HG0172390	HORVU.MOREX.r3.2HG0172390.1	RNA-directed DNA polymerase	1.20554	1.01451	0.579194	0.656823	2.55509	2.82782	2.32403	2.56898	14.7403	2.8079	4.14454	7.23091	9.44853	3.34786	5.36517	6.67886	6.21011
HORVU.MOREX.r3.1HG0066140	HORVU.MOREX.r3.1HG0066140.1	Serine/threonine-protein kinase	1.20255	1.50227	0.00587969	0.00994694	0.319426	0.505406	0.394913	0.406582	2.66266	2.37811	1.67082	2.2372	2.41023	1.58939	3.95586	3.98323	2.98468
HORVU.MOREX.r3.2HG0200920	HORVU.MOREX.r3.2HG0200920.1	Agmatine coumaroyltransferase-2	1.20212	1.00196	0.00233855	0.0135186	47.9578	52.4566	51.3975	50.604	104.929	123.48	124.778	117.729	84.8284	94.1545	108.515	121.895	102.348
HORVU.MOREX.r3.7HG0637770	HORVU.MOREX.r3.7HG0637770.1	ABRE binding factor 4	1.20175	1.03571	NA	NA	0.709953	2.6739	0	1.12795	4.30581	4.57881	2.79938	3.89467	3.80933	1.96926	3.94051	3.73108	3.36254
HORVU.MOREX.r3.3HG0226390	HORVU.MOREX.r3.3HG0226390.1	Receptor-like kinase	1.20156	0.992658	0.0131409	0.00740802	0.18545	0.367324	0.395234	0.316003	2.56365	1.26399	2.25229	2.02664	1.59786	1.64711	1.39047	1.83914	1.61864
HORVU.MOREX.r3.2HG0208660	HORVU.MOREX.r3.2HG0208660.1	Heavy metal transport/detoxification superfamily protein	1.20071	0.709388	0.0271052	0.121513	5.54404	12.181	8.80328	8.84277	22.4832	21.835	20.5536	21.6239	12.3386	15.889	16.165	15.9835	15.094
HORVU.MOREX.r3.7HG0649510	HORVU.MOREX.r3.7HG0649510.1	Early nodulin 93	1.20048	1.88022	0.0873425	0.0086486	1.03862	2.09829	1.03267	1.38986	2.56215	6.46607	4.44859	4.49227	5.38528	8.18828	11.058	6.5596	7.79779
HORVU.MOREX.r3.3HG0281500	HORVU.MOREX.r3.3HG0281500.1	Glutathione S-transferase	1.20031	0.988792	0.00215914	0.00740802	21.4202	25.6888	21.102	22.737	53.9396	52.0437	54.6522	53.5452	42.6591	42.1244	44.9532	54.6898	46.1066
HORVU.MOREX.r3.5HG0522100	HORVU.MOREX.r3.5HG0522100.1	Germin-like protein	1.19391	1.33482	0.00197397	0.00401788	37.215	41.739	38.491	39.1483	102.509	81.7882	88.2475	90.8482	86.8211	90.1396	109.904	114.223	100.272
HORVU.MOREX.r3.5HG0517250	HORVU.MOREX.r3.5HG0517250.1	Alpha/beta-Hydrolases superfamily protein	1.19295	0.371432	0.00587969	0.385323	3.45881	4.29372	3.74436	3.8323	10.1201	11.0284	8.99436	10.0476	3.7624	5.45297	5.53397	6.25559	5.25123
HORVU.MOREX.r3.3HG0221160	HORVU.MOREX.r3.3HG0221160.1	Receptor-like protein kinase	1.18819	0.797455	0.0330588	0.0185347	2.37366	2.89431	1.72825	2.33207	9.27693	5.39291	5.10817	6.59267	5.32213	5.36931	3.72729	4.74627	4.79125
HORVU.MOREX.r3.7HG0734210	HORVU.MOREX.r3.7HG0734210.1	Serine/threonine-protein kinase	1.18784	1.25338	0.00643675	0.00955657	1.18859	1.84794	1.8757	1.63741	5.4893	5.19729	4.33841	5.00833	4.11586	5.3814	4.63735	7.01563	5.28756
HORVU.MOREX.r3.4HG0413220	HORVU.MOREX.r3.4HG0413220.1	Protein PLANT CADMIUM RESISTANCE 2	1.18522	1.65889	0.0792967	0.0684842	4.94443	8.81214	7.74837	7.16831	15.634	12.8047	24.2851	17.5746	15.957	14.637	40.1693	28.4103	24.7934
HORVU.MOREX.r3.7HG0672740	HORVU.MOREX.r3.7HG0672740.1	Receptor-like protein kinase	1.18368	1.17523	0.00276844	0.00652851	6.59955	8.79458	6.96086	7.45166	19.4049	17.6005	17.5897	18.1984	15.3128	16.9104	18.538	21.5838	18.0862
HORVU.MOREX.r3.2HG0107940	HORVU.MOREX.r3.2HG0107940.3	MLO-like protein	1.17866	1.29382	0.00493654	0.0016042	37.0605	47.2928	40.7867	41.7133	107.758	78.3332	100.974	95.6884	108.399	104.645	88.8767	112.972	103.723
HORVU.MOREX.r3.2HG0107940	HORVU.MOREX.r3.2HG0107940.3	MLO-like protein	1.17866	1.29382	0.00493654	0.0016042	37.0605	47.2928	40.7867	41.7133	107.758	78.3332	100.974	95.6884	108.399	104.645	88.8767	112.972	103.723
HORVU.MOREX.r3.2HG0107940	HORVU.MOREX.r3.2HG0107940.3	MLO-like protein	1.17866	1.29382	0.00493654	0.0016042	37.0605	47.2928	40.7867	41.7133	107.758	78.3332	100.974	95.6884	108.399	104.645	88.8767	112.972	103.723
HORVU.MOREX.r3.2HG0107940	HORVU.MOREX.r3.2HG0107940.3	MLO-like protein	1.17866	1.29382	0.00493654	0.0016042	37.0605	47.2928	40.7867	41.7133	107.758	78.3332	100.974	95.6884	108.399	104.645	88.8767	112.972	103.723
HORVU.MOREX.r3.2HG0192690	HORVU.MOREX.r3.2HG0192690.1	DNA ligase	1.17841	0.247103	0.0266809	0.719097	41.0184	48.398	36.8194	42.0786	79.2614	100.579	109.655	96.4985	52.6775	78.0373	36.4524	33.3392	50.1266
HORVU.MOREX.r3.5HG0499180	HORVU.MOREX.r3.5HG0499180.1	Leucine-rich repeat receptor-like kinase	1.17838	0.0705536	NA	NA	0	3.53512	1.48378	1.67297	4.37117	1.44229	9.3351	5.04952	1.11811	1.44967	3.67318	0.986778	1.80693
HORVU.MOREX.r3.6HG0557290	HORVU.MOREX.r3.6HG0557290.1	F-box plant-like protein	1.17617	1.69417	0.00933784	0.00390422	1.21518	1.72465	1.5737	1.50451	5.36889	4.63885	3.97106	4.6596	5.70322	5.99102	8.1453	8.57783	7.10434
HORVU.MOREX.r3.1HG0021970	HORVU.MOREX.r3.1HG0021970.1	1-aminocyclopropane-1-carboxylate oxidase	1.17521	0.846801	0.0193761	0.0765763	64.6742	43.8562	55.378	54.6361	139.177	123.495	111.249	124.64	100.977	81.848	91.0942	122.329	99.062
HORVU.MOREX.r3.2HG0132820	HORVU.MOREX.r3.2HG0132820.1	Phenylalanine ammonia-lyase	1.17416	1.08318	0.00161647	0.00401788	10.9318	12.7472	11.384	11.6877	29.3925	25.0896	28.4117	27.6313	23.3693	27.2106	22.3198	30.6256	25.8813
HORVU.MOREX.r3.6HG0547200	HORVU.MOREX.r3.6HG0547200.1	Lectin-related protein	1.17387	1.14068	0.0719466	0.0423506	2.15907	4.25988	4.9328	3.78392	13.4328	7.90071	8.04638	9.7933	10.8912	7.36816	8.82173	11.1102	9.54782
HORVU.MOREX.r3.2HG0154550	HORVU.MOREX.r3.2HG0154550.1	P-loop containing nucleoside triphosphate hydrolases superfamily protein	1.17379	1.3514	0.0118673	0.00784737	26.1385	23.5232	36.0966	28.5861	63.0885	68.3606	65.7932	65.7474	67.9776	65.6109	85.2433	79.1349	74.4917
HORVU.MOREX.r3.1HG0065070	HORVU.MOREX.r3.1HG0065070.1	Receptor-like kinase	1.17198	0.59823	0.30528	0.676088	0.00279561	0.622768	0.645634	0.423733	0.96754	3.32512	2.33124	2.20797	1.3276	2.76972	0.461844	0.0621538	1.15533
HORVU.MOREX.r3.2HG0205070	HORVU.MOREX.r3.2HG0205070.1	Jasmonate induced protein	1.16956	0.147448	0.2855	NA	1.67573	1.10387	1.21036	1.32999	4.2935	6.5299	1.90007	4.24116	0.825184	0.816359	1.41787	3.26344	1.58071
HORVU.MOREX.r3.4HG0387160	HORVU.MOREX.r3.4HG0387160.1	F-box domain containing protein	1.16751	0.146699	NA	NA	0	0.617141	0	0.205714	3.48964	0	1.63534	1.70833	0.587426	0	0.751635	0	0.334765
HORVU.MOREX.r3.7HG0726150	HORVU.MOREX.r3.7HG0726150.1	Leucine-rich repeat receptor-like protein kinase	1.16686	1.31608	0.0196208	0.0152258	2.13476	2.45531	2.10536	2.23181	5.44701	6.53548	6.78595	6.25615	8.38829	4.90734	6.16334	8.72836	7.04683
HORVU.MOREX.r3.2HG0208110	HORVU.MOREX.r3.2HG0208110.1	Light-independent protochlorophyllide reductase iron-sulfur ATP-binding protein	1.16131	0.877009	0.00823641	0.0294096	15.1929	13.2739	15.1579	14.5416	33.4161	36.8689	30.996	33.7603	24.2316	25.7037	26.53	33.707	27.5431
HORVU.MOREX.r3.3HG0243460	HORVU.MOREX.r3.3HG0243460.1	Subtilisin-like protease	1.15394	1.69457	0.0118673	0.00689845	4.74431	3.44351	3.55465	3.91416	11.1818	10.1991	8.42426	9.93505	14.2388	15.2716	10.5047	19.6094	14.9061
HORVU.MOREX.r3.2HG0177570	HORVU.MOREX.r3.2HG0177570.1	cDNA clone:001-108-A06	1.15212	0.736283	0.430707	0.524982	0.903014	3.92146	2.53182e-06	1.60816	1.5749	5.19726	7.61703	4.7964	2.02298	3.39962	3.4571	4.4998	3.34488
HORVU.MOREX.r3.2HG0177570	HORVU.MOREX.r3.2HG0177570.1	cDNA clone:001-108-A06	1.15212	0.736283	0.430707	0.524982	0.903014	3.92146	2.53182e-06	1.60816	1.5749	5.19726	7.61703	4.7964	2.02298	3.39962	3.4571	4.4998	3.34488
HORVU.MOREX.r3.UnG0753530	HORVU.MOREX.r3.UnG0753530.1	NADH dehydrogenase subunit 4L	1.15125	0.257389	NA	NA	0	0	0.447825	0.149275	0.349736	0	4.30811	1.55262	1.01921	0.475767	0	0	0.373744
HORVU.MOREX.r3.3HG0234480	HORVU.MOREX.r3.3HG0234480.2	Kinase interacting (KIP1-like) family protein	1.14882	0.918237	0.0534919	0.117324	6.64065	4.66055	7.5616	6.2876	16.4445	10.7519	18.2806	15.159	12.4739	16.9535	7.94645	13.7147	12.7721
HORVU.MOREX.r3.3HG0234480	HORVU.MOREX.r3.3HG0234480.2	Kinase interacting (KIP1-like) family protein	1.14882	0.918237	0.0534919	0.117324	6.64065	4.66055	7.5616	6.2876	16.4445	10.7519	18.2806	15.159	12.4739	16.9535	7.94645	13.7147	12.7721
HORVU.MOREX.r3.2HG0139060	HORVU.MOREX.r3.2HG0139060.1	Receptor protein kinase-like protein	1.148	1.02507	0.0086229	0.0183095	7.41006	10.1308	6.6603	8.06705	21.2461	15.9685	20.065	19.0932	19.6276	15.8056	13.3196	21.0549	17.4519
HORVU.MOREX.r3.5HG0484810	HORVU.MOREX.r3.5HG0484810.1	Sulfate transporter 1	1.14249	0.95068	0.0370762	0.0183406	1.98385	1.93814	1.23247	1.71815	6.68175	3.34992	4.9703	5.00066	4.6558	3.38665	3.97275	4.9992	4.2536
HORVU.MOREX.r3.3HG0313580	HORVU.MOREX.r3.3HG0313580.1	Laccase	1.14025	0.628258	0.0275672	0.0419226	0.343564	0.810716	0.475245	0.543175	1.56479	2.5862	3.05334	2.40144	1.47911	1.82892	1.13554	1.09756	1.38528
HORVU.MOREX.r3.6HG0547800	HORVU.MOREX.r3.6HG0547800.1	Peptide transporter	1.13864	1.3769	0.0259934	0.00876878	2.13241	3.45658	3.32882	2.9726	9.56982	6.54959	7.12051	7.74664	8.9467	9.70086	7.02209	11.5992	9.31721
HORVU.MOREX.r3.6HG0547800	HORVU.MOREX.r3.6HG0547800.1	Peptide transporter	1.13864	1.3769	0.0259934	0.00876878	2.13241	3.45658	3.32882	2.9726	9.56982	6.54959	7.12051	7.74664	8.9467	9.70086	7.02209	11.5992	9.31721
HORVU.MOREX.r3.4HG0388840	HORVU.MOREX.r3.4HG0388840.1	Avr9/Cf-9 rapidly elicited protein	1.13558	1.5412	0.00493654	0.0204735	4.70363	6.24624	6.01711	5.65566	12.2674	14.3898	14.2117	13.623	12.1446	15.2814	22.1967	23.8589	18.3704
HORVU.MOREX.r3.5HG0482500	HORVU.MOREX.r3.5HG0482500.1	Seryl-tRNA synthetase	1.12676	0	NA	NA	0	0	0	0	0	3.55105	0	1.18368	0	0	0	0	0
HORVU.MOREX.r3.4HG0349720	HORVU.MOREX.r3.4HG0349720.1	rRNA N-glycosidase	1.12392	1.24694	0.0361658	0.0210158	0.348905	0.20234	0.572978	0.374741	1.94297	1.9443	2.10099	1.99609	1.42659	3.06152	2.5438	2.0192	2.26278
HORVU.MOREX.r3.1HG0051750	HORVU.MOREX.r3.1HG0051750.1	Glutathione S-transferase	1.12323	0.877515	0.00276844	0.00566887	19.6405	23.607	23.3297	22.1924	51.6235	45.7193	51.2206	49.5211	39.4645	42.2454	37.5355	47.1916	41.6093
HORVU.MOREX.r3.7HG0648640	HORVU.MOREX.r3.7HG0648640.1	syntaxin of plants 41	1.12059	0.92378	NA	NA	0	0.350937	0.462993	0.27131	3.93929	0.436612	0.916957	1.76429	0.331406	1.93092	1.66221	1.72257	1.41178
HORVU.MOREX.r3.3HG0224540	HORVU.MOREX.r3.3HG0224540.1	GDSL esterase/lipase	1.11929	1.0977	0.00152364	0.00431205	77.7351	84.5329	82.0481	81.4387	184.345	172.592	177.334	178.09	165.074	159.351	168.643	208.653	175.43
HORVU.MOREX.r3.1HG0071500	HORVU.MOREX.r3.1HG0071500.1	WRKY transcription factor	1.11764	1.3371	0.00672728	0.0112074	5.89007	8.45776	5.48525	6.61103	16.5165	15.5698	14.4596	15.5153	15.9085	15.5013	17.5816	23.9233	18.2287
HORVU.MOREX.r3.5HG0534730	HORVU.MOREX.r3.5HG0534730.1	Receptor-kinase	1.11761	0.999964	0.0188188	0.017673	4.38074	7.27362	5.50692	5.72043	15.2853	10.4069	15.0551	13.5824	12.5331	13.2139	9.19427	14.8208	12.4405
HORVU.MOREX.r3.1HG0050650	HORVU.MOREX.r3.1HG0050650.1	Pectinesterase	1.11595	1.27399	0.00211023	0.00251202	47.0539	55.8681	43.5617	48.8279	109.013	101.147	110.827	106.996	105.231	131.613	120.259	120.892	119.499
HORVU.MOREX.r3.4HG0401200	HORVU.MOREX.r3.4HG0401200.1	Blue copper protein	1.1159	1.02445	0.157319	0.155189	5.64366	17.1326	6.11349	9.62992	25.9117	24.784	15.4192	22.0383	15.6947	22.1037	22.0873	22.6071	20.6232
HORVU.MOREX.r3.5HG0509820	HORVU.MOREX.r3.5HG0509820.2	ATP sulfurylase (Sulfate adenylyltransferase)	1.11218	0.537974	0.487919	1	36.3198	174.283	22.406	77.6696	214.914	40.8584	251.411	169.061	306.446	101.792	23.3152	21.3385	113.223
HORVU.MOREX.r3.5HG0509820	HORVU.MOREX.r3.5HG0509820.2	ATP sulfurylase (Sulfate adenylyltransferase)	1.11218	0.537974	0.487919	1	36.3198	174.283	22.406	77.6696	214.914	40.8584	251.411	169.061	306.446	101.792	23.3152	21.3385	113.223
HORVU.MOREX.r3.1HG0089010	HORVU.MOREX.r3.1HG0089010.1	Kinase family protein	1.10923	1.37625	0.00840947	0.00401788	0.362325	0.476187	0.315201	0.384571	1.89968	1.66304	2.3981	1.98694	2.10562	2.1541	2.66115	3.45613	2.59425
HORVU.MOREX.r3.1HG0088840	HORVU.MOREX.r3.1HG0088840.1	Haloacid dehalogenase-like hydrolase (HAD) superfamily protein	1.10854	-0.196054	NA	NA	1.45921	0	2.95916	1.47279	5.48702	4.38301	3.12601	4.33201	3.40002	0	1.23432	0	1.15858
HORVU.MOREX.r3.7HG0654360	HORVU.MOREX.r3.7HG0654360.1	ABC transporter C family protein	1.1077	0.389429	NA	NA	0	0	0	0	3.46505	0	0	1.15502	0	0	1.2395	0	0.309875
HORVU.MOREX.r3.5HG0531210	HORVU.MOREX.r3.5HG0531210.1	Mannose-binding lectin superfamily protein	1.10763	1.42039	0.203097	0.0641607	1.90233	8.23957	3.66893	4.60361	13.964	7.1132	12.1488	11.0753	15.0824	13.0757	12.0178	15.818	13.9985
HORVU.MOREX.r3.5HG0448660	HORVU.MOREX.r3.5HG0448660.1	Plant calmodulin-binding protein-like protein	1.10753	0.99889	0.00504591	0.00464568	17.2306	20.5506	14.6669	17.4827	42.5305	35.5918	38.3551	38.8258	35.6515	37.7835	31.0847	39.2282	35.937
HORVU.MOREX.r3.5HG0427550	HORVU.MOREX.r3.5HG0427550.1	Jacalin-like lectin	1.10555	0	NA	NA	0	0	0	0	1.21428	2.24115	0	1.15181	0	0	0	0	0
HORVU.MOREX.r3.5HG0529110	HORVU.MOREX.r3.5HG0529110.1	Rapid alkalinization factor	1.10293	0.661018	NA	NA	0	1.81456	0	0.604853	1.14107	5.39987	0.800264	2.44707	1.73004	1.70147	2.22229	0.496562	1.53759
HORVU.MOREX.r3.2HG0113500	HORVU.MOREX.r3.2HG0113500.1	Universal stress protein	1.10258	1.39943	0.00493654	0.0185628	78.0289	90.5617	72.2753	80.2886	182.42	181.522	156.731	173.558	149.94	195.606	287.704	220.501	213.438
HORVU.MOREX.r3.5HG0494580	HORVU.MOREX.r3.5HG0494580.1	ubiquitin hydrolase	1.10197	0.932394	0.0873425	0.311471	6.9302	18.219	7.52229	10.8905	26.1335	19.9118	27.5227	24.5227	15.6942	21.2168	35.719	14.1392	21.6923
HORVU.MOREX.r3.4HG0390960	HORVU.MOREX.r3.4HG0390960.1	Ankyrin repeat family protein	1.10003	0.682869	0.0707991	0.328452	0.173414	0.536277	0.854109	0.521267	2.39733	2.39221	1.99335	2.26096	0.810236	2.15931	2.05357	0.745418	1.44213
HORVU.MOREX.r3.6HG0563900	HORVU.MOREX.r3.6HG0563900.1	RING/FYVE/PHD zinc finger superfamily protein	1.09843	1.50657	0.328777	0.119228	0.973241	0.531195	1.43807	0.980835	1.86033	4.55397	3.30988	3.24139	5.34511	3.95458	3.40881	5.80435	4.62821
HORVU.MOREX.r3.3HG0226170	HORVU.MOREX.r3.3HG0226170.1	Protein kinase family protein	1.09736	0.813602	0.0214364	0.0791357	3.85931	6.49897	6.71306	5.69045	14.2918	13.7699	11.8836	13.3151	8.21276	11.1681	10.8377	12.8178	10.7591
HORVU.MOREX.r3.1HG0074030	HORVU.MOREX.r3.1HG0074030.1	Phosphatidylinositol:ceramide inositolphosphotransferase	1.09663	0.991596	0.00195087	0.00251202	25.1418	30.7254	29.2836	28.3836	68.0609	56.4671	60.9869	61.8383	59.3454	54.1979	52.3503	63.8099	57.4259
HORVU.MOREX.r3.6HG0622970	HORVU.MOREX.r3.6HG0622970.1	Sugar transporter	1.09613	0.900288	0.00539329	0.00777292	4.39645	5.49397	5.78711	5.22584	13.5236	10.7271	12.6781	12.3096	10.2358	9.59903	10.588	12.0578	10.6202
HORVU.MOREX.r3.6HG0622970	HORVU.MOREX.r3.6HG0622970.1	Sugar transporter	1.09613	0.900288	0.00539329	0.00777292	4.39645	5.49397	5.78711	5.22584	13.5236	10.7271	12.6781	12.3096	10.2358	9.59903	10.588	12.0578	10.6202
HORVU.MOREX.r3.3HG0281270	HORVU.MOREX.r3.3HG0281270.1	Kinase family protein	1.09263	1.23853	0.0174748	0.00850454	1.41547	2.13267	1.50758	1.68524	4.71911	4.43021	5.03046	4.72659	5.56567	4.31429	5.87362	5.59066	5.33606
HORVU.MOREX.r3.3HG0302750	HORVU.MOREX.r3.3HG0302750.1	Hydroxyproline-rich glycoprotein-like	1.09153	0.756403	0.0528533	0.115792	4.26138	8.99786	4.20884	5.82269	15.4838	11.9314	13.2022	13.5391	11.5212	9.82778	8.53619	12.2164	10.5254
HORVU.MOREX.r3.2HG0205050	HORVU.MOREX.r3.2HG0205050.1	Receptor-like protein kinase	1.09009	1.91071	0.00936117	0.00796015	0.603506	0.894709	1.08927	0.862495	3.43272	3.01146	2.45087	2.96502	5.00574	3.97596	5.2042	9.82554	6.00286
HORVU.MOREX.r3.5HG0510240	HORVU.MOREX.r3.5HG0510240.1	Dirigent protein	1.08986	1.1739	0.0196836	0.0185347	71.9005	95.1764	56.2613	74.4461	162.1	166.092	150.578	159.59	145.134	159.836	177.614	194.304	169.222
HORVU.MOREX.r3.3HG0300120	HORVU.MOREX.r3.3HG0300120.1	Late embryogenesis abundant (LEA) hydroxyproline-rich glycoprotein family	1.08981	1.09944	0.00855537	0.00740802	19.9147	20.4042	23.4002	21.2397	54.797	46.708	37.5037	46.3362	38.0025	46.7174	55.3526	46.5403	46.6532
HORVU.MOREX.r3.2HG0174410	HORVU.MOREX.r3.2HG0174410.1	Heavy metal transport/detoxification protein	1.08881	0	NA	NA	0	0	0	0	0.685708	2.69524	0	1.12698	0	0	0	0	0
HORVU.MOREX.r3.6HG0547110	HORVU.MOREX.r3.6HG0547110.1	Protein kinase	1.08649	0.998754	0.0080549	0.00849133	228.407	198.619	197.039	208.022	506.613	365.934	456.072	442.873	484.229	386.681	336.948	458.872	416.683
HORVU.MOREX.r3.7HG0648470	HORVU.MOREX.r3.7HG0648470.1	Lectin receptor kinase	1.08598	0.904316	0.00493654	0.0246835	4.93327	6.81884	4.74569	5.49927	13.8151	12.0402	12.535	12.7968	10.2008	9.21	11.4634	13.7834	11.1644
HORVU.MOREX.r3.3HG0227010	HORVU.MOREX.r3.3HG0227010.1	Non-canonical purine NTP pyrophosphatase	1.08589	0.801169	0.56341	0.596469	1.2201	2.70979	0.491914	1.47393	6.25222	6.03741	0.464524	4.25138	1.00533	4.4791	5.20237	2.55665	3.31086
HORVU.MOREX.r3.7HG0749470	HORVU.MOREX.r3.7HG0749470.1	transmembrane protein	1.08513	0.851054	0.186941	0.282984	3.20375	3.84365	1.16175	2.73638	5.04348	6.76794	8.96946	6.92696	5.92936	7.56903	5.63674	3.82389	5.73975
HORVU.MOREX.r3.7HG0655340	HORVU.MOREX.r3.7HG0655340.1	Glutamyl-tRNA reductase	1.08398	0.782656	0.00698148	0.0215061	5.75248	8.29265	5.76085	6.60199	16.0579	12.9866	16.3012	15.1152	12.3189	12.2613	9.5014	14.2291	12.0777
HORVU.MOREX.r3.4HG0363030	HORVU.MOREX.r3.4HG0363030.1	BolA-like protein	1.08293	1.02753	NA	NA	0	0	0	0	1.97502	0	1.38	1.11834	1.91785	0	2.2363	0	1.03854
HORVU.MOREX.r3.7HG0721280	HORVU.MOREX.r3.7HG0721280.1	Serine/threonine-protein phosphatase 7 long form-like protein	1.08041	0	NA	NA	0	0	0	0	0	1.67525	1.66867	1.11464	0	0	0	0	0
HORVU.MOREX.r3.6HG0609630	HORVU.MOREX.r3.6HG0609630.1	Fatty acid desaturase	1.07539	0.536284	0.0175684	0.143139	1.88978	3.36705	1.87782	2.37822	6.98419	5.45983	5.91266	6.11889	3.57215	4.60986	3.00187	4.41292	3.8992
HORVU.MOREX.r3.5HG0505320	HORVU.MOREX.r3.5HG0505320.1	NADPH--cytochrome P450 reductase	1.07421	0.936901	0.00197397	0.00230274	22.2669	26.6704	23.6592	24.1988	56.5634	45.6511	53.959	52.0578	48.4117	45.5626	44.3314	50.6581	47.2409
HORVU.MOREX.r3.3HG0316000	HORVU.MOREX.r3.3HG0316000.1	Salicylate O-methyltransferase	1.07301	0.741637	0.0690534	0.236763	1.57481	0.715416	0.628631	0.972952	3.96156	2.31543	3.17524	3.15074	2.93173	1.95875	1.24326	3.06193	2.29892
HORVU.MOREX.r3.5HG0526010	HORVU.MOREX.r3.5HG0526010.1	Zinc finger protein	1.07158	1.0678	NA	NA	1.26957	2.17579	1.50119	1.64885	6.60687	4.20442	2.89027	4.56719	2.51323	3.10756	6.75808	5.83162	4.55262
HORVU.MOREX.r3.1HG0076590	HORVU.MOREX.r3.1HG0076590.1	ATP-binding cassette transporter subfamily A member	1.07128	0.965034	0.00587969	0.00783316	43.5051	44.4356	37.7568	41.8992	104.74	74.2627	88.4288	89.1438	91.473	75.9753	67.3699	96.1572	82.7438
HORVU.MOREX.r3.7HG0715260	HORVU.MOREX.r3.7HG0715260.1	Cysteine/histidine-rich C1 domain protein	1.07001	0.962746	0.100853	0.0902985	32.5559	18.1874	23.0638	24.6024	66.8713	52.0825	39.2986	52.7508	50.7846	38.2591	50.8867	55.6673	48.8994
HORVU.MOREX.r3.2HG0177990	HORVU.MOREX.r3.2HG0177990.1	Nitrate transporter 1.2	1.0694	1.08372	0.0289693	0.011347	6.43289	9.2666	8.84746	8.18232	15.4571	15.5261	23.8259	18.2697	17.411	18.8556	16.3002	21.2807	18.4619
HORVU.MOREX.r3.3HG0283600	HORVU.MOREX.r3.3HG0283600.1	GDSL esterase/lipase	1.0607	0.939966	0.00468109	0.00230274	41.3327	48.2162	40.5874	43.3788	98.3744	77.331	99.0101	91.5718	82.341	84.3047	84.2304	85.6835	84.1399
HORVU.MOREX.r3.5HG0500040	HORVU.MOREX.r3.5HG0500040.1	Leucine-rich receptor-like protein kinase family protein	1.05855	1.7938	NA	NA	0	0.777067	0	0.259022	2.90918	0.946469	1.01137	1.62234	2.17632	5.25416	5.39769	0.633259	3.36536
HORVU.MOREX.r3.5HG0505950	HORVU.MOREX.r3.5HG0505950.1	Kinase	1.05805	1.01058	0.0617022	0.0485496	2.81377	6.26007	2.79939	3.95774	9.44537	8.01773	10.5047	9.3226	7.80941	9.60302	8.35102	10.1904	8.98846
HORVU.MOREX.r3.1HG0075050	HORVU.MOREX.r3.1HG0075050.1	Reverse transcriptase	1.05772	0.0446761	NA	NA	0	6.33593	3.32529	3.22041	4.61318	7.02335	11.7196	7.78538	1.32091	6.90392	5.18775	0	3.35315
HORVU.MOREX.r3.1HG0025550	HORVU.MOREX.r3.1HG0025550.2	PHD finger alfin-like protein	1.05658	0.88447	0.382836	0.480355	2.36423	0.683491	0	1.01591	4.31329	3.51674	1.74917	3.19307	1.61385	4.94066	1.94226	2.38938	2.72154
HORVU.MOREX.r3.1HG0025550	HORVU.MOREX.r3.1HG0025550.2	PHD finger alfin-like protein	1.05658	0.88447	0.382836	0.480355	2.36423	0.683491	0	1.01591	4.31329	3.51674	1.74917	3.19307	1.61385	4.94066	1.94226	2.38938	2.72154
HORVU.MOREX.r3.3HG0297960	HORVU.MOREX.r3.3HG0297960.1	UDP-sugar pyrophosphorylase 1	1.05511	0.712442	NA	NA	2.7204	1.18835	4.71671	2.87515	3.20921	11.7878	6.15922	7.05208	3.07495	7.23517	6.33147	4.75733	5.34973
HORVU.MOREX.r3.1HG0049990	HORVU.MOREX.r3.1HG0049990.1	RNA-binding protein 45A	1.05375	1.85401	NA	0.197751	1.13934	3.97691	2.39038	2.50221	0.928431	13.98	3.9025	6.27031	13.5769	10.2726	13.8716	8.92123	11.6606
HORVU.MOREX.r3.6HG0617070	HORVU.MOREX.r3.6HG0617070.1	Lipid transfer protein	1.05349	1.25431	0.36921	0.473053	2.80473	3.02426	2.46911	2.76603	6.27588	6.17127	8.00264	6.8166	3.46008	13.6117	5.92612	8.93811	7.984
HORVU.MOREX.r3.7HG0649540	HORVU.MOREX.r3.7HG0649540.1	Early nodulin 93	1.05163	1.58214	0.0997311	0.0473097	12.6054	30.9446	16.9458	20.1653	36.8839	54.578	37.1566	42.8728	39.7997	57.2032	86.8206	65.664	62.3719
HORVU.MOREX.r3.2HG0116530	HORVU.MOREX.r3.2HG0116530.1	Glycosyltransferase	1.05135	0.702818	0.50733	0.573916	1.35923	4.45674	11.0966	5.63752	17.0533	18.2658	2.94915	12.7561	10.6811	11.6718	5.82898	11.0332	9.80377
HORVU.MOREX.r3.7HG0651280	HORVU.MOREX.r3.7HG0651280.1	Cinnamoyl CoA reductase	1.05121	1.27786	0.140323	0.00297248	5.55753	7.92218	6.74849	6.74273	20.5982	8.20152	16.3352	15.045	19.4076	18.6649	16.4549	16.5708	17.7746
HORVU.MOREX.r3.6HG0574190	HORVU.MOREX.r3.6HG0574190.1	TMV response-related protein	1.05109	0.878678	0.237334	0.434513	2.08401	2.43748	0.713868	1.74512	3.55609	4.78913	5.71919	4.68814	3.15907	4.32733	3.13236	5.57093	4.04742
HORVU.MOREX.r3.6HG0610180	HORVU.MOREX.r3.6HG0610180.1	DUF506 family protein	1.0478	1.12292	0.0361658	0.0361207	2.91643	3.44929	2.09827	2.82133	5.8456	8.89815	5.9566	6.90012	4.88932	7.42069	8.76078	8.21876	7.32239
HORVU.MOREX.r3.1HG0021570	HORVU.MOREX.r3.1HG0021570.1	3-hydroxy-3-methylglutaryl-coenzyme A reductase 1	1.04669	0.413406	NA	NA	0	0	0.384206	0.128069	1.79184	2.19919	0	1.33034	0.786826	0.777679	0	0.44506	0.502391
HORVU.MOREX.r3.7HG0747610	HORVU.MOREX.r3.7HG0747610.1	Eukaryotic aspartyl protease family protein	1.0465	1.13553	0.00233855	0.0212537	14.17	18.3353	16.3879	16.2977	35.2465	34.1882	34.7511	34.7286	26.7202	36.3094	41.0189	43.9635	37.003
HORVU.MOREX.r3.5HG0474120	HORVU.MOREX.r3.5HG0474120.1	WRKY transcription factor	1.04648	0.920036	0.0332526	0.0686448	0.967549	1.64607	2.0805	1.56471	3.60623	4.2571	5.02877	4.29737	2.78186	5.64609	3.56617	3.41724	3.85284
HORVU.MOREX.r3.1HG0082960	HORVU.MOREX.r3.1HG0082960.1	Alcohol dehydrogenase	1.04393	1.39337	0.174702	0.041131	32.4505	44.1215	33.3235	36.6318	58.7639	118.973	52.0359	76.5909	66.2947	135.965	115.943	73.2212	97.856
HORVU.MOREX.r3.1HG0056600	HORVU.MOREX.r3.1HG0056600.1	Expansin protein	1.04265	0.717152	0.0111742	0.152969	3.85879	3.60553	4.58963	4.01798	10.3208	9.90887	7.78152	9.33706	7.67016	4.69057	8.90049	7.7357	7.24923
HORVU.MOREX.r3.2HG0182020	HORVU.MOREX.r3.2HG0182020.2	Phenylalanine ammonia-lyase	1.04208	0.872399	0.0025274	0.00452665	9.37174	11.1751	8.96158	9.83614	20.6823	20.6222	22.6368	21.3138	16.6483	21.755	18.2751	18.6727	18.8378
HORVU.MOREX.r3.2HG0182020	HORVU.MOREX.r3.2HG0182020.2	Phenylalanine ammonia-lyase	1.04208	0.872399	0.0025274	0.00452665	9.37174	11.1751	8.96158	9.83614	20.6823	20.6222	22.6368	21.3138	16.6483	21.755	18.2751	18.6727	18.8378
HORVU.MOREX.r3.5HG0510250	HORVU.MOREX.r3.5HG0510250.1	Dirigent protein	1.04174	1.14549	0.00493654	0.0204735	29.3812	34.3165	28.5969	30.7649	70.7648	56.8215	65.5978	64.3947	51.3021	65.9379	74.323	85.5195	69.2706
HORVU.MOREX.r3.4HG0362500	HORVU.MOREX.r3.4HG0362500.1	glucan synthase-like 3	1.03985	1.51668	NA	NA	0	3.31188	1.04924	1.45371	4.61737	0	7.51722	4.04486	8.62642	5.66636	8.41053	1.38004	6.02084
HORVU.MOREX.r3.1HG0003180	HORVU.MOREX.r3.1HG0003180.1	NBS-LRR-like resistance protein	1.03732	0.883088	0.0231735	0.0176783	1.4567	0.960387	1.02417	1.14709	4.0561	2.55997	3.60402	3.4067	2.94627	2.74658	2.92359	3.2232	2.95991
HORVU.MOREX.r3.5HG0482800	HORVU.MOREX.r3.5HG0482800.1	Polynucleotidyl transferase	1.03657	0	NA	NA	0	0	0	0	0	0	3.15402	1.05134	0	0	0	0	0
HORVU.MOREX.r3.4HG0331360	HORVU.MOREX.r3.4HG0331360.1	Ethylene-responsive transcription factor	1.03559	1.0991	0.0157578	0.00740802	3.61908	3.85154	5.16003	4.21022	10.7102	10.0058	8.32612	9.68071	11.0012	10.2571	9.92387	9.46334	10.1614
HORVU.MOREX.r3.3HG0293980	HORVU.MOREX.r3.3HG0293980.1	LysM domain containing protein	1.03557	0.655581	NA	NA	0	0	0	0	0.899811	2.24995	0	1.04992	0	1.24732	1.05368	0	0.57525
HORVU.MOREX.r3.1HG0082740	HORVU.MOREX.r3.1HG0082740.1	Late embryogenesis abundant hydroxyproline-rich glycoprotein family	1.03542	1.27951	0.0149052	0.0403786	4.34342	5.44103	4.92047	4.90164	13.5805	11.015	8.69441	11.0966	8.98754	10.463	15.8327	18.0234	13.3267
HORVU.MOREX.r3.3HG0306180	HORVU.MOREX.r3.3HG0306180.1	GDSL esterase/lipase	1.03511	0.524006	NA	NA	0	0	0.500223	0.166741	1.33872	1.8887	0.945464	1.39096	0	0.506558	2.20427	0	0.677707
HORVU.MOREX.r3.4HG0331380	HORVU.MOREX.r3.4HG0331380.1	Ethylene-responsive transcription factor	1.03495	0.575969	NA	NA	0	0	1.51443	0.50481	2.63548	2.14066	1.47414	2.08343	1.06609	1.43143	1.48214	0.993089	1.24319
HORVU.MOREX.r3.7HG0675490	HORVU.MOREX.r3.7HG0675490.1	Adenylate cyclase type 5	1.03229	0.887213	NA	NA	0.406699	0	0	0.135566	1.64532	1.39325	0.929048	1.32254	0.670223	0.995356	2.16765	0.568145	1.10034
HORVU.MOREX.r3.4HG0401190	HORVU.MOREX.r3.4HG0401190.1	Blue copper protein	1.03136	1.14489	0.0603968	0.0421342	20.5155	45.0079	25.355	30.2928	64.7972	54.5025	69.5837	62.9611	63.95	73.3764	57.02	78.4429	68.1973
HORVU.MOREX.r3.2HG0205310	HORVU.MOREX.r3.2HG0205310.1	Tryptophan decarboxylase	1.02928	0.717742	0.0289638	0.0294096	0	0.14897	0	0.0496567	1.21299	1.31397	0.900105	1.14236	0.440123	0.815002	0.714223	0.935738	0.726271
HORVU.MOREX.r3.6HG0543180	HORVU.MOREX.r3.6HG0543180.1	Germin-like protein	1.02918	0.808689	0.0357351	0.0582812	3.14457	5.37204	3.55419	4.0236	8.03621	11.8149	7.90626	9.25246	5.76989	8.49961	8.04564	8.88259	7.79943
HORVU.MOREX.r3.1HG0024570	HORVU.MOREX.r3.1HG0024570.1	Transcription factor	1.02818	0.441679	0.10983	0.559292	0.554801	1.96058	1.24934	1.25491	3.77057	2.42422	4.60156	3.59878	2.07792	2.72361	2.51832	0.930461	2.06258
HORVU.MOREX.r3.7HG0746630	HORVU.MOREX.r3.7HG0746630.1	Eukaryotic aspartyl protease family protein	1.02668	0.92369	0.00526741	0.0686761	4.42357	4.16296	5.00779	4.53144	9.69101	10.6461	10.471	10.2694	7.57142	7.23329	12.2426	10.9244	9.49293
HORVU.MOREX.r3.3HG0225400	HORVU.MOREX.r3.3HG0225400.1	Protein kinase family protein	1.02597	0.795733	0.0188053	0.0465902	5.47042	6.37109	8.53955	6.79369	13.0124	15.7397	15.8593	14.8705	10.6009	11.7056	15.3922	12.4194	12.5295
HORVU.MOREX.r3.7HG0641120	HORVU.MOREX.r3.7HG0641120.1	Glutathione S-transferase	1.0253	1.12181	0.00938026	0.0193355	55.3636	44.8398	54.3035	51.5023	98.7052	106.593	112.289	105.862	93.6183	100.716	129.241	129.445	113.255
HORVU.MOREX.r3.3HG0226820	HORVU.MOREX.r3.3HG0226820.1	NADPH-dependent thioredoxin reductase A	1.02369	0.417694	NA	NA	1.45733	1.89039	3.40895	2.25222	4.75731	9.5784	2.50076	5.61216	3.60275	4.4184	3.80642	1.54959	3.34429
HORVU.MOREX.r3.5HG0432690	HORVU.MOREX.r3.5HG0432690.1	Enhancer of polycomb-like transcription factor protein	1.02188	1.20975	0.152732	0.102134	9.17435	31.237	23.9057	21.439	42.9881	53.7813	36.9219	44.5638	39.7562	66.3864	52.4362	45.0251	50.901
HORVU.MOREX.r3.4HG0362890	HORVU.MOREX.r3.4HG0362890.1	Transcription factor	1.0217	0.336188	NA	NA	2.55897	0	0	0.85299	2.01888	0	6.26752	2.76213	0	2.21316	1.8106	1.33322	1.33925
HORVU.MOREX.r3.2HG0108840	HORVU.MOREX.r3.2HG0108840.1	Zinc-finger protein	1.02144	0.263718	0.187273	0.728816	0.445369	1.79255	1.30601	1.18131	2.99208	3.28541	4.00631	3.42793	1.07431	1.06052	1.58959	2.75083	1.61881
HORVU.MOREX.r3.2HG0163880	HORVU.MOREX.r3.2HG0163880.2	Jasmonate zim-domain protein	1.01821	0.0545318	0.0589482	0.912976	1.9333	1.96409	1.71216	1.86985	3.90633	5.19174	5.3398	4.81262	1.4225	1.81309	1.58551	3.10051	1.9804
HORVU.MOREX.r3.2HG0163880	HORVU.MOREX.r3.2HG0163880.2	Jasmonate ZIM domain protein	1.01821	0.0545318	0.0589482	0.912976	1.9333	1.96409	1.71216	1.86985	3.90633	5.19174	5.3398	4.81262	1.4225	1.81309	1.58551	3.10051	1.9804
HORVU.MOREX.r3.6HG0634150	HORVU.MOREX.r3.6HG0634150.1	4-trimethylaminobutyraldehyde dehydrogenase	1.0171	1.25558	NA	NA	2.65729	0	0	0.885763	4.18993	1.37468	2.88489	2.8165	5.1632	4.28134	4.56552	0	3.50251
HORVU.MOREX.r3.2HG0102640	HORVU.MOREX.r3.2HG0102640.1	Serine/threonine-protein kinase	1.0158	1.10672	0.0318016	0.0167534	2.277	2.28271	1.25856	1.93942	4.72306	4.51365	5.59409	4.9436	4.51493	6.07836	5.13384	5.59371	5.33021
HORVU.MOREX.r3.1HG0002090	HORVU.MOREX.r3.1HG0002090.1	Potassium transporter	1.01547	0.954337	0.424064	NA	0	0	10.9338	3.6446	10.3848	2.70155	12.0817	8.38935	7.55412	2.68164	17.221	4.5424	7.99979
HORVU.MOREX.r3.7HG0736840	HORVU.MOREX.r3.7HG0736840.1	MYB transcription factor-like	1.01471	1.06257	0.0709672	0.108928	18.3374	10.4361	13.8475	14.207	34.9766	26.885	27.3152	29.7256	36.1186	21.9457	27.2011	37.7826	30.762
HORVU.MOREX.r3.7HG0661910	HORVU.MOREX.r3.7HG0661910.1	Zinc-finger protein	1.01437	0.533138	0.0161054	0.17738	5.14428	5.46742	3.94579	4.8525	11.1715	10.9157	10.3792	10.8221	6.48634	8.13998	6.80672	8.44292	7.46899
HORVU.MOREX.r3.2HG0130900	HORVU.MOREX.r3.2HG0130900.3	GRAS transcription factor	1.01345	0.97632	0.00256178	0.0102697	21.9566	29.4564	24.0519	25.155	52.793	50.6686	51.9379	51.7998	41.2977	60.7716	49.6987	50.0653	50.4583
HORVU.MOREX.r3.2HG0130900	HORVU.MOREX.r3.2HG0130900.3	GRAS transcription factor	1.01345	0.97632	0.00256178	0.0102697	21.9566	29.4564	24.0519	25.155	52.793	50.6686	51.9379	51.7998	41.2977	60.7716	49.6987	50.0653	50.4583
HORVU.MOREX.r3.2HG0130900	HORVU.MOREX.r3.2HG0130900.3	GRAS transcription factor	1.01345	0.97632	0.00256178	0.0102697	21.9566	29.4564	24.0519	25.155	52.793	50.6686	51.9379	51.7998	41.2977	60.7716	49.6987	50.0653	50.4583
HORVU.MOREX.r3.5HG0445750	HORVU.MOREX.r3.5HG0445750.1	Beta purothionin	1.01082	0.0283344	NA	NA	1.35923	3.34255	5.54828	3.41669	14.9216	1.40506	7.37287	7.89984	0	2.91796	4.66318	6.43601	3.50429
HORVU.MOREX.r3.2HG0138730	HORVU.MOREX.r3.2HG0138730.1	Receptor-like protein kinase	1.00943	0.867965	0.00874926	0.0128876	51.2688	79.2075	57.202	62.5594	126.888	118.006	135.964	126.953	108.735	117.4	103.616	130.255	115.001
HORVU.MOREX.r3.5HG0500590	HORVU.MOREX.r3.5HG0500590.1	Receptor-like kinase	1.00774	0.740699	0.00742088	0.0128876	31.2182	45.558	40.701	39.1591	84.0106	69.4878	85.7529	79.7504	66.563	64.3149	58.9276	74.6154	66.1052
HORVU.MOREX.r3.6HG0600870	HORVU.MOREX.r3.6HG0600870.1	Acetylglutamate kinase-like protein	1.00693	1.00035	0.0404789	0.0638918	5.27552	10.909	8.05379	8.07944	15.5194	18.339	17.8804	17.2463	12.4249	18.9844	17.4403	19.8037	17.1633
HORVU.MOREX.r3.6HG0612700	HORVU.MOREX.r3.6HG0612700.1	Potassium transporter	1.00598	0.779038	0.0331412	0.0490119	0.252444	0.435267	0.0970902	0.2616	1.72032	1.31713	1.56359	1.53368	1.17882	0.785537	1.56156	1.13364	1.16489
HORVU.MOREX.r3.7HG0663920	HORVU.MOREX.r3.7HG0663920.1	Alpha/beta-Hydrolases superfamily protein	1.00468	0.948223	0.0271052	0.0829778	0.859796	1.47378	1.00217	1.11192	3.53932	2.56741	3.60591	3.23755	1.58852	3.56464	3.66715	3.47941	3.07493
HORVU.MOREX.r3.1HG0091090	HORVU.MOREX.r3.1HG0091090.1	F-box family protein	1.00286	0.798194	0.0311338	0.0302358	0.183666	0.0350711	0.19664	0.138459	1.11823	1.42935	1.29675	1.28144	1.13279	0.71613	1.04884	1.02101	0.979692
HORVU.MOREX.r3.2HG0201030	HORVU.MOREX.r3.2HG0201030.1	O-acyltransferase (WSD1-like) family protein	1.00074	0.951741	0.00704642	0.0243423	12.1348	10.5876	10.615	11.1125	22.7885	23.4801	23.4437	23.2374	18.2552	20.3161	25.7118	25.4289	22.428
HORVU.MOREX.r3.5HG0493360	HORVU.MOREX.r3.5HG0493360.1	Chymotrypsin inhibitor	1.00044	0.790144	0.0178519	0.00815942	591.267	633.561	493.456	572.761	1068.95	1033.85	1337.83	1146.88	1029.56	1055.99	940.36	938.79	991.175
HORVU.MOREX.r3.4HG0411090	HORVU.MOREX.r3.4HG0411090.1	NAM-like protein	1.00008	1.13146	NA	NA	0	0	0	0	1.76916	0	1.23119	1.00012	0.862799	0	0	3.90043	1.19081
HORVU.MOREX.r3.7HG0664270	HORVU.MOREX.r3.7HG0664270.1	12-oxophytodienoate reductase-like protein	0.997688	0.904298	0.00161647	0.0028329	210.464	229.583	206.701	215.583	439.924	428.467	426.024	431.472	426.179	383.789	366.712	440.774	404.363
HORVU.MOREX.r3.3HG0226510	HORVU.MOREX.r3.3HG0226510.1	Receptor-like kinase	0.990967	1.0749	0.00585585	0.00566887	5.40775	5.46303	6.96426	5.94501	12.9713	11.8309	13.6078	12.8033	12.8235	12.7982	12.9239	15.975	13.6302
HORVU.MOREX.r3.5HG0499010	HORVU.MOREX.r3.5HG0499010.1	Inactive purple acid phosphatase-like protein	0.990088	1.14031	0.0231735	0.00787413	6.40943	8.41153	4.90529	6.57542	15.525	12.3818	14.2345	14.0471	16.867	14.3496	15.5295	16.0473	15.6983
HORVU.MOREX.r3.7HG0648500	HORVU.MOREX.r3.7HG0648500.1	Sugar transporter	0.988218	0.588857	0.0883165	0.124901	0.120058	0.658537	0.403999	0.394198	1.17543	2.01111	2.11061	1.76572	1.11718	0.941058	1.12361	1.20595	1.09695
HORVU.MOREX.r3.2HG0136270	HORVU.MOREX.r3.2HG0136270.1	Protocadherin beta-14	0.987754	0.746056	NA	NA	0	1.89206	0	0.630687	2.31612	2.65934	1.72596	2.23381	2.72138	0.887148	3.33143	0	1.73499
HORVU.MOREX.r3.2HG0136320	HORVU.MOREX.r3.2HG0136320.1	formin 3	0.987754	0.746056	NA	NA	0	1.89206	0	0.630687	2.31612	2.65934	1.72596	2.23381	2.72138	0.887148	3.33143	0	1.73499
HORVU.MOREX.r3.3HG0303060	HORVU.MOREX.r3.3HG0303060.1	Zinc finger protein	0.987719	0.985466	0.0253961	0.0709413	12.2551	11.7911	8.62753	10.8912	19.9598	24.1602	23.6227	22.5809	18.1019	18.1889	25.8936	27.992	22.5441
HORVU.MOREX.r3.3HG0310480	HORVU.MOREX.r3.3HG0310480.1	Glycosyltransferase	0.986457	0.998076	0.0271904	0.0226098	1.48769	1.76015	0.937168	1.395	3.69286	3.8283	3.71459	3.74525	3.21448	3.68293	4.6947	3.54237	3.78362
HORVU.MOREX.r3.2HG0140600	HORVU.MOREX.r3.2HG0140600.1	Phenylalanine--tRNA ligase alpha subunit	0.986377	0.312431	NA	NA	1.70187	5.0455	0	2.24912	2.31612	7.09158	6.90382	5.43717	5.44275	3.54859	0	3.14769	3.03476
HORVU.MOREX.r3.7HG0719250	HORVU.MOREX.r3.7HG0719250.1	Ring finger protein	0.982764	0.62576	0.0832394	0.268629	0.845979	0.411072	0.233889	0.49698	2.20198	1.81437	1.85886	1.9584	1.40619	0.844278	1.37219	1.61684	1.30987
HORVU.MOREX.r3.2HG0191440	HORVU.MOREX.r3.2HG0191440.1	Vacuolar sorting receptor family protein	0.980153	1.35841	0.00161647	0.0113718	16.7664	18.4232	17.7046	17.6314	38.2848	35.0514	33.9249	35.7537	36.9713	39.6744	51.1875	59.2525	46.7714
HORVU.MOREX.r3.2HG0207710	HORVU.MOREX.r3.2HG0207710.1	Beta-1	0.978054	0.315625	NA	NA	0	0	0	0	0	1.15214	1.75728	0.969807	0.978203	0	0	0	0.244551
HORVU.MOREX.r3.5HG0521560	HORVU.MOREX.r3.5HG0521560.2	Prolyl 4-hydroxylase alpha subunit	0.977489	1.09142	0.0173288	0.00916413	21.4431	35.124	25.0007	27.1893	49.343	56.1573	58.0167	54.5057	54.2062	65.7792	64.8847	51.397	59.0668
HORVU.MOREX.r3.5HG0521560	HORVU.MOREX.r3.5HG0521560.2	Prolyl 4-hydroxylase alpha subunit	0.977489	1.09142	0.0173288	0.00916413	21.4431	35.124	25.0007	27.1893	49.343	56.1573	58.0167	54.5057	54.2062	65.7792	64.8847	51.397	59.0668
HORVU.MOREX.r3.6HG0553460	HORVU.MOREX.r3.6HG0553460.1	SPOC domain / Transcription elongation factor S-II protein	0.976721	0.604192	NA	NA	0	0.643347	0	0.214449	0	1.62537	2.54469	1.39002	0	1.79903	0	1.58544	0.846117
HORVU.MOREX.r3.2HG0101670	HORVU.MOREX.r3.2HG0101670.1	Receptor-like protein kinase	0.975288	0.933664	0.00498114	0.0136046	4.82056	4.92465	4.51013	4.75178	11.5159	8.77217	10.6365	10.3082	10.1347	8.23968	8.79911	12.7729	9.9866
HORVU.MOREX.r3.6HG0571270	HORVU.MOREX.r3.6HG0571270.1	Transposase	0.973332	-0.243194	NA	NA	0.701182	0.604852	0	0.435345	2.28214	0.771409	2.40079	1.81811	0	0.850733	0	0	0.212683
HORVU.MOREX.r3.3HG0225140	HORVU.MOREX.r3.3HG0225140.1	Werner Syndrome-like exonuclease	0.971401	1.00886	0.308861	0.332053	1.80322	1.47471	2.07311	1.78368	4.30248	3.63847	5.4333	4.45808	4.80421	5.73543	3.90277	3.96428	4.60167
HORVU.MOREX.r3.2HG0201580	HORVU.MOREX.r3.2HG0201580.1	SAUR-like auxin-responsive protein family	0.97094	0.185546	NA	NA	0	0	0	0	0	2.88035	0	0.960117	0	0	0.548989	0	0.137247
HORVU.MOREX.r3.6HG0604510	HORVU.MOREX.r3.6HG0604510.1	Tobamovirus multiplication protein	0.967505	0.708737	0.0188053	0.0831995	4.97235	7.21927	8.12764	6.77309	15.7007	12.1495	14.7496	14.1999	9.23307	15.0426	11.0612	11.4796	11.7041
HORVU.MOREX.r3.7HG0664770	HORVU.MOREX.r3.7HG0664770.1	LMBR1 domain-containing 2	0.966919	1.03884	0.00811506	0.00431205	5.03127	5.54848	6.18053	5.58676	13.2633	9.48587	12.8755	11.8749	13.6974	12.1574	9.95805	14.3192	12.533
HORVU.MOREX.r3.7HG0739560	HORVU.MOREX.r3.7HG0739560.1	DNA ligase	0.966915	0.423433	0.39918	0.817998	6.51555	4.43036	8.01733	6.32108	16.5474	11.8972	11.486	13.3102	7.06289	14.1466	11.345	2.71915	8.81841
HORVU.MOREX.r3.3HG0250010	HORVU.MOREX.r3.3HG0250010.1	Expansin	0.965238	2.28082	0.159201	NA	0	0.230997	0	0.076999	0.696249	1.89575	0.716155	1.10272	1.04166	14.3799	1.08667	0.426633	4.23372
HORVU.MOREX.r3.5HG0444490	HORVU.MOREX.r3.5HG0444490.2	ATP synthase subunit 1 (ChrM)	0.964083	0.776855	0.0025274	0.0141907	32.3343	34.3063	30.1286	32.2564	66.6688	58.4151	66.5482	63.8774	56.8801	48.7481	51.646	66.6508	55.9813
HORVU.MOREX.r3.5HG0444490	HORVU.MOREX.r3.5HG0444490.2	Secretory carrier membrane protein (SCAMP) family protein	0.964083	0.776855	0.0025274	0.0141907	32.3343	34.3063	30.1286	32.2564	66.6688	58.4151	66.5482	63.8774	56.8801	48.7481	51.646	66.6508	55.9813
HORVU.MOREX.r3.2HG0182730	HORVU.MOREX.r3.2HG0182730.1	Glycosyltransferase	0.96299	1.04279	0.00963075	0.0210205	13.9453	11.1892	14.6808	13.2718	27.3009	26.1541	27.0068	26.8206	24.6433	25.9101	34.9531	28.1046	28.4028
HORVU.MOREX.r3.6HG0622970	HORVU.MOREX.r3.6HG0622970.2	Sugar transporter	0.96295	0.839843	0.0542084	0.0189514	3.05073	4.67567	2.5719	3.43277	8.13557	5.56036	9.22633	7.64075	7.06964	6.4745	6.8315	7.3604	6.93401
HORVU.MOREX.r3.6HG0622970	HORVU.MOREX.r3.6HG0622970.2	Sugar transporter	0.96295	0.839843	0.0542084	0.0189514	3.05073	4.67567	2.5719	3.43277	8.13557	5.56036	9.22633	7.64075	7.06964	6.4745	6.8315	7.3604	6.93401
HORVU.MOREX.r3.4HG0331430	HORVU.MOREX.r3.4HG0331430.1	Transducin/WD40 repeat-like superfamily protein	0.960928	-0.139043	NA	NA	0	0.947781	0	0.315927	0	2.22222	2.46238	1.56153	0	0	0	0.780087	0.195022
HORVU.MOREX.r3.7HG0667460	HORVU.MOREX.r3.7HG0667460.1	Kinesin light chain	0.958949	2.36157	NA	NA	0	0	0	0	1.16301	0	1.66867	0.943893	7.42072	1.56807	2.58934	4.97899	4.13928
HORVU.MOREX.r3.6HG0570040	HORVU.MOREX.r3.6HG0570040.1	4-coumarate CoA ligase	0.95728	1.02347	0.00161647	0.00390422	45.4467	54.1524	48.7661	49.4551	101.134	91.2307	98.5329	96.9659	89.2649	105.313	97.3253	114.358	101.565
HORVU.MOREX.r3.2HG0129030	HORVU.MOREX.r3.2HG0129030.1	P-loop containing nucleoside triphosphate hydrolases superfamily protein	0.954645	1.7658	NA	NA	0	0	0	0	1.14641	0	1.6679	0.938103	0	3.15688	6.44564	0	2.40063
HORVU.MOREX.r3.5HG0503690	HORVU.MOREX.r3.5HG0503690.1	Serine/threonine-protein kinase	0.95445	0.762527	0.00821279	0.0121365	0.211501	0.220853	0.112054	0.181469	1.50252	1.22157	1.14441	1.2895	1.19686	0.993845	0.570977	1.25558	1.00432
HORVU.MOREX.r3.1HG0083770	HORVU.MOREX.r3.1HG0083770.1	Lipid transfer protein	0.954278	0.3762	0.476003	NA	4.36193	5.49916	1.2241	3.69506	9.78179	9.54097	4.96885	8.0972	0	14.1614	2.46844	3.7454	5.09381
HORVU.MOREX.r3.7HG0664700	HORVU.MOREX.r3.7HG0664700.1	RING/U-box superfamily protein	0.952425	1.24928	0.00704642	0.0207298	5.96416	5.05495	6.53018	5.84976	12.8514	11.3996	12.5144	12.2551	11.1745	13.8644	18.0618	18.0333	15.2835
HORVU.MOREX.r3.3HG0285310	HORVU.MOREX.r3.3HG0285310.2	RING finger and CHY zinc finger protein	0.951141	0.249968	0.205388	0.496519	0.418529	0.147896	0	0.188808	1.11592	1.30452	1.47489	1.29844	0.415712	0.433279	0.32866	0.477182	0.413708
HORVU.MOREX.r3.3HG0285310	HORVU.MOREX.r3.3HG0285310.2	RING finger and CHY zinc finger protein	0.951141	0.249968	0.205388	0.496519	0.418529	0.147896	0	0.188808	1.11592	1.30452	1.47489	1.29844	0.415712	0.433279	0.32866	0.477182	0.413708
HORVU.MOREX.r3.3HG0285310	HORVU.MOREX.r3.3HG0285310.2	RING finger and CHY zinc finger protein	0.951141	0.249968	0.205388	0.496519	0.418529	0.147896	0	0.188808	1.11592	1.30452	1.47489	1.29844	0.415712	0.433279	0.32866	0.477182	0.413708
HORVU.MOREX.r3.3HG0285310	HORVU.MOREX.r3.3HG0285310.2	RING finger and CHY zinc finger protein	0.951141	0.249968	0.205388	0.496519	0.418529	0.147896	0	0.188808	1.11592	1.30452	1.47489	1.29844	0.415712	0.433279	0.32866	0.477182	0.413708
HORVU.MOREX.r3.3HG0298470	HORVU.MOREX.r3.3HG0298470.1	Serine/threonine-protein phosphatase 7 long form-like protein	0.949398	0.541409	NA	NA	0	0	0	0	0.546229	1.47939	0.76758	0.931066	1.10686	0	0.714714	0	0.455394
HORVU.MOREX.r3.2HG0165850	HORVU.MOREX.r3.2HG0165850.1	Lipoamide acyltransferase component of branched-chain alpha-keto acid dehydrogenase complex	0.949208	0.895697	NA	NA	0	0	4.8898	1.62993	1.12543	3.14505	7.96324	4.07791	2.36029	6.10371	5.04545	2.0626	3.89301
HORVU.MOREX.r3.4HG0336180	HORVU.MOREX.r3.4HG0336180.1	Heavy metal transport/detoxification superfamily protein	0.947881	1.08982	0.163566	0.152247	2.04953	2.38616	2.94431	2.46	5.40533	8.02874	3.58933	5.67447	4.0347	4.34482	7.22137	9.85727	6.36454
HORVU.MOREX.r3.5HG0497970	HORVU.MOREX.r3.5HG0497970.1	Ethylene-responsive transcription factor	0.947259	0.769397	0.207155	0.309439	36.0856	54.1259	45.5091	45.2402	68.582	136.44	59.4598	88.1606	51.7643	91.7979	110.421	57.293	77.8191
HORVU.MOREX.r3.6HG0543380	HORVU.MOREX.r3.6HG0543380.1	High affinity nitrate transporter	0.946295	1.22188	0.0725446	0.0315839	8.23991	4.61607	6.57497	6.47698	15.5432	11.0937	13.5857	13.4075	21.1598	15.1667	16.9728	12.4612	16.4401
HORVU.MOREX.r3.3HG0311610	HORVU.MOREX.r3.3HG0311610.1	Glutathione S-transferase	0.946005	0.843198	0.00587969	0.0136401	39.0592	33.303	37.4308	36.5977	77.2926	66.117	70.8895	71.433	59.5494	64.8851	75.0494	66.3203	66.451
HORVU.MOREX.r3.3HG0295890	HORVU.MOREX.r3.3HG0295890.1	Protein kinase	0.945168	1.00797	0.102204	0.0300791	0.737384	1.82898	1.15833	1.24156	4.27938	1.9646	3.70383	3.31594	3.8934	3.91759	2.33602	3.88486	3.50797
HORVU.MOREX.r3.2HG0174500	HORVU.MOREX.r3.2HG0174500.1	Heavy metal transport/detoxification superfamily protein	0.943848	0.755459	NA	NA	0	0.604852	0.823038	0.475963	1.14107	0	4.37665	1.83924	1.15336	0.850733	2.22229	1.74032	1.49168
HORVU.MOREX.r3.7HG0664870	HORVU.MOREX.r3.7HG0664870.1	Heat-shock protein	0.943767	0.71057	NA	NA	0	0	0	0	0.536045	0.727549	1.50704	0.923545	0	1.61236	0	0.93344	0.63645
HORVU.MOREX.r3.5HG0479820	HORVU.MOREX.r3.5HG0479820.1	multidrug resistance protein ABC transporter family protein	0.943233	0.852398	0.312593	NA	1.5466	0	0.938381	0.828327	3.12452	2.21497	2.20721	2.51557	1.2748	2.35993	2.05887	3.51057	2.30104
HORVU.MOREX.r3.7HG0683840	HORVU.MOREX.r3.7HG0683840.1	TTF-type zinc finger protein with HAT dimerization domain-containing protein	0.941106	0	NA	NA	0	0	0	0	0	0	2.76	0.92	0	0	0	0	0
HORVU.MOREX.r3.6HG0576830	HORVU.MOREX.r3.6HG0576830.4	Arf GTPase activating protein	0.940403	0.607341	0.261803	0.613113	1.07425e-06	0.741575	0	0.247192	0.463407	2.41374	1.30318	1.39344	0.8812	0.799694	0.00112773	1.91811	0.900033
HORVU.MOREX.r3.6HG0576830	HORVU.MOREX.r3.6HG0576830.4	Arf GTPase activating protein	0.940403	0.607341	0.261803	0.613113	1.07425e-06	0.741575	0	0.247192	0.463407	2.41374	1.30318	1.39344	0.8812	0.799694	0.00112773	1.91811	0.900033
HORVU.MOREX.r3.6HG0576830	HORVU.MOREX.r3.6HG0576830.4	Arf GTPase activating protein	0.940403	0.607341	0.261803	0.613113	1.07425e-06	0.741575	0	0.247192	0.463407	2.41374	1.30318	1.39344	0.8812	0.799694	0.00112773	1.91811	0.900033
HORVU.MOREX.r3.6HG0576830	HORVU.MOREX.r3.6HG0576830.4	Arf GTPase activating protein	0.940403	0.607341	0.261803	0.613113	1.07425e-06	0.741575	0	0.247192	0.463407	2.41374	1.30318	1.39344	0.8812	0.799694	0.00112773	1.91811	0.900033
HORVU.MOREX.r3.2HG0127020	HORVU.MOREX.r3.2HG0127020.1	methyl esterase 11	0.940316	0.828659	0.00504213	0.00605697	8.69158	11.3935	10.1626	10.0826	21.2464	19.7604	19.7938	20.2669	18.3454	17.339	19.2791	19.7685	18.683
HORVU.MOREX.r3.2HG0181540	HORVU.MOREX.r3.2HG0181540.1	Disease resistance protein (NBS-LRR class) family	0.939949	0.667858	0.00811506	0.0179427	1.06338	1.46476	1.101	1.20971	3.92617	2.60049	3.19108	3.23925	2.51152	3.32912	2.07258	2.12918	2.5106
HORVU.MOREX.r3.3HG0255430	HORVU.MOREX.r3.3HG0255430.1	Disease resistance protein (CC-NBS-LRR class) family	0.939936	0.864575	0.0135654	0.153982	157.414	184.927	171.206	171.182	299.992	406.879	281.095	329.322	238.904	402.161	401.261	207.715	312.51
HORVU.MOREX.r3.5HG0523050	HORVU.MOREX.r3.5HG0523050.1	Phosphate transporter	0.936347	1.07345	0.0181175	0.0185628	36.9488	59.3815	48.6115	48.3139	91.4726	83.5211	105.119	93.3709	84.7075	99.0893	103.96	123.361	102.779
HORVU.MOREX.r3.5HG0481800	HORVU.MOREX.r3.5HG0481800.1	Glutamate receptor	0.935142	0.854696	0.00460028	0.00605697	7.14597	6.63048	7.82107	7.19917	14.1165	14.7063	15.2096	14.6775	12.6667	13.5772	14.102	14.9629	13.8272
HORVU.MOREX.r3.1HG0091080	HORVU.MOREX.r3.1HG0091080.1	DNA-directed RNA polymerase III subunit RPC6	0.934532	0.834666	0.00587969	0.15684	79.5802	70.5373	83.1944	77.7706	147.138	159.494	142.024	149.552	102.596	113.672	183.175	158.489	139.483
HORVU.MOREX.r3.2HG0208680	HORVU.MOREX.r3.2HG0208680.2	Heavy metal transport/detoxification superfamily protein	0.931817	0.703772	0.352091	0.458949	0.24948	1.41812	2.07311	1.2469	5.64111	1.70025	2.51774	3.28637	1.69089	2.52346	1.97593	4.44836	2.65966
HORVU.MOREX.r3.2HG0208680	HORVU.MOREX.r3.2HG0208680.2	Heavy metal transport/detoxification superfamily protein	0.931817	0.703772	0.352091	0.458949	0.24948	1.41812	2.07311	1.2469	5.64111	1.70025	2.51774	3.28637	1.69089	2.52346	1.97593	4.44836	2.65966
HORVU.MOREX.r3.5HG0444080	HORVU.MOREX.r3.5HG0444080.1	Pathogenesis-related protein 1	0.931236	0.85915	0.0441559	0.0464379	295.909	436.317	259.043	330.423	646.354	530.598	716.028	630.993	519.665	568.427	644.991	667.682	600.191
HORVU.MOREX.r3.UnG0760810	HORVU.MOREX.r3.UnG0760810.1	NADH-ubiquinone oxidoreductase chain 3	0.928311	0.362717	NA	NA	0	0	0	0	2.70914	0	0	0.903047	0	0	0	1.14338	0.285845
HORVU.MOREX.r3.1HG0083740	HORVU.MOREX.r3.1HG0083740.1	Lipid transfer protein	0.927633	0.244947	NA	NA	4.77246	4.312	2.54274	3.87573	11.9897	10.0874	2.74607	8.27439	4.7854	6.93628	2.23134	5.15892	4.77799
HORVU.MOREX.r3.7HG0744800	HORVU.MOREX.r3.7HG0744800.1	Transmembrane protein	0.926359	1.33347	0.019671	0.0503531	8.79659	6.39537	7.43408	7.54201	15.6245	16.3226	13.7545	15.2339	13.8115	16.6218	25.685	25.9877	20.5265
HORVU.MOREX.r3.6HG0614930	HORVU.MOREX.r3.6HG0614930.1	UPF0226 protein YfcJ	0.9251	0	NA	NA	0	0	0	0	2.00645	0	0.689999	0.898816	0	0	0	0	0
HORVU.MOREX.r3.2HG0174480	HORVU.MOREX.r3.2HG0174480.1	Heavy metal transport/detoxification protein	0.924266	-0.0201595	NA	NA	1.92559	1.69333	0	1.20631	1.5808	3.02482	4.95523	3.18695	0.781175	2.21398	0	1.70761	1.17569
HORVU.MOREX.r3.6HG0609610	HORVU.MOREX.r3.6HG0609610.1	Fatty acid desaturase	0.923563	0.427254	0.0546149	0.416768	1.65044	3.70044	1.94757	2.43282	6.37154	4.75767	5.40483	5.51135	3.22906	2.6648	4.12768	4.4425	3.61601
HORVU.MOREX.r3.2HG0211180	HORVU.MOREX.r3.2HG0211180.2	Histone H2A deubiquitinase (DUF3755)	0.923462	0.477781	0.293337	0.653269	0	2.24953	0	0.749843	2.55008	1.07775	3.32875	2.31886	3.30114	1.08755	1.35864	0	1.43683
HORVU.MOREX.r3.2HG0211180	HORVU.MOREX.r3.2HG0211180.2	Histone H2A deubiquitinase (DUF3755)	0.923462	0.477781	0.293337	0.653269	0	2.24953	0	0.749843	2.55008	1.07775	3.32875	2.31886	3.30114	1.08755	1.35864	0	1.43683
HORVU.MOREX.r3.1HG0010350	HORVU.MOREX.r3.1HG0010350.1	Werner Syndrome-like exonuclease	0.923462	0.689356	NA	NA	0	0.176986	0	0.0589953	1.39892	0.830747	0.795999	1.00856	0.83228	1.99851	0	0	0.707697
HORVU.MOREX.r3.1HG0022760	HORVU.MOREX.r3.1HG0022760.1	BTB/POZ/MATH-domain protein	0.923395	0.610676	0.0150132	0.09244	2.80729	4.69062	3.31477	3.60423	7.84814	6.77765	8.57096	7.73225	7.81667	5.27733	4.64478	6.38337	6.03054
HORVU.MOREX.r3.2HG0131350	HORVU.MOREX.r3.2HG0131350.1	Geranylgeranyl pyrophosphate synthase	0.922943	0.839242	0.00273716	0.0193355	66.3579	66.3138	60.8014	64.491	128.119	113.065	128.325	123.17	98.4185	109.171	121.882	135.211	116.171
HORVU.MOREX.r3.3HG0226300	HORVU.MOREX.r3.3HG0226300.1	Receptor-like kinase	0.922557	1.35957	0.430707	0.221903	1.61939	1.59352	1.04528	1.4194	2.51062	2.72026	5.52681	3.5859	5.48484	4.21979	3.27871	7.85018	5.20838
HORVU.MOREX.r3.5HG0533220	HORVU.MOREX.r3.5HG0533220.1	Pirin-like protein	0.920502	0.853825	0.0161054	0.0151439	7.02465	8.28423	10.264	8.52429	15.5399	18.3949	17.1472	17.0273	14.7232	17.0045	15.5571	17.5677	16.2131
HORVU.MOREX.r3.7HG0752470	HORVU.MOREX.r3.7HG0752470.1	Thionin-like peptide	0.918211	0	NA	NA	0	0	0	0	0	0	2.66931	0.88977	0	0	0	0	0
HORVU.MOREX.r3.1HG0009460	HORVU.MOREX.r3.1HG0009460.1	polyadenylate-binding protein 1-B-binding protein	0.914701	1.16809	0.0500805	0.0180488	0.714943	0.365524	0.578306	0.552924	2.18306	2.36676	1.2328	1.92754	1.93562	1.86834	2.59568	3.55894	2.48964
HORVU.MOREX.r3.1HG0092660	HORVU.MOREX.r3.1HG0092660.1	Receptor-like protein kinase	0.911729	0.758098	0.010342	0.026743	26.3366	39.1883	28.6746	31.3998	60.1421	54.0853	65.6339	59.9538	49.0218	57.369	45.7834	63.0119	53.7965
HORVU.MOREX.r3.7HG0752640	HORVU.MOREX.r3.7HG0752640.1	UDP-N-acetylglucosamine 1-carboxyvinyltransferase	0.91166	0.554725	NA	NA	0	0.800471	0	0.266824	2.63809	0	1.51139	1.38316	0	2.42581	0	1.01748	0.860823
HORVU.MOREX.r3.7HG0752680	HORVU.MOREX.r3.7HG0752680.1	UDP-N-acetylglucosamine 1-carboxyvinyltransferase	0.91166	0.554725	NA	NA	0	0.800471	0	0.266824	2.63809	0	1.51139	1.38316	0	2.42581	0	1.01748	0.860823
HORVU.MOREX.r3.5HG0510230	HORVU.MOREX.r3.5HG0510230.1	Dirigent protein	0.907121	1.0417	0.0299266	0.113057	40.8031	31.9327	33.7397	35.4918	61.0074	70.6462	70.6457	67.4331	46.1756	78.5422	86.3557	85.4222	74.1239
HORVU.MOREX.r3.7HG0649020	HORVU.MOREX.r3.7HG0649020.1	Carbonic anhydrase	0.907069	0.647157	0.0157578	0.034911	18.2151	29.4158	20.2187	22.6165	42.6315	41.988	45.2399	43.2865	33.597	35.921	37.402	37.0214	35.9853
HORVU.MOREX.r3.5HG0420320	HORVU.MOREX.r3.5HG0420320.1	Kinase	0.906882	1.22435	0.0187293	0.00430797	0.500538	0.60426	0.468721	0.524506	2.74611	1.36265	1.46654	1.85843	1.94434	2.37921	2.39713	3.52741	2.56202
HORVU.MOREX.r3.2HG0139070	HORVU.MOREX.r3.2HG0139070.1	Protein kinase	0.905498	0.757859	0.00551687	0.0100082	7.45253	6.54419	6.677	6.89124	14.9466	12.7983	13.6005	13.7818	12.9254	13.1489	9.83128	13.4701	12.3439
HORVU.MOREX.r3.2HG0196630	HORVU.MOREX.r3.2HG0196630.1	Invertase/pectin methylesterase inhibitor family protein	0.904997	0.450846	0.194285	0.570637	6.73288	2.58842	4.32871	4.55	10.9884	9.89822	7.2912	9.39261	9.53022	5.71082	5.11409	5.98878	6.58598
HORVU.MOREX.r3.4HG0413720	HORVU.MOREX.r3.4HG0413720.1	Cysteine-rich receptor-kinase-like protein	0.901074	0.83583	0.16952	0.179375	0.617933	2.19369	2.10473	1.63878	3.25154	5.1042	3.4277	3.92781	2.93517	5.02551	3.4451	3.43391	3.70992
HORVU.MOREX.r3.5HG0492530	HORVU.MOREX.r3.5HG0492530.1	Peroxidase	0.899432	1.10825	0.0288723	0.0302719	2.46903	1.79952	2.53523	2.26793	5.47315	4.63421	5.17994	5.09577	5.1322	6.91272	4.17144	7.9642	6.04514
HORVU.MOREX.r3.5HG0444870	HORVU.MOREX.r3.5HG0444870.1	Calmodulin-binding protein	0.899258	0.918798	0.00698148	0.00430797	3.85373	3.98538	4.8133	4.21747	8.93293	7.71055	9.54993	8.73114	9.99347	9.32155	7.56575	8.57455	8.86383
HORVU.MOREX.r3.3HG0225380	HORVU.MOREX.r3.3HG0225380.1	Protein kinase	0.899167	0.424611	0.141696	0.603043	0.310481	0.402039	0.22862	0.313713	1.9944	1.21925	1.13653	1.45006	0.890002	0.353804	1.05299	0.756322	0.763279
HORVU.MOREX.r3.3HG0318880	HORVU.MOREX.r3.3HG0318880.1	Expansin protein	0.897878	0.731527	0.0767746	0.417344	7.50557	11.2642	12.9466	10.5721	23.4218	23.3132	14.9528	20.5626	13.3425	11.7943	19.8272	27.8932	18.2143
HORVU.MOREX.r3.4HG0339930	HORVU.MOREX.r3.4HG0339930.1	Endoplasmic reticulum oxidoreductin-1	0.897286	1.14145	0.00984066	0.0029146	54.0612	67.1698	50.9961	57.409	109.029	120.042	94.2998	107.79	119.087	147.74	126.561	118.018	127.852
HORVU.MOREX.r3.3HG0281310	HORVU.MOREX.r3.3HG0281310.1	Receptor-like kinase	0.897019	0.948373	0.0231735	0.0126722	4.69902	7.79097	7.66181	6.71727	13.5835	12.4593	14.0708	13.3712	12.7648	14.2706	14.0383	14.4942	13.892
HORVU.MOREX.r3.4HG0396540	HORVU.MOREX.r3.4HG0396540.2	GDP-mannose transporter	0.895704	0.551993	0.0157578	0.0511593	14.4284	19.4742	14.1318	16.0115	33.2655	24.9719	33.713	30.6501	26.8823	27.4507	18.6526	22.7771	23.9407
HORVU.MOREX.r3.4HG0396540	HORVU.MOREX.r3.4HG0396540.2	GDP-mannose transporter	0.895704	0.551993	0.0157578	0.0511593	14.4284	19.4742	14.1318	16.0115	33.2655	24.9719	33.713	30.6501	26.8823	27.4507	18.6526	22.7771	23.9407
HORVU.MOREX.r3.5HG0528900	HORVU.MOREX.r3.5HG0528900.1	DUF789 family protein	0.895033	0.684616	0.142055	0.139605	0	0.476877	0	0.158959	1.46032	0.829222	1.17624	1.15526	0.742548	1.13715	0.825931	0.74543	0.862765
HORVU.MOREX.r3.5HG0528900	HORVU.MOREX.r3.5HG0528900.1	DUF789 family protein	0.895033	0.684616	0.142055	0.139605	0	0.476877	0	0.158959	1.46032	0.829222	1.17624	1.15526	0.742548	1.13715	0.825931	0.74543	0.862765
HORVU.MOREX.r3.2HG0186480	HORVU.MOREX.r3.2HG0186480.1	1-aminocyclopropane-1-carboxylate synthase	0.894449	0.984486	0.0267771	0.0163736	3.80087	5.81388	3.67432	4.42969	9.31852	10.2507	7.71052	9.09325	8.01654	10.5984	9.10297	11.255	9.74323
HORVU.MOREX.r3.5HG0480150	HORVU.MOREX.r3.5HG0480150.1	Kinase-like protein	0.892471	0.373028	0.00579762	0.222971	9.91072	11.9308	9.17727	10.3396	19.9476	18.408	21.7953	20.0503	11.0243	15.7801	14.3716	13.5662	13.6855
HORVU.MOREX.r3.1HG0038930	HORVU.MOREX.r3.1HG0038930.1	Chitinase	0.891641	0.805966	0.00587969	0.00775422	25.0712	21.7154	21.8242	22.8703	42.7591	43.2131	43.8863	43.2862	40.7003	38.0503	42.4284	41.7521	40.7328
HORVU.MOREX.r3.5HG0538180	HORVU.MOREX.r3.5HG0538180.1	Pleiotropic drug resistance ABC transporter	0.891465	0.724795	0.00493654	0.00464568	145.863	165.791	152.868	154.841	313.516	245.709	305.056	288.094	288.596	261.777	213.303	262.534	256.553
HORVU.MOREX.r3.2HG0107940	HORVU.MOREX.r3.2HG0107940.1	MLO-like protein	0.891315	0.854388	0.0246164	0.0131051	93.3366	145.668	105.469	114.825	233.421	177.098	230.998	213.839	224.539	209.058	173.7	226.342	208.41
HORVU.MOREX.r3.2HG0107940	HORVU.MOREX.r3.2HG0107940.1	MLO-like protein	0.891315	0.854388	0.0246164	0.0131051	93.3366	145.668	105.469	114.825	233.421	177.098	230.998	213.839	224.539	209.058	173.7	226.342	208.41
HORVU.MOREX.r3.2HG0107940	HORVU.MOREX.r3.2HG0107940.1	MLO-like protein	0.891315	0.854388	0.0246164	0.0131051	93.3366	145.668	105.469	114.825	233.421	177.098	230.998	213.839	224.539	209.058	173.7	226.342	208.41
HORVU.MOREX.r3.2HG0107940	HORVU.MOREX.r3.2HG0107940.1	MLO-like protein	0.891315	0.854388	0.0246164	0.0131051	93.3366	145.668	105.469	114.825	233.421	177.098	230.998	213.839	224.539	209.058	173.7	226.342	208.41
HORVU.MOREX.r3.4HG0403430	HORVU.MOREX.r3.4HG0403430.1	Patatin	0.891046	0.558248	0.00233855	0.0243423	63.5378	67.2153	60.0307	63.5946	120.865	111.526	123.985	118.792	88.4867	104.98	78.7442	104.246	94.1142
HORVU.MOREX.r3.3HG0314450	HORVU.MOREX.r3.3HG0314450.1	Receptor protein kinase	0.890117	0.920081	0.0336766	0.0173564	4.54093	7.18867	4.62591	5.45184	12.5542	8.57089	11.747	10.9574	12.88	10.387	9.03271	12.5335	11.2083
HORVU.MOREX.r3.5HG0536340	HORVU.MOREX.r3.5HG0536340.1	Poly [ADP-ribose] polymerase	0.890113	0.884225	0.0101673	0.059091	5.77553	8.57059	6.6652	7.00377	13.7278	13.5954	14.1775	13.8336	12.7999	20.2488	11.5159	10.528	13.7731
HORVU.MOREX.r3.5HG0536340	HORVU.MOREX.r3.5HG0536340.1	Poly [ADP-ribose] polymerase	0.890113	0.884225	0.0101673	0.059091	5.77553	8.57059	6.6652	7.00377	13.7278	13.5954	14.1775	13.8336	12.7999	20.2488	11.5159	10.528	13.7731
HORVU.MOREX.r3.5HG0536340	HORVU.MOREX.r3.5HG0536340.1	Poly [ADP-ribose] polymerase	0.890113	0.884225	0.0101673	0.059091	5.77553	8.57059	6.6652	7.00377	13.7278	13.5954	14.1775	13.8336	12.7999	20.2488	11.5159	10.528	13.7731
HORVU.MOREX.r3.7HG0649480	HORVU.MOREX.r3.7HG0649480.1	Early nodulin 93	0.8875	2.02611	0.415029	0.0707855	3.54581	8.65403	17.6717	9.95718	10.4959	29.7793	17.5361	19.2704	34.0501	28.2449	64.5034	47.718	43.6291
HORVU.MOREX.r3.5HG0444200	HORVU.MOREX.r3.5HG0444200.1	Pathogenesis-related protein 1	0.887328	0.918329	0.0126701	0.00605697	245.411	249.481	206.047	233.646	437.472	380.64	480.997	433.036	416.008	433.241	445.174	475.433	442.464
HORVU.MOREX.r3.1HG0089440	HORVU.MOREX.r3.1HG0089440.1	B12D protein	0.887018	0.660553	0.00504591	0.00851712	201.254	203.663	229.626	211.514	414.379	353.476	408.185	392.013	342.366	332.233	307.936	357.141	334.919
HORVU.MOREX.r3.2HG0123480	HORVU.MOREX.r3.2HG0123480.1	Transcription factor WRKY	0.886933	1.02855	0.128267	0.221008	1.76767	4.87871	1.77085	2.80574	5.65486	6.2483	6.21005	6.03774	3.75298	5.95294	8.30909	9.03945	6.76361
HORVU.MOREX.r3.1HG0017760	HORVU.MOREX.r3.1HG0017760.1	myosin heavy chain	0.88693	0.637701	0.0321087	0.0391426	3.43241	2.74432	2.69423	2.95699	7.10562	4.66576	7.18083	6.3174	5.60504	4.6448	4.48729	5.88874	5.15647
HORVU.MOREX.r3.3HG0281330	HORVU.MOREX.r3.3HG0281330.1	Kinase family protein	0.884626	0.81982	0.13252	0.0511593	1.97247	3.49179	1.68649	2.38358	6.36398	6.07789	3.29932	5.24706	4.85609	5.22598	4.86459	4.94396	4.97265
HORVU.MOREX.r3.7HG0719660	HORVU.MOREX.r3.7HG0719660.1	B3 domain-containing protein	0.883608	0.579792	NA	NA	1.72325	0.701875	3.14718	1.85743	9.19167	0.873225	2.75087	4.27192	4.63969	1.93092	2.49332	4.01934	3.27082
HORVU.MOREX.r3.1HG0055160	HORVU.MOREX.r3.1HG0055160.1	F-box domain containing protein	0.883568	0	NA	NA	0	0	0	0	0.685708	0.898412	0.950677	0.844932	0	0	0	0	0
HORVU.MOREX.r3.5HG0518010	HORVU.MOREX.r3.5HG0518010.1	Lipid transfer protein	0.88312	0	NA	NA	0	0	0	0	0	0	2.53308	0.84436	0	0	0	0	0
HORVU.MOREX.r3.6HG0559530	HORVU.MOREX.r3.6HG0559530.1	Homeobox protein	0.883027	1.00608	0.128999	0.0842139	1.80177	4.17147	3.17303	3.04876	6.41005	7.41685	5.57374	6.46688	7.06562	6.43954	6.6717	8.35003	7.13172
HORVU.MOREX.r3.2HG0132700	HORVU.MOREX.r3.2HG0132700.1	Phenylalanine ammonia-lyase	0.882608	0.695476	0.0382247	0.0688562	13.653	21.8066	11.9741	15.8112	29.8339	29.5851	30.5659	29.995	25.6346	27.7395	22.3725	29.1511	26.2244
HORVU.MOREX.r3.2HG0177980	HORVU.MOREX.r3.2HG0177980.1	Nitrate transporter 1.2	0.880647	0.740606	0.158434	0.0691225	3.81277	7.96247	6.7814	6.18555	16.1062	8.03649	12.5474	12.23	12.2127	11.7821	9.26518	10.7647	11.0062
HORVU.MOREX.r3.5HG0462600	HORVU.MOREX.r3.5HG0462600.1	Serine/threonine-protein kinase	0.880263	0.544088	0.00968744	0.0199092	7.10767	9.57472	8.30342	8.3286	17.8105	13.1086	17.5947	16.1713	13.9916	12.4084	10.2385	13.7696	12.602
HORVU.MOREX.r3.2HG0182010	HORVU.MOREX.r3.2HG0182010.1	Phenylalanine ammonia-lyase	0.879365	0.813989	0.00493654	0.00367575	83.3158	109.363	83.461	92.0466	169.81	160.668	180.018	170.165	166.933	177.638	147.077	158.68	162.582
HORVU.MOREX.r3.7HG0704140	HORVU.MOREX.r3.7HG0704140.1	SAUR-like auxin-responsive protein family	0.877611	0	NA	NA	0	0	0	0	0	0	2.51199	0.83733	0	0	0	0	0
HORVU.MOREX.r3.5HG0524170	HORVU.MOREX.r3.5HG0524170.1	Kinase family protein	0.877364	0.590692	0.0175684	0.0316754	0.235768	0.307597	0.429912	0.324426	1.43156	1.73593	1.13148	1.43299	0.957904	0.970941	1.17113	0.878198	0.994543
HORVU.MOREX.r3.4HG0413910	HORVU.MOREX.r3.4HG0413910.1	Cell wall invertase	0.877055	1.00325	0.00698148	0.00431205	115.088	99.2579	118.475	110.94	212.735	189.258	211.783	204.592	233.761	206.708	217.492	235.582	223.386
HORVU.MOREX.r3.3HG0225340	HORVU.MOREX.r3.3HG0225340.1	Protein kinase family protein	0.876903	0.693746	0.0231735	0.0443309	13.0189	20.8019	14.8343	16.2184	30.0736	26.9748	34.8125	30.6203	26.2988	26.4211	22.6164	32.065	26.8503
HORVU.MOREX.r3.2HG0126660	HORVU.MOREX.r3.2HG0126660.1	Ribose-5-phosphate isomerase A	0.876648	1.02421	NA	NA	0	0.371848	0.536792	0.30288	2.15278	0.50349	1.5204	1.39222	1.46707	3.26869	0	1.86365	1.64985
HORVU.MOREX.r3.2HG0208520	HORVU.MOREX.r3.2HG0208520.1	Heavy metal transport/detoxification superfamily protein	0.875089	0.985121	0.0359234	0.0479534	1.72134	2.7276	2.16855	2.20583	4.42811	4.74741	5.46412	4.87988	3.41753	6.42848	4.93635	6.60114	5.34588
HORVU.MOREX.r3.2HG0100540	HORVU.MOREX.r3.2HG0100540.1	PHD zinc finger protein-like	0.873366	0.828591	NA	NA	2.33207	0	0	0.777357	4.27115	0	2.49684	2.256	0	4.60478	0	4.02121	2.1565
HORVU.MOREX.r3.2HG0170230	HORVU.MOREX.r3.2HG0170230.1	Smr domain containing protein	0.872702	0.794707	0.012649	0.00863519	9.47183	12.5776	8.95322	10.3342	23.2057	17.3534	18.7028	19.754	20.0726	19.2294	15.2918	20.0532	18.6618
HORVU.MOREX.r3.3HG0225390	HORVU.MOREX.r3.3HG0225390.1	Protein kinase family protein	0.872146	0.511037	0.284273	0.55073	0.135174	1.37836	1.36707	0.960201	3.46234	2.21026	2.09116	2.58792	0.958328	2.80654	1.41603	1.99283	1.79343
HORVU.MOREX.r3.3HG0312240	HORVU.MOREX.r3.3HG0312240.1	3'-N-debenzoyl-2'-deoxytaxol N-benzoyltransferase	0.871845	0.988624	0.00980131	0.066392	3.10971	3.58504	3.64857	3.44777	6.23227	7.55405	7.63198	7.13943	4.75675	8.20522	9.02858	9.31217	7.82568
HORVU.MOREX.r3.2HG0113270	HORVU.MOREX.r3.2HG0113270.1	Hypoxia-responsive family protein-like	0.871269	1.03117	0.00386418	0.00740802	204.571	214.004	195.759	204.778	390.053	396.038	340.18	375.424	361.258	479.939	475.27	361.713	419.545
HORVU.MOREX.r3.2HG0207620	HORVU.MOREX.r3.2HG0207620.1	Wound-responsive family protein	0.871232	0.498536	0.149346	0.64627	5.52855	13.3607	9.36055	9.4166	15.593	24.5702	13.9997	18.0543	8.79649	22.1199	16.4965	7.45255	13.7164
HORVU.MOREX.r3.3HG0256420	HORVU.MOREX.r3.3HG0256420.1	Early nodulin-like protein	0.868782	0.872592	0.394452	0.44373	1.10113	0.354385	0.515922	0.657146	2.08799	3.24764	0.742815	2.02615	2.65422	2.09553	1.12162	2.26523	2.03415
HORVU.MOREX.r3.4HG0345780	HORVU.MOREX.r3.4HG0345780.1	Fusarium resistance orphan protein	0.866835	0.103477	0.321949	1	2.84038	2.99134	0.71798	2.18323	5.16988	6.26717	2.97833	4.80513	3.37609	2.20318	1.22795	2.87253	2.41994
HORVU.MOREX.r3.7HG0731730	HORVU.MOREX.r3.7HG0731730.1	Lipid transfer protein	0.865954	0.944831	0.0403888	0.0558621	113.235	80.1877	94.3093	95.9107	185.092	187.297	154.483	175.624	154.089	165.54	208.775	213.794	185.549
HORVU.MOREX.r3.3HG0297620	HORVU.MOREX.r3.3HG0297620.1	Kinase family protein	0.864548	0.651191	0.00855988	0.0141314	33.8027	42.8465	30.9347	35.8613	69.2348	58.4727	70.6402	66.1159	59.5813	57.0378	49.0966	61.8417	56.8894
HORVU.MOREX.r3.2HG0159720	HORVU.MOREX.r3.2HG0159720.1	Aldo/keto reductase family protein	0.863898	-1.15229	0.724248	0.540034	13.5298	9.81285	7.40922	10.2506	20.9438	10.3743	27.1086	19.4756	8.08417	0.173732	7.98907	7.27194e-05	4.06176
HORVU.MOREX.r3.5HG0436720	HORVU.MOREX.r3.5HG0436720.1	beta-1	0.863877	1.19435	NA	0.0714536	0	0.446878	0.215653	0.220844	2.20094	1.25588	0.208702	1.22184	1.68239	2.41945	1.67611	1.39723	1.7938
HORVU.MOREX.r3.4HG0410780	HORVU.MOREX.r3.4HG0410780.1	Glutathione S-transferase	0.862157	0.706167	0.101444	0.561632	1.35749	1.03835	1.06632	1.15405	3.35372	2.36881	3.02409	2.91554	0.806192	3.1316	4.22007	1.89918	2.51426
HORVU.MOREX.r3.3HG0287850	HORVU.MOREX.r3.3HG0287850.1	Receptor-like protein kinase	0.860818	0.735774	0.00233855	0.0109164	10.2597	11.8621	10.338	10.8199	21.6905	19.5929	20.114	20.4658	16.9983	17.5553	18.2385	21.9424	18.6836
HORVU.MOREX.r3.1HG0065400	HORVU.MOREX.r3.1HG0065400.1	Ethylene-responsive transcription factor	0.860747	0.48252	NA	NA	0	0.434749	0	0.144916	0.212245	0.914544	2.11064	1.07914	0	0	0.556408	1.84222	0.599657
HORVU.MOREX.r3.7HG0649590	HORVU.MOREX.r3.7HG0649590.1	Early nodulin 93	0.860241	1.41757	0.277891	0.10002	0.852679	2.08612	0.994928	1.31124	2.3638	5.30577	1.91751	3.19569	7.69542	2.28132	6.928	3.7918	5.17413
HORVU.MOREX.r3.3HG0329230	HORVU.MOREX.r3.3HG0329230.1	DNA mismatch repair protein MutL	0.860025	-0.318122	NA	NA	0	4.45674	8.57783	4.34486	4.26332	5.62025	16.2203	8.70129	2.13622	2.91796	3.49739	4.59715	3.28718
HORVU.MOREX.r3.5HG0512600	HORVU.MOREX.r3.5HG0512600.1	Peroxidase	0.859538	1.02602	0.00551687	0.00441326	97.2198	87.2784	100.087	94.8617	171.857	165.804	181.15	172.937	182.869	185.629	194.877	213.475	194.213
HORVU.MOREX.r3.2HG0119830	HORVU.MOREX.r3.2HG0119830.1	4-coumarate-CoA ligase	0.858833	0.631235	0.0700879	0.215523	2.24246	4.85172	3.06988	3.38802	6.40545	6.13371	8.33479	6.95798	4.27016	7.10904	4.95885	6.84819	5.79656
HORVU.MOREX.r3.1HG0075260	HORVU.MOREX.r3.1HG0075260.1	Receptor kinase 2	0.858114	0.906234	0.0271052	0.0185628	5.84972	4.07766	4.30808	4.74515	8.90252	9.32614	10.0135	9.41405	9.58889	8.98252	9.25304	11.2446	9.76726
HORVU.MOREX.r3.6HG0551960	HORVU.MOREX.r3.6HG0551960.1	protein kinase family protein	0.857724	0.587747	0.00494309	0.00566887	29.0113	34.264	32.6927	31.9893	64.1903	50.0548	62.1024	58.7825	51.547	52.0704	42.8569	47.8441	48.5796
HORVU.MOREX.r3.2HG0207690	HORVU.MOREX.r3.2HG0207690.1	Protein kinase	0.857266	0.699462	0.165252	0.213849	4.4429	2.63561	1.58235	2.88695	6.35714	6.51923	5.24846	6.04161	5.36973	5.49383	4.91439	5.47013	5.31202
HORVU.MOREX.r3.5HG0428950	HORVU.MOREX.r3.5HG0428950.1	Alcohol dehydrogenase	0.856903	1.29691	NA	NA	0	0	0	0	0	2.43344	0	0.811147	1.71109	0	2.53242	1.58458	1.45702
HORVU.MOREX.r3.7HG0666290	HORVU.MOREX.r3.7HG0666290.1	Sphingoid base hydroxylase 2	0.855759	0.947946	0.00982068	0.00769582	14.6821	18.8628	12.8524	15.4658	28.2595	29.5451	28.5902	28.7983	27.9592	34.3782	31.6051	29.1155	30.7645
HORVU.MOREX.r3.5HG0525780	HORVU.MOREX.r3.5HG0525780.1	Calcium-binding EF-hand family protein	0.855483	-0.609638	NA	NA	1.57763	0	0	0.525877	2.87179	0.798243	1.61257	1.76087	0	0	0	0	0
HORVU.MOREX.r3.6HG0559470	HORVU.MOREX.r3.6HG0559470.1	Disease resistance protein RPP13	0.854918	1.10062	NA	NA	1.32018	0	0	0.44006	1.07209	0.727549	3.01408	1.60457	2.16806	0.806178	3.51152	1.86688	2.08816
HORVU.MOREX.r3.6HG0601410	HORVU.MOREX.r3.6HG0601410.1	Trehalose 6-phosphate phosphatase	0.853181	0.774558	0.0253961	0.0198958	4.37115	7.58031	5.46096	5.80414	12.6971	9.94473	11.2328	11.2915	11.8449	12.0142	9.05652	9.64283	10.6396
HORVU.MOREX.r3.5HG0484690	HORVU.MOREX.r3.5HG0484690.1	Calcium-binding family protein	0.851933	0.814202	0.0580153	0.0272872	9.45186	10.4616	10.53	10.1478	18.6972	24.6949	13.9706	19.1209	16.9016	15.9158	18.1953	23.3933	18.6015
HORVU.MOREX.r3.4HG0384980	HORVU.MOREX.r3.4HG0384980.2	Omega-3 fatty acid desaturase	0.851722	0.65291	0.108228	0.178829	0.417872	0.517767	0.790764	0.575468	2.23636	1.1096	2.18356	1.84317	1.66791	1.00043	1.34291	1.89741	1.47717
HORVU.MOREX.r3.4HG0384980	HORVU.MOREX.r3.4HG0384980.2	Omega-3 fatty acid desaturase	0.851722	0.65291	0.108228	0.178829	0.417872	0.517767	0.790764	0.575468	2.23636	1.1096	2.18356	1.84317	1.66791	1.00043	1.34291	1.89741	1.47717
HORVU.MOREX.r3.5HG0487820	HORVU.MOREX.r3.5HG0487820.1	Wall-associated receptor kinase 5	0.851716	0.226748	NA	NA	0	0	0	0	0	1.23617	1.17777	0.804647	0	0.680777	0	0	0.170194
HORVU.MOREX.r3.4HG0344020	HORVU.MOREX.r3.4HG0344020.1	receptor-like kinase	0.851181	0	NA	NA	0	0	0	0	0	0	2.41193	0.803977	0	0	0	0	0
HORVU.MOREX.r3.3HG0312550	HORVU.MOREX.r3.3HG0312550.1	transcription regulator NOT2/NOT3/NOT5 family protein	0.850887	0	NA	NA	0	0	0	0	0	0	2.41083	0.80361	0	0	0	0	0
HORVU.MOREX.r3.1HG0027460	HORVU.MOREX.r3.1HG0027460.1	Reverse transcriptase	0.849124	1.41202	NA	NA	0	2.40028	4.78861	2.3963	6.97806	8.37627	0	5.11811	17.315	6.27229	2.58934	5.97479	8.03786
HORVU.MOREX.r3.1HG0017420	HORVU.MOREX.r3.1HG0017420.1	Peroxidase	0.84893	1.34609	0.0267771	0.0210158	17.5981	13.0748	15.4512	15.3747	30.2476	29.7119	25.5211	28.4935	30.6015	36.6596	43.3911	51.8607	40.6282
HORVU.MOREX.r3.2HG0182080	HORVU.MOREX.r3.2HG0182080.1	Phenylalanine ammonia-lyase	0.847893	0.811051	0.0278981	0.0185628	30.1067	44.847	40.4419	38.4652	63.5663	74.2619	72.2685	70.0322	64.3798	74.9984	63.1644	70.4225	68.2413
HORVU.MOREX.r3.4HG0398320	HORVU.MOREX.r3.4HG0398320.2	QWRF motif protein (DUF566)	0.847834	0.724879	0.590678	0.294335	0	0	1.1276	0.375867	2.27699	2.15185	0	1.47628	0.822683	1.18101	1.00109	2.09114	1.27398
HORVU.MOREX.r3.4HG0398320	HORVU.MOREX.r3.4HG0398320.2	QWRF motif protein (DUF566)	0.847834	0.724879	0.590678	0.294335	0	0	1.1276	0.375867	2.27699	2.15185	0	1.47628	0.822683	1.18101	1.00109	2.09114	1.27398
HORVU.MOREX.r3.4HG0380350	HORVU.MOREX.r3.4HG0380350.1	bZIP transcription factor (DUF630 and DUF632)	0.846804	0.387306	0.557867	0.827148	0.633962	0.800533	2.25708	1.23053	1.5196	3.00359	4.51169	3.01163	0.984222	2.05943	1.39931	3.22669	1.91741
HORVU.MOREX.r3.4HG0380350	HORVU.MOREX.r3.4HG0380350.1	bZIP transcription factor (DUF630 and DUF632)	0.846804	0.387306	0.557867	0.827148	0.633962	0.800533	2.25708	1.23053	1.5196	3.00359	4.51169	3.01163	0.984222	2.05943	1.39931	3.22669	1.91741
HORVU.MOREX.r3.2HG0175780	HORVU.MOREX.r3.2HG0175780.1	winged-helix DNA-binding transcription factor family protein	0.846264	0.587072	0.469042	0.644381	1.567	1.3386	3.83309	2.24623	2.5601	8.34456	3.60394	4.8362	3.07833	4.51273	4.90474	3.01008	3.87647
HORVU.MOREX.r3.2HG0138880	HORVU.MOREX.r3.2HG0138880.1	Receptor kinase 2	0.844161	0.650384	0.0421879	0.0958304	1.39087	3.00187	1.88861	2.09378	5.09026	4.34985	4.22196	4.55402	4.38112	3.13007	3.39129	4.52135	3.85596
HORVU.MOREX.r3.7HG0701630	HORVU.MOREX.r3.7HG0701630.1	External alternative NAD(P)H-ubiquinone oxidoreductase B2	0.843649	0.884038	0.0262064	0.010823	6.34072	9.02408	6.89103	7.41861	15.497	10.9133	15.9134	14.1079	15.4856	14.7062	11.2237	16.7318	14.5368
HORVU.MOREX.r3.7HG0662260	HORVU.MOREX.r3.7HG0662260.1	Pathogenesis-related protein 1	0.843539	1.02058	NA	NA	2.36761	2.07717	1.24821	1.89766	3.84966	7.26912	1.48033	4.1997	1.9879	9.36	2.17783	5.98865	4.87859
HORVU.MOREX.r3.3HG0219300	HORVU.MOREX.r3.3HG0219300.1	G-type lectin S-receptor-like Serine/Threonine-kinase	0.842506	1.32731	0.0997311	0.0625609	5.7626	9.92276	4.72992	6.80509	15.2841	10.8454	12.8579	12.9958	13.895	14.5861	19.14	26.7213	18.5856
HORVU.MOREX.r3.3HG0281340	HORVU.MOREX.r3.3HG0281340.1	Receptor-like protein kinase	0.8419	0.760733	0.0470381	0.0259891	2.93101	3.67811	2.31723	2.97545	7.70093	4.55531	6.12066	6.12563	5.41614	5.69628	4.81393	7.01688	5.73581
HORVU.MOREX.r3.4HG0335160	HORVU.MOREX.r3.4HG0335160.1	Hedgehog-interacting-like protein	0.839542	0.740934	0.019671	0.0680371	8.21898	12.8201	9.89002	10.3097	18.3918	17.324	21.9997	19.2385	15.6277	23.8832	17.6549	14.4399	17.9014
HORVU.MOREX.r3.6HG0599450	HORVU.MOREX.r3.6HG0599450.1	Yellow stripe 1A transporter	0.839167	0.86802	0.037175	0.0207298	12.4077	8.50533	10.6127	10.5086	22.2194	17.5652	18.9825	19.589	18.4977	21.0204	20.6585	19.8432	20.005
HORVU.MOREX.r3.3HG0253470	HORVU.MOREX.r3.3HG0253470.1	DNA helicase INO80 complex-1-like protein	0.838839	0	NA	NA	0	0	0	0	0	1.17292	1.19291	0.78861	0	0	0	0	0
HORVU.MOREX.r3.5HG0439530	HORVU.MOREX.r3.5HG0439530.1	Pyrophosphate--fructose 6-phosphate 1-phosphotransferase subunit alpha	0.836751	1.1069	0.0112029	0.0076723	32.5682	47.8089	34.4953	38.2908	71.0961	71.4629	64.9639	69.1743	73.8841	100.82	83.8259	75.9716	83.6254
HORVU.MOREX.r3.2HG0205290	HORVU.MOREX.r3.2HG0205290.1	Tryptophan decarboxylase	0.835246	0.614171	0.142646	0.219771	0.0482352	0.349907	0	0.132714	0.758616	1.72912	0.575099	1.02094	0.251395	0.530539	1.03852	1.11483	0.733821
HORVU.MOREX.r3.3HG0281260	HORVU.MOREX.r3.3HG0281260.1	Receptor-like kinase	0.834905	0.406032	0.0384641	0.33255	5.5491	4.79926	4.73767	5.02868	12.2338	7.92817	9.09879	9.75359	7.75964	6.47023	6.69346	7.02954	6.98822
HORVU.MOREX.r3.7HG0710560	HORVU.MOREX.r3.7HG0710560.1	WRKY transcription factor	0.834314	0.779216	0.0374634	0.0499505	2.84617	2.1954	3.36068	2.80075	5.75847	5.26297	6.30888	5.77677	5.53042	4.63969	6.65169	5.26955	5.52284
HORVU.MOREX.r3.7HG0637080	HORVU.MOREX.r3.7HG0637080.1	Laccase	0.834206	0.529399	0.0740906	0.215178	60.6173	36.5689	46.7981	47.9948	92.0967	87.3045	79.6536	86.3516	71.0602	68.8787	61.7878	77.1354	69.7155
HORVU.MOREX.r3.7HG0734200	HORVU.MOREX.r3.7HG0734200.1	Serine/threonine-protein kinase	0.8331	0.834442	0.00704642	0.013934	3.49556	4.0355	3.91031	3.81379	8.40735	6.30599	8.01409	7.57581	7.33037	6.45429	6.87815	9.67235	7.58379
HORVU.MOREX.r3.2HG0203170	HORVU.MOREX.r3.2HG0203170.1	Serine/threonine-protein kinase	0.832839	0.705605	0.00936117	0.00783316	7.70372	10.7447	8.44036	8.96293	16.4649	14.796	18.9766	16.7458	15.2278	17.9615	14.0504	13.7516	15.2478
HORVU.MOREX.r3.7HG0699170	HORVU.MOREX.r3.7HG0699170.1	GTPase Der	0.830144	0.306057	NA	NA	0	0	0	0	0.974229	0	1.35936	0.777863	0.945298	0	0	0	0.236324
HORVU.MOREX.r3.4HG0331930	HORVU.MOREX.r3.4HG0331930.1	Receptor protein kinase	0.830097	0.63314	0.0479521	0.108326	0.0390373	0.312865	0.0984269	0.15011	1.1198	1.02301	0.991203	1.04467	0.906757	0.786807	0.296726	1.1447	0.783748
HORVU.MOREX.r3.2HG0106240	HORVU.MOREX.r3.2HG0106240.1	disease resistance protein (TIR-NBS-LRR class)	0.829723	0.550937	0.00714852	0.105762	1.72085	1.8656	1.56367	1.71671	4.11843	3.21461	4.15253	3.82852	3.2499	3.24416	1.8395	3.58674	2.98007
HORVU.MOREX.r3.3HG0308780	HORVU.MOREX.r3.3HG0308780.1	ATP-dependent RNA helicase p62	0.829165	0.94127	0.039265	0.0271728	9.26478	6.42337	6.91882	7.53566	15.1745	12.0291	15.2912	14.1649	14.6468	16.792	12.1132	18.0093	15.3903
HORVU.MOREX.r3.3HG0308780	HORVU.MOREX.r3.3HG0308780.1	ATP-dependent RNA helicase p62	0.829165	0.94127	0.039265	0.0271728	9.26478	6.42337	6.91882	7.53566	15.1745	12.0291	15.2912	14.1649	14.6468	16.792	12.1132	18.0093	15.3903
HORVU.MOREX.r3.3HG0308780	HORVU.MOREX.r3.3HG0308780.1	ATP-dependent RNA helicase p62	0.829165	0.94127	0.039265	0.0271728	9.26478	6.42337	6.91882	7.53566	15.1745	12.0291	15.2912	14.1649	14.6468	16.792	12.1132	18.0093	15.3903
HORVU.MOREX.r3.7HG0668940	HORVU.MOREX.r3.7HG0668940.1	U-box domain-containing protein	0.828406	1.02373	0.00681434	0.0621187	14.5336	15.4192	14.0228	14.6585	24.4215	30.0934	25.9007	26.8052	21.6463	27.3015	33.2142	41.1834	30.8363
HORVU.MOREX.r3.1HG0058930	HORVU.MOREX.r3.1HG0058930.1	DUF4228 domain protein	0.827809	0.896295	0.0846149	0.144801	2.6012	2.183	1.49444	2.09288	4.01067	5.57348	3.88532	4.48982	3.01009	4.03215	5.96984	6.01478	4.75671
HORVU.MOREX.r3.6HG0595330	HORVU.MOREX.r3.6HG0595330.1	Zinc finger (C3HC4-type RING finger) family protein	0.827626	0.603714	0.00276844	0.00864899	13.1736	14.1878	12.2954	13.2189	24.3761	23.0359	25.2937	24.2352	19.0122	22.8344	18.5942	21.9889	20.6074
HORVU.MOREX.r3.2HG0178660	HORVU.MOREX.r3.2HG0178660.1	Cysteine desulfurase	0.826312	0.676034	0.0342169	0.0613645	14.9182	10.6158	10.4815	12.0052	23.7916	21.0216	21.367	22.0601	19.0732	18.8023	19.0439	22.1962	19.7789
HORVU.MOREX.r3.5HG0481710	HORVU.MOREX.r3.5HG0481710.1	Glutamate receptor	0.824065	0.546596	0.100774	0.413867	0.604847	0.313064	0.667074	0.528328	1.39786	1.61705	2.10229	1.70573	1.02395	0.68851	1.20917	2.00769	1.23233
HORVU.MOREX.r3.6HG0604130	HORVU.MOREX.r3.6HG0604130.1	Uracil phosphoribosyltransferase	0.823262	1.19095	NA	NA	1.48082	0	0	0.493607	1.9119	0	3.01647	1.64279	5.70345	1.46264	2.47372	0	2.40995
HORVU.MOREX.r3.7HG0741730	HORVU.MOREX.r3.7HG0741730.1	Zinc finger MYM-type protein 1	0.822579	0.144796	0.408601	NA	0	2.93738	1.78808	1.57515	5.61222	2.22691	2.82385	3.55433	0.409155	2.4395	2.11417	2.42527	1.84702
HORVU.MOREX.r3.5HG0490790	HORVU.MOREX.r3.5HG0490790.1	Cobyric acid synthase	0.822091	0.829907	0.0458382	0.036201	6.02966	5.56954	8.1299	6.57637	14.8303	12.1729	10.1811	12.3948	11.6294	10.5896	13.9394	13.7117	12.4675
HORVU.MOREX.r3.3HG0229420	HORVU.MOREX.r3.3HG0229420.1	Receptor-like protein kinase	0.821555	0.638679	0.0292422	0.0592399	8.32406	12.9367	8.45337	9.90471	19.8009	15.3312	19.6839	18.272	16.423	15.9764	12.832	18.6789	15.9776
HORVU.MOREX.r3.3HG0220700	HORVU.MOREX.r3.3HG0220700.1	Receptor-like protein kinase	0.821052	0.628334	0.186927	0.186833	2.84414	7.41494	4.07848	4.77919	10.5507	6.28635	10.7931	9.21005	8.02139	7.32546	7.46666	8.91988	7.93335
HORVU.MOREX.r3.2HG0107940	HORVU.MOREX.r3.2HG0107940.4	MLO-like protein	0.820861	0.683885	0.172128	0.347688	0	0.371731	0.186849	0.186193	0.821079	1.39442	1.07059	1.09536	0.754533	0.214084	1.27555	1.37812	0.905572
HORVU.MOREX.r3.2HG0107940	HORVU.MOREX.r3.2HG0107940.4	MLO-like protein	0.820861	0.683885	0.172128	0.347688	0	0.371731	0.186849	0.186193	0.821079	1.39442	1.07059	1.09536	0.754533	0.214084	1.27555	1.37812	0.905572
HORVU.MOREX.r3.2HG0107940	HORVU.MOREX.r3.2HG0107940.4	MLO-like protein	0.820861	0.683885	0.172128	0.347688	0	0.371731	0.186849	0.186193	0.821079	1.39442	1.07059	1.09536	0.754533	0.214084	1.27555	1.37812	0.905572
HORVU.MOREX.r3.2HG0107940	HORVU.MOREX.r3.2HG0107940.4	MLO-like protein	0.820861	0.683885	0.172128	0.347688	0	0.371731	0.186849	0.186193	0.821079	1.39442	1.07059	1.09536	0.754533	0.214084	1.27555	1.37812	0.905572
HORVU.MOREX.r3.5HG0501450	HORVU.MOREX.r3.5HG0501450.1	Agmatine coumaroyltransferase-2	0.820389	0.478198	0.123966	0.436954	4.93591	9.18802	6.23439	6.78611	9.14535	15.2691	13.8336	12.7493	7.63735	13.3515	11.1383	7.25711	9.84606
HORVU.MOREX.r3.3HG0289020	HORVU.MOREX.r3.3HG0289020.1	Receptor-like kinase	0.819448	1.13689	0.014444	0.025092	12.7712	10.2443	12.7911	11.9355	21.4006	22.4906	21.592	21.8277	20.0696	27.9203	31.145	30.6491	27.446
HORVU.MOREX.r3.6HG0574230	HORVU.MOREX.r3.6HG0574230.1	60 kDa chaperonin	0.81775	0.00521886	0.683211	NA	4.77246	5.28021	1.26166	3.77144	5.89006	1.22996	15.1112	7.41041	4.72649	6.77065	1.10005	2.55775	3.78873
HORVU.MOREX.r3.5HG0444180	HORVU.MOREX.r3.5HG0444180.1	Pathogenesis-related protein 1	0.817154	0.316401	NA	NA	0	0	0	0	1.0009	1.28488	0	0.761927	0.98088	0	0	0	0.24522
HORVU.MOREX.r3.5HG0425420	HORVU.MOREX.r3.5HG0425420.1	Udp-glucose 4	0.8162	0.0662445	0.361607	1	0	0.702322	0.452746	0.385023	1.241	2.21494	0.860147	1.4387	0	1.00656	0.558087	0.23576	0.450102
HORVU.MOREX.r3.5HG0425420	HORVU.MOREX.r3.5HG0425420.1	Udp-glucose 4	0.8162	0.0662445	0.361607	1	0	0.702322	0.452746	0.385023	1.241	2.21494	0.860147	1.4387	0	1.00656	0.558087	0.23576	0.450102
HORVU.MOREX.r3.2HG0098980	HORVU.MOREX.r3.2HG0098980.1	Glutamyl-tRNA (Gln) amidotransferase subunit A	0.816155	0.763221	0.0580153	0.0121365	5.37073	6.97419	4.96556	5.77016	12.1236	7.74581	12.8914	10.9203	10.6387	9.81685	9.55926	11.9485	10.4908
HORVU.MOREX.r3.5HG0482520	HORVU.MOREX.r3.5HG0482520.1	ATP-dependent RNA helicase dbp7	0.815269	0.985695	0.205113	0.393791	2.35614	3.1357	2.04617	2.51267	5.86458	3.53035	6.14803	5.18099	8.94357	4.63043	2.36117	7.88892	5.95602
HORVU.MOREX.r3.6HG0576300	HORVU.MOREX.r3.6HG0576300.1	Serine/threonine-protein phosphatase 7 long form-like protein	0.814673	0.300566	NA	NA	0	0.411123	0	0.137041	0.788274	0.547728	1.66382	0.999941	0.402025	0	0.519394	0.680225	0.400411
HORVU.MOREX.r3.1HG0002920	HORVU.MOREX.r3.1HG0002920.1	Receptor-like kinase	0.812938	0.525427	0.258352	0.363814	0.0841831	1.18049	0.189973	0.484882	1.38292	0.83815	2.60479	1.60862	0.786388	1.61209	0.741048	1.40959	1.13728
HORVU.MOREX.r3.5HG0537350	HORVU.MOREX.r3.5HG0537350.1	Transducin/WD40 repeat protein	0.812589	0	NA	NA	0	0	0	0	0	0	2.26908	0.75636	0	0	0	0	0
HORVU.MOREX.r3.4HG0347380	HORVU.MOREX.r3.4HG0347380.1	Aspartic proteinase Asp1	0.812136	0.749592	0.0059031	0.00566887	11.2371	15.8828	13.0856	13.4018	25.7441	22.7985	24.318	24.2869	23.465	25.7094	21.3659	22.3159	23.2141
HORVU.MOREX.r3.2HG0179650	HORVU.MOREX.r3.2HG0179650.1	Receptor-like kinase	0.81125	0.889558	0.00587969	0.00401788	15.0039	16.4791	13.9231	15.1354	30.7091	23.3121	27.9185	27.3132	30.9692	30.2013	23.3571	31.0425	28.8925
HORVU.MOREX.r3.2HG0159190	HORVU.MOREX.r3.2HG0159190.1	Oligoribonuclease	0.810167	0.650701	0.489117	0.666073	0.643768	1.57268	1.54168	1.25271	4.47846	2.73521	1.63613	2.94993	0.734688	4.53171	2.98249	1.8975	2.5366
HORVU.MOREX.r3.2HG0159190	HORVU.MOREX.r3.2HG0159190.1	Oligoribonuclease	0.810167	0.650701	0.489117	0.666073	0.643768	1.57268	1.54168	1.25271	4.47846	2.73521	1.63613	2.94993	0.734688	4.53171	2.98249	1.8975	2.5366
HORVU.MOREX.r3.2HG0159190	HORVU.MOREX.r3.2HG0159190.1	Oligoribonuclease	0.810167	0.650701	0.489117	0.666073	0.643768	1.57268	1.54168	1.25271	4.47846	2.73521	1.63613	2.94993	0.734688	4.53171	2.98249	1.8975	2.5366
HORVU.MOREX.r3.2HG0215770	HORVU.MOREX.r3.2HG0215770.1	Thioesterase family protein	0.809656	0.662167	0.491703	0.678607	3.13016	6.73918	2.54432	4.13789	15.591	4.11492	4.31104	8.00565	3.23007	3.0292	9.14429	13.1184	7.13049
HORVU.MOREX.r3.1HG0090770	HORVU.MOREX.r3.1HG0090770.1	VQ motif protein	0.809079	0.862788	0.283202	0.389504	59.8277	20.1013	31.0711	37	74.6235	64.2841	57.8311	65.5796	83.8672	37.8288	69.1219	81.6019	68.105
HORVU.MOREX.r3.6HG0629410	HORVU.MOREX.r3.6HG0629410.1	Lysine-rich arabinogalactan protein 17	0.809074	0.269125	NA	NA	0	0	0	0	0.935711	0	1.32055	0.752087	0	0	0	0.820307	0.205077
HORVU.MOREX.r3.1HG0080920	HORVU.MOREX.r3.1HG0080920.1	WRKY transcription factor	0.808395	0.573154	0.0490836	0.244526	2.31157	2.15235	2.17273	2.21222	4.40078	5.55408	3.92144	4.62543	2.72639	3.59921	3.31902	5.47157	3.77905
HORVU.MOREX.r3.1HG0051800	HORVU.MOREX.r3.1HG0051800.1	Glutathione S-transferase	0.807786	0.755035	0.0274299	0.0264952	543.044	423.577	409.686	458.769	854.885	767.512	789.112	803.836	857.85	716.199	749.094	776.616	774.94
HORVU.MOREX.r3.2HG0196540	HORVU.MOREX.r3.2HG0196540.1	Receptor-like kinase	0.807672	0.860896	0.173275	0.187164	1.75704	5.42243	2.09423	3.09123	6.58527	5.15859	6.73983	6.16123	4.71951	6.76924	5.93303	8.29966	6.43036
HORVU.MOREX.r3.6HG0558970	HORVU.MOREX.r3.6HG0558970.1	ABC transporter B family protein	0.806907	0.598278	0.00504213	0.00933883	3.65859	4.15609	4.03766	3.95078	8.58897	7.53823	6.85633	7.66118	7.21977	5.95735	5.60817	7.19482	6.49503
HORVU.MOREX.r3.7HG0740120	HORVU.MOREX.r3.7HG0740120.1	Nodulin-like / Major Facilitator Superfamily protein	0.806417	0.413951	0.0196836	0.137381	1.71378	2.88198	2.35712	2.31763	4.71726	4.34753	5.34143	4.80207	3.13015	3.28824	3.51325	3.74905	3.42017
HORVU.MOREX.r3.2HG0142030	HORVU.MOREX.r3.2HG0142030.2	Phosphoadenosine phosphosulfate reductase	0.806226	0.907772	0.00587969	0.0104648	209.002	290.934	257.105	252.347	438.692	457.105	430.234	442.01	447.715	430.021	463.098	556.43	474.316
HORVU.MOREX.r3.2HG0142030	HORVU.MOREX.r3.2HG0142030.2	Phosphoadenosine phosphosulfate reductase	0.806226	0.907772	0.00587969	0.0104648	209.002	290.934	257.105	252.347	438.692	457.105	430.234	442.01	447.715	430.021	463.098	556.43	474.316
HORVU.MOREX.r3.3HG0295310	HORVU.MOREX.r3.3HG0295310.1	Auxin efflux carrier component	0.806139	0.448258	0.126531	0.426841	2.86463	6.73358	3.02604	4.20808	8.7963	6.75902	8.76408	8.10647	4.66908	5.87367	6.83647	7.04425	6.10587
HORVU.MOREX.r3.5HG0467860	HORVU.MOREX.r3.5HG0467860.1	Seven transmembrane MLO family protein	0.80536	0.0586697	NA	NA	0	0	1.72978	0.576593	3.64031	1.62537	0	1.75523	0.611643	0.899516	0	1.05696	0.64203
HORVU.MOREX.r3.5HG0530270	HORVU.MOREX.r3.5HG0530270.2	peptidyl-prolyl cis-trans isomerase G	0.805244	0.847561	0.110012	0.0709413	1.80605	2.63571	4.16035	2.86737	6.32473	4.52262	6.42666	5.758	5.97212	5.46263	7.19624	5.20567	5.95916
HORVU.MOREX.r3.5HG0530270	HORVU.MOREX.r3.5HG0530270.2	peptidyl-prolyl cis-trans isomerase G	0.805244	0.847561	0.110012	0.0709413	1.80605	2.63571	4.16035	2.86737	6.32473	4.52262	6.42666	5.758	5.97212	5.46263	7.19624	5.20567	5.95916
HORVU.MOREX.r3.1HG0090950	HORVU.MOREX.r3.1HG0090950.1	3-ketoacyl-CoA synthase	0.805156	0.431391	0.0404191	0.301215	4.15393	7.36617	4.50856	5.34289	9.32344	10.7283	10.1977	10.0831	6.33415	8.42911	6.35791	9.0932	7.55359
HORVU.MOREX.r3.1HG0080250	HORVU.MOREX.r3.1HG0080250.1	basic helix-loop-helix (bHLH) DNA-binding superfamily protein	0.804969	0.567316	0.0392322	0.270295	1.44653	1.24271	0.870818	1.18669	2.4766	3.23525	2.74928	2.82038	1.32408	2.76895	2.85763	2.00995	2.24015
HORVU.MOREX.r3.3HG0279950	HORVU.MOREX.r3.3HG0279950.1	TSA: Wollemia nobilis Ref_Wollemi_Transcript_14908_3298 transcribed RNA sequence	0.804251	0.927763	0.0595954	0.0287731	9.27579	16.8479	10.203	12.1089	24.9247	18.6592	22.0899	21.8913	21.4236	23.9592	22.7164	27.6503	23.9374
HORVU.MOREX.r3.5HG0504260	HORVU.MOREX.r3.5HG0504260.1	Auxin Efflux Carrier family protein	0.803845	0.223015	0.0359234	0.626033	3.927	4.68004	4.48824	4.36509	8.13514	9.31091	7.65224	8.3661	6.09022	5.8616	3.61603	5.48006	5.26198
HORVU.MOREX.r3.5HG0504260	HORVU.MOREX.r3.5HG0504260.1	Auxin Efflux Carrier family protein	0.803845	0.223015	0.0359234	0.626033	3.927	4.68004	4.48824	4.36509	8.13514	9.31091	7.65224	8.3661	6.09022	5.8616	3.61603	5.48006	5.26198
HORVU.MOREX.r3.5HG0490470	HORVU.MOREX.r3.5HG0490470.1	Pirin-like protein	0.803795	1.06426	0.0333974	0.0132762	16.3681	15.1742	15.5522	15.6982	29.8111	32.5789	22.0593	28.1498	28.8045	31.3067	32.8276	42.7312	33.9175
HORVU.MOREX.r3.7HG0651390	HORVU.MOREX.r3.7HG0651390.1	F-box-like	0.802848	1.27989	0.0725446	0.0230307	0.69668	0.632126	1.36245	0.897085	1.94594	2.78653	2.19616	2.30954	2.7778	2.69138	4.59686	4.36	3.60651
HORVU.MOREX.r3.5HG0490380	HORVU.MOREX.r3.5HG0490380.1	Calcium-binding EF-hand family protein-like	0.802808	1.13836	0.0827264	0.0615281	134.577	227.313	129.062	163.651	241.658	337.473	279.565	286.232	278.32	455.44	447.921	264.109	361.447
HORVU.MOREX.r3.5HG0503160	HORVU.MOREX.r3.5HG0503160.1	Serine/threonine-protein kinase	0.802043	0.633202	0.0333974	0.06123	3.33447	2.16864	2.63749	2.71353	5.56968	5.83778	5.01694	5.4748	5.50985	4.28339	4.05871	5.18687	4.75971
HORVU.MOREX.r3.5HG0450860	HORVU.MOREX.r3.5HG0450860.1	Protein nrt1 ptr family 5.10	0.801645	0.667013	NA	NA	0	0	0	0	0.928431	0	1.30083	0.743087	0	1.28408	1.06705	0	0.587782
HORVU.MOREX.r3.1HG0074840	HORVU.MOREX.r3.1HG0074840.1	NAC-domain protein	0.800828	0.939336	0.0746537	0.0230307	0.139396	0.053612	0.0755821	0.08953	0.533257	1.17228	0.988677	0.898071	0.75667	0.94044	1.37563	1.28459	1.08933
HORVU.MOREX.r3.5HG0535330	HORVU.MOREX.r3.5HG0535330.2	Transducin/WD-like repeat-protein	0.79755	0.439716	0.427309	0.592549	0	1.8609	0.609698	0.823533	1.33819	2.19189	2.97862	2.16957	1.6424	0.472793	2.28838	1.48973	1.47333
HORVU.MOREX.r3.5HG0535330	HORVU.MOREX.r3.5HG0535330.2	Transducin/WD-like repeat-protein	0.79755	0.439716	0.427309	0.592549	0	1.8609	0.609698	0.823533	1.33819	2.19189	2.97862	2.16957	1.6424	0.472793	2.28838	1.48973	1.47333
HORVU.MOREX.r3.5HG0535330	HORVU.MOREX.r3.5HG0535330.2	Transducin/WD-like repeat-protein	0.79755	0.439716	0.427309	0.592549	0	1.8609	0.609698	0.823533	1.33819	2.19189	2.97862	2.16957	1.6424	0.472793	2.28838	1.48973	1.47333
HORVU.MOREX.r3.5HG0535330	HORVU.MOREX.r3.5HG0535330.2	Transducin/WD-like repeat-protein	0.79755	0.439716	0.427309	0.592549	0	1.8609	0.609698	0.823533	1.33819	2.19189	2.97862	2.16957	1.6424	0.472793	2.28838	1.48973	1.47333
HORVU.MOREX.r3.5HG0535330	HORVU.MOREX.r3.5HG0535330.2	Transducin/WD-like repeat-protein	0.79755	0.439716	0.427309	0.592549	0	1.8609	0.609698	0.823533	1.33819	2.19189	2.97862	2.16957	1.6424	0.472793	2.28838	1.48973	1.47333
HORVU.MOREX.r3.5HG0429380	HORVU.MOREX.r3.5HG0429380.1	Glutaredoxin family protein	0.797178	0.30666	NA	NA	0	0	1.16156	0.387187	1.76916	0	2.46238	1.41051	0	0	2.08283	0.780087	0.715729
HORVU.MOREX.r3.5HG0444170	HORVU.MOREX.r3.5HG0444170.1	Pathogenesis-related protein 1	0.797011	0.696619	0.0284331	0.0403786	541.081	767.464	526.08	611.542	1060.78	936.328	1192.76	1063.29	868.375	964.165	1083.57	1050.88	991.747
HORVU.MOREX.r3.7HG0746640	HORVU.MOREX.r3.7HG0746640.1	1-aminocyclopropane-1-carboxylate oxidase 1	0.795619	0.674239	0.0173357	0.262822	104.341	111.955	112.749	109.682	168.234	225.072	180.065	191.124	121.302	204.465	230.704	146.012	175.621
HORVU.MOREX.r3.4HG0416670	HORVU.MOREX.r3.4HG0416670.1	ATPase	0.794798	0.929526	0.0603968	0.0697178	3.80671	2.98938	4.24962	3.6819	5.68442	8.34328	7.33929	7.12233	5.71983	7.08126	8.59785	10.2706	7.91739
HORVU.MOREX.r3.6HG0549870	HORVU.MOREX.r3.6HG0549870.1	Inhibitor protein	0.79394	0.444949	0.519052	0.616492	16.4951	12.8608	3.32803	10.8946	31.0743	21.0065	6.78812	19.623	19.4299	8.31231	16.4123	16.6126	15.1918
HORVU.MOREX.r3.2HG0139040	HORVU.MOREX.r3.2HG0139040.1	Protein kinase	0.793809	0.56724	0.00704642	0.0412267	6.12894	7.17477	5.42449	6.24273	11.0999	12.2157	11.3534	11.5563	8.60863	9.1944	9.98439	11.1384	9.73146
HORVU.MOREX.r3.2HG0202830	HORVU.MOREX.r3.2HG0202830.1	NBS-LRR disease resistance protein	0.792176	0.654797	0.0193388	0.026743	0.251466	0.38301	0.191285	0.275254	1.41852	1.0381	1.16839	1.20834	0.856474	0.87703	0.844784	1.45272	1.00775
HORVU.MOREX.r3.4HG0393690	HORVU.MOREX.r3.4HG0393690.1	Glutamate decarboxylase	0.789438	1.00372	0.132514	0.103649	3.13876	6.53576	3.60802	4.42751	8.1054	10.5317	6.50566	8.38092	6.47496	11.764	12.2775	9.01564	9.88302
HORVU.MOREX.r3.6HG0592460	HORVU.MOREX.r3.6HG0592460.1	4-hydroxy-3-methylbut-2-en-1-yl diphosphate synthase (flavodoxin)	0.78936	0.618448	0.0631562	0.0308265	38.944	57.3133	36.986	44.4144	86.6206	59.2909	86.5588	77.4901	69.4988	68.6886	63.1838	73.5139	68.7213
HORVU.MOREX.r3.6HG0561150	HORVU.MOREX.r3.6HG0561150.1	Leucine-rich repeat receptor-like protein kinase family protein	0.788918	0.758481	0.00772034	0.0109164	4.55931	5.91262	5.70225	5.39139	10.5937	8.74504	10.79	10.0429	10.224	9.22058	8.15573	11.6492	9.81238
HORVU.MOREX.r3.4HG0345740	HORVU.MOREX.r3.4HG0345740.1	Alcohol dehydrogenase	0.788442	1.03921	0.0599671	0.0226885	145.457	148.214	153.897	149.189	251.217	322.703	201.305	258.408	240.923	325.712	386.124	277.856	307.654
HORVU.MOREX.r3.3HG0323800	HORVU.MOREX.r3.3HG0323800.1	E3 Ubiquitin ligase family protein	0.78706	0.228404	0.265467	0.617597	3.11663	3.92146	5.42481	4.1543	10.1385	4.20651	9.33706	7.89402	4.51325	5.25193	4.14865	6.24001	5.03846
HORVU.MOREX.r3.3HG0323800	HORVU.MOREX.r3.3HG0323800.1	E3 Ubiquitin ligase family protein	0.78706	0.228404	0.265467	0.617597	3.11663	3.92146	5.42481	4.1543	10.1385	4.20651	9.33706	7.89402	4.51325	5.25193	4.14865	6.24001	5.03846
HORVU.MOREX.r3.7HG0649110	HORVU.MOREX.r3.7HG0649110.1	Carbonic anhydrase	0.786834	0.52691	0.0276982	0.097918	6.55413	9.70503	6.34868	7.53595	12.4891	14.0295	14.6622	13.7269	11.2124	13.571	10.9541	9.45822	11.2989
HORVU.MOREX.r3.7HG0669230	HORVU.MOREX.r3.7HG0669230.1	MACPF domain-containing protein	0.78567	0.782015	0.00876778	0.111853	5.49956	4.9045	4.7015	5.03519	9.24457	8.72977	10.2377	9.40401	7.72852	7.33229	9.20984	13.2401	9.37769
HORVU.MOREX.r3.5HG0510650	HORVU.MOREX.r3.5HG0510650.3	Beta-glucosidase	0.784181	0.675017	0.0278813	0.0900327	12.5121	11.8024	14.5872	12.9672	22.6495	19.4566	27.0534	23.0532	21.7737	17.0491	19.121	27.2574	21.3003
HORVU.MOREX.r3.5HG0510650	HORVU.MOREX.r3.5HG0510650.3	Beta-glucosidase	0.784181	0.675017	0.0278813	0.0900327	12.5121	11.8024	14.5872	12.9672	22.6495	19.4566	27.0534	23.0532	21.7737	17.0491	19.121	27.2574	21.3003
HORVU.MOREX.r3.5HG0510650	HORVU.MOREX.r3.5HG0510650.3	Beta-glucosidase	0.784181	0.675017	0.0278813	0.0900327	12.5121	11.8024	14.5872	12.9672	22.6495	19.4566	27.0534	23.0532	21.7737	17.0491	19.121	27.2574	21.3003
HORVU.MOREX.r3.5HG0510650	HORVU.MOREX.r3.5HG0510650.3	Beta-glucosidase	0.784181	0.675017	0.0278813	0.0900327	12.5121	11.8024	14.5872	12.9672	22.6495	19.4566	27.0534	23.0532	21.7737	17.0491	19.121	27.2574	21.3003
HORVU.MOREX.r3.5HG0510650	HORVU.MOREX.r3.5HG0510650.3	Beta-glucosidase	0.784181	0.675017	0.0278813	0.0900327	12.5121	11.8024	14.5872	12.9672	22.6495	19.4566	27.0534	23.0532	21.7737	17.0491	19.121	27.2574	21.3003
HORVU.MOREX.r3.5HG0510650	HORVU.MOREX.r3.5HG0510650.3	Beta-glucosidase	0.784181	0.675017	0.0278813	0.0900327	12.5121	11.8024	14.5872	12.9672	22.6495	19.4566	27.0534	23.0532	21.7737	17.0491	19.121	27.2574	21.3003
HORVU.MOREX.r3.2HG0150110	HORVU.MOREX.r3.2HG0150110.1	multidrug resistance-associated protein 11	0.783752	0.0914262	0.440467	1	1.30025	1.30979	1.63141	1.41382	3.33386	3.27588	2.85716	3.15563	1.51079	0.944892	1.99946	1.8318	1.57174
HORVU.MOREX.r3.3HG0226460	HORVU.MOREX.r3.3HG0226460.1	Receptor-like kinase	0.783702	0.671009	0.0384158	0.0503807	0.917733	0.669525	1.18996	0.925739	2.21761	2.76303	1.96509	2.31524	1.84616	1.87684	1.87821	2.66333	2.06614
HORVU.MOREX.r3.7HG0688940	HORVU.MOREX.r3.7HG0688940.1	RNA-directed DNA polymerase (Reverse transcriptase)	0.783654	0.84998	NA	NA	0	1.10895	1.52802	0.87899	5.25458	0.712311	0.73707	2.23465	1.59662	4.7454	1.37596	1.82936	2.38684
HORVU.MOREX.r3.2HG0205380	HORVU.MOREX.r3.2HG0205380.1	Clustered mitochondria protein	0.782903	0.557812	0.0242854	0.0217175	11.9342	17.1154	13.7987	14.2828	26.5854	20.4863	28.8144	25.2954	23.8037	21.3825	17.7537	23.0472	21.4968
HORVU.MOREX.r3.7HG0713760	HORVU.MOREX.r3.7HG0713760.1	Serine/threonine-protein kinase	0.781029	0.678615	0.0542084	0.0307291	9.17014	13.356	9.65306	10.7264	21.7571	14.2023	21.491	19.1501	18.4039	18.0422	13.9978	20.6333	17.7693
HORVU.MOREX.r3.6HG0578800	HORVU.MOREX.r3.6HG0578800.1	ATP-binding cassette transporter subfamily A member	0.780584	0.303647	0.580582	NA	2.14441e-10	0.814106	0	0.271369	0	1.12704	2.42493	1.18399	0.573621	0	1.70318	0	0.5692
HORVU.MOREX.r3.6HG0578800	HORVU.MOREX.r3.6HG0578800.1	ATP-binding cassette transporter subfamily A member	0.780584	0.303647	0.580582	NA	2.14441e-10	0.814106	0	0.271369	0	1.12704	2.42493	1.18399	0.573621	0	1.70318	0	0.5692
HORVU.MOREX.r3.5HG0426030	HORVU.MOREX.r3.5HG0426030.1	RING/U-box superfamily protein	0.780462	0.129447	NA	NA	0	0.487495	0	0.162498	0.948292	1.70569	0.336423	0.996802	0	0.360611	0.313236	0.412662	0.271627
HORVU.MOREX.r3.2HG0122020	HORVU.MOREX.r3.2HG0122020.1	BED zinc finger	0.779882	0.188824	NA	NA	0	0	0.653156	0.217719	1.09045	1.25324	0.928742	1.09081	0.890511	0.661477	0	0	0.387997
HORVU.MOREX.r3.6HG0540530	HORVU.MOREX.r3.6HG0540530.1	Receptor-like protein kinase	0.77985	0.596419	0.0164662	0.0141907	4.12756	5.12922	3.75518	4.33732	9.15904	6.55978	8.77295	8.16392	7.31173	7.01269	6.13933	7.81549	7.06981
HORVU.MOREX.r3.3HG0283370	HORVU.MOREX.r3.3HG0283370.1	Transducin/WD40 repeat-like superfamily protein	0.779146	1.23225	NA	NA	0	0	0	0	0	1.75173	0.396614	0.716115	1.25769	0	0	4.13962	1.34933
HORVU.MOREX.r3.3HG0307490	HORVU.MOREX.r3.3HG0307490.1	Acyl-[acyl-carrier-protein] desaturase	0.778696	0.949919	0.195838	0.161905	74.1502	96.5153	89.888	86.8512	118.045	216.292	114.81	149.716	111.511	180.518	243.419	139.383	168.708
HORVU.MOREX.r3.3HG0263780	HORVU.MOREX.r3.3HG0263780.1	RNA-directed DNA polymerase (reverse transcriptase)-related family protein	0.778548	0.464787	NA	NA	0	0	0.422	0.140667	1.52406	1.00323	0.342822	0.956704	0.894892	0.47437	0.236381	0.691354	0.574249
HORVU.MOREX.r3.6HG0553810	HORVU.MOREX.r3.6HG0553810.1	Trigger factor	0.778216	0.326826	NA	NA	0	0	0.98764	0.329213	0	1.85174	1.9871	1.27961	1.42154	0	0	1.24713	0.667168
HORVU.MOREX.r3.7HG0715490	HORVU.MOREX.r3.7HG0715490.1	SWIB/MDM2	0.77817	1.09841	0.0284331	0.0215962	174.701	143.427	154.27	157.466	290.913	237.996	283.377	270.762	342.521	273.691	322.896	414.11	338.305
HORVU.MOREX.r3.5HG0420700	HORVU.MOREX.r3.5HG0420700.1	VQ motif family protein	0.777797	0.669726	0.199872	0.340011	0.46019	1.33571	1.03763	0.94451	1.78197	2.68354	2.53614	2.33388	1.57388	1.59293	2.22172	2.98455	2.09327
HORVU.MOREX.r3.6HG0625730	HORVU.MOREX.r3.6HG0625730.1	ATP-dependent kinase YFH7	0.776968	0.917943	0.306505	0.181038	14.3174	25.0005	7.05881	15.4589	27.8941	34.8742	18.84	27.2028	26.3543	28.6884	33.7177	31.6307	30.0978
HORVU.MOREX.r3.7HG0669320	HORVU.MOREX.r3.7HG0669320.1	Jasmonate zim-domain protein	0.775269	0.560054	NA	NA	0	0	0	0	0.898356	1.23617	0	0.711509	0.918548	0	0.590925	0.387826	0.474325
HORVU.MOREX.r3.1HG0000230	HORVU.MOREX.r3.1HG0000230.1	Defensin-like (DEFL) family protein	0.774803	0.833538	NA	NA	0	0	0	0	0.558478	0	1.57439	0.710956	1.15242	0	0	1.97578	0.78205
HORVU.MOREX.r3.6HG0560670	HORVU.MOREX.r3.6HG0560670.1	Late embryogenesis abundant (LEA) hydroxyproline-rich glycoprotein family	0.774558	1.07747	0.0850191	0.0358967	1.64286	1.10821	0.970887	1.24065	2.78978	3.06011	2.64913	2.83301	2.91552	3.12767	3.76909	5.10186	3.72853
HORVU.MOREX.r3.5HG0532240	HORVU.MOREX.r3.5HG0532240.1	Succinate--CoA ligase [ADP-forming] subunit beta	0.774463	0	NA	NA	0	0	0	0	2.13166	0	0	0.710553	0	0	0	0	0
HORVU.MOREX.r3.6HG0607050	HORVU.MOREX.r3.6HG0607050.1	Glycosyltransferase	0.773764	0.820319	0.00507307	0.00441326	33.9729	36.0661	40.0715	36.7035	63.3749	58.7343	68.2786	63.4626	59.9209	67.8365	64.1574	70.392	65.5767
HORVU.MOREX.r3.5HG0531200	HORVU.MOREX.r3.5HG0531200.1	Histone H3 K4-specific methyltransferase SET7/9 family protein	0.773277	0.645365	0.474097	0.390637	0.154351	1.36841	1.0924	0.87172	4.61334	1.14048	0.843321	2.19905	2.21838	1.91473	1.18491	2.39247	1.92762
HORVU.MOREX.r3.4HG0381210	HORVU.MOREX.r3.4HG0381210.1	Threonine--tRNA ligase	0.773025	1.00041	0.194446	0.108326	24.6325	17.2727	27.7465	23.2172	43.9285	35.542	41.6803	40.3836	66.4351	41.2889	37.7671	44.3014	47.4481
HORVU.MOREX.r3.7HG0640090	HORVU.MOREX.r3.7HG0640090.1	Calcium-dependent lipid-binding domain-containing protein	0.772685	0.830411	0.0209559	0.0283117	6.33788	9.53617	6.57182	7.48196	14.1774	14.0294	12.2661	13.491	11.1993	15.2398	14.2869	15.6042	14.0825
HORVU.MOREX.r3.7HG0714870	HORVU.MOREX.r3.7HG0714870.1	Glycosyltransferase	0.771903	0.984106	0.00551687	0.0792602	11.5428	13.6136	11.5688	12.2417	22.8765	19.8372	22.1179	21.6105	18.7246	19.6504	30.2672	32.131	25.1933
HORVU.MOREX.r3.5HG0456730	HORVU.MOREX.r3.5HG0456730.1	RNA-directed DNA polymerase (reverse transcriptase)-related family protein	0.770577	0.777845	NA	NA	0.373917	1.24269	0	0.538869	0.603131	1.28683	2.98575	1.62524	0	2.73656	1.98902	1.8284	1.6385
HORVU.MOREX.r3.2HG0208650	HORVU.MOREX.r3.2HG0208650.1	Heavy metal transport/detoxification superfamily protein	0.770553	0.570769	0.233709	0.459169	8.51558	32.8809	21.4274	20.9413	37.2534	38.6614	33.3757	36.4302	24.1896	36.383	30.5393	35.247	31.5897
HORVU.MOREX.r3.3HG0224980	HORVU.MOREX.r3.3HG0224980.1	Zinc finger MYM-type protein 5	0.770204	0.87951	NA	NA	0	0	0	0	1.66567	0.450863	0	0.705511	3.05554	0	0	0.303459	0.83975
HORVU.MOREX.r3.2HG0108930	HORVU.MOREX.r3.2HG0108930.1	Receptor-like protein kinase	0.769666	0.868778	0.132514	0.0950285	0.177647	0.784579	0.264804	0.40901	1.78051	0.769867	1.65618	1.40219	1.47541	0.906693	1.36111	2.54885	1.57302
HORVU.MOREX.r3.4HG0406410	HORVU.MOREX.r3.4HG0406410.1	Purine permease-like protein	0.768853	1.19667	0.303641	0.114763	1.13955	0.460279	0.209501	0.60311	1.34109	2.57582	1.27778	1.73156	1.87934	2.23806	3.18474	3.39579	2.67448
HORVU.MOREX.r3.4HG0403130	HORVU.MOREX.r3.4HG0403130.1	Major facilitator superfamily protein	0.768771	0.930967	0.0724572	0.0384245	7.60967	4.52617	5.71228	5.94937	10.5671	11.0716	10.8827	10.8405	10.5631	13.3118	11.8385	13.284	12.2493
HORVU.MOREX.r3.3HG0323430	HORVU.MOREX.r3.3HG0323430.2	Alpha/beta-Hydrolases superfamily protein	0.766683	0.352843	0.324846	0.871481	0.533111	0.326029	0	0.28638	0.691682	1.99665	0.877428	1.18859	0.578552	1.13546	0.857202	0	0.642803
HORVU.MOREX.r3.3HG0323430	HORVU.MOREX.r3.3HG0323430.2	Alpha/beta-Hydrolases superfamily protein	0.766683	0.352843	0.324846	0.871481	0.533111	0.326029	0	0.28638	0.691682	1.99665	0.877428	1.18859	0.578552	1.13546	0.857202	0	0.642803
HORVU.MOREX.r3.3HG0323430	HORVU.MOREX.r3.3HG0323430.2	Alpha/beta-Hydrolases superfamily protein	0.766683	0.352843	0.324846	0.871481	0.533111	0.326029	0	0.28638	0.691682	1.99665	0.877428	1.18859	0.578552	1.13546	0.857202	0	0.642803
HORVU.MOREX.r3.2HG0197010	HORVU.MOREX.r3.2HG0197010.1	Seed maturation protein	0.766072	0	NA	NA	0	0	0	0	0	1.00827	1.09363	0.700633	0	0	0	0	0
HORVU.MOREX.r3.2HG0137310	HORVU.MOREX.r3.2HG0137310.1	Phenylalanine ammonia-lyase	0.765268	0.71054	0.202659	0.340077	4.19653	7.00497	5.26051	5.48734	10.7458	9.37962	9.95389	10.0264	7.46318	12.3336	7.11516	11.552	9.61599
HORVU.MOREX.r3.3HG0229090	HORVU.MOREX.r3.3HG0229090.1	Receptor-kinase	0.765252	0.647242	0.0086229	0.0136046	2.30258	2.49472	2.28971	2.36234	5.31228	3.81455	5.01773	4.71485	4.82443	3.96524	3.3815	4.89281	4.266
HORVU.MOREX.r3.3HG0233690	HORVU.MOREX.r3.3HG0233690.1	Serine/threonine-protein kinase	0.764931	0.50304	0.0234222	0.0730197	2.4571	4.1021	2.95022	3.16981	6.12514	5.35649	6.77549	6.08571	5.44292	4.77311	3.93295	5.48877	4.90944
HORVU.MOREX.r3.5HG0470090	HORVU.MOREX.r3.5HG0470090.1	Indole-3-glycerol phosphate synthase	0.764871	0.610452	0.163751	0.257988	1.74904	5.04437	2.25199	3.01513	5.32924	6.65193	5.48659	5.82259	5.66902	6.41223	4.1856	4.25337	5.13005
HORVU.MOREX.r3.4HG0354620	HORVU.MOREX.r3.4HG0354620.2	Ubiquitin activating enzyme E1	0.764785	0.20943	0.528929	0.988492	2.23356	1.02252	4.15676	2.47095	6.86792	3.31189	4.51282	4.89754	7.02751	2.16263	0.972796	1.88993	3.01322
HORVU.MOREX.r3.4HG0354620	HORVU.MOREX.r3.4HG0354620.2	Ubiquitin activating enzyme E1	0.764785	0.20943	0.528929	0.988492	2.23356	1.02252	4.15676	2.47095	6.86792	3.31189	4.51282	4.89754	7.02751	2.16263	0.972796	1.88993	3.01322
HORVU.MOREX.r3.3HG0272250	HORVU.MOREX.r3.3HG0272250.1	Homeobox protein MOX-1	0.764108	1.64347	NA	NA	0	0	0	0	2.09496	0	0	0.69832	3.09792	0	0	5.39876	2.12417
HORVU.MOREX.r3.1HG0093920	HORVU.MOREX.r3.1HG0093920.1	Lectin receptor kinase	0.763821	0.524829	0.0141753	0.0805568	0.619592	0.593374	0.742352	0.651773	1.61283	1.96442	1.83679	1.80468	1.5918	0.863926	1.4202	1.63011	1.37651
HORVU.MOREX.r3.7HG0742860	HORVU.MOREX.r3.7HG0742860.1	Protein kinase	0.76308	0.747109	0.032415	0.0661521	1.27935	1.72368	1.04898	1.35067	3.26278	2.24231	3.46295	2.98935	2.12083	2.73536	2.89516	4.03035	2.94543
HORVU.MOREX.r3.2HG0098680	HORVU.MOREX.r3.2HG0098680.2	Receptor-like protein kinase	0.762909	0.387382	0.183194	0.432785	1.39687	3.90829	2.98969	2.76495	6.04666	4.00943	6.11024	5.38878	3.84499	4.45815	3.14265	4.2527	3.92462
HORVU.MOREX.r3.2HG0098680	HORVU.MOREX.r3.2HG0098680.2	protein kinase family protein	0.762909	0.387382	0.183194	0.432785	1.39687	3.90829	2.98969	2.76495	6.04666	4.00943	6.11024	5.38878	3.84499	4.45815	3.14265	4.2527	3.92462
HORVU.MOREX.r3.2HG0098680	HORVU.MOREX.r3.2HG0098680.2	receptor kinase 1	0.762909	0.387382	0.183194	0.432785	1.39687	3.90829	2.98969	2.76495	6.04666	4.00943	6.11024	5.38878	3.84499	4.45815	3.14265	4.2527	3.92462
HORVU.MOREX.r3.2HG0098680	HORVU.MOREX.r3.2HG0098680.2	Receptor-like protein kinase	0.762909	0.387382	0.183194	0.432785	1.39687	3.90829	2.98969	2.76495	6.04666	4.00943	6.11024	5.38878	3.84499	4.45815	3.14265	4.2527	3.92462
HORVU.MOREX.r3.3HG0297900	HORVU.MOREX.r3.3HG0297900.1	U-box domain-containing protein 4	0.762809	0.73117	0.0160468	0.00954404	7.0416	7.51718	5.92714	6.82864	13.4996	10.0432	13.3079	12.2836	11.7221	14.022	10.0348	12.2028	11.9954
HORVU.MOREX.r3.2HG0095510	HORVU.MOREX.r3.2HG0095510.1	Reductase 1	0.762764	0.687296	0.0738701	0.0789065	0.728346	1.52636	0.931682	1.06213	1.97418	2.77885	2.74365	2.49889	1.84686	2.3792	2.48718	2.56904	2.32057
HORVU.MOREX.r3.6HG0617100	HORVU.MOREX.r3.6HG0617100.1	Glycosyltransferase	0.762617	1.0594	0.00704642	0.00870332	181.664	165.097	191.993	179.585	296.576	312.494	307.051	305.374	348.341	337.385	364.547	451.131	375.351
HORVU.MOREX.r3.4HG0339390	HORVU.MOREX.r3.4HG0339390.1	Ribosomal RNA small subunit methyltransferase E	0.760488	0.793404	0.0173288	0.0265707	10.7326	16.9617	12.9864	13.5602	23.4709	22.9636	24.5634	23.666	20.5395	25.0152	23.8223	27.5638	24.2352
HORVU.MOREX.r3.2HG0214640	HORVU.MOREX.r3.2HG0214640.1	Glutathione S-transferase	0.76036	0.65579	0.0173288	0.0176783	119.945	122.472	113.814	118.744	231.966	171.818	201.722	201.835	189.909	175.133	175.017	210.555	187.654
HORVU.MOREX.r3.2HG0103720	HORVU.MOREX.r3.2HG0103720.2	GDT1-like protein	0.760348	0.830519	0.513096	0.544631	0.000783662	0	0.362262	0.121015	1.63894	0	1.05772	0.898887	1.13073	0.00153756	1.05735	1.7845	0.993529
HORVU.MOREX.r3.2HG0103720	HORVU.MOREX.r3.2HG0103720.2	GDT1-like protein	0.760348	0.830519	0.513096	0.544631	0.000783662	0	0.362262	0.121015	1.63894	0	1.05772	0.898887	1.13073	0.00153756	1.05735	1.7845	0.993529
HORVU.MOREX.r3.2HG0156450	HORVU.MOREX.r3.2HG0156450.1	Autophagy-related protein 2	0.759931	-0.0551707	NA	NA	1.19396	0	0	0.397987	0	4.10209	0	1.36736	0	0	1.38214	0	0.345535
HORVU.MOREX.r3.2HG0108110	HORVU.MOREX.r3.2HG0108110.1	Dirigent protein	0.759694	-0.0412216	NA	NA	0.0869543	0	0	0.0289848	0	2.22662	0	0.742207	0	0	0	0	0
HORVU.MOREX.r3.3HG0225420	HORVU.MOREX.r3.3HG0225420.1	Protein kinase family protein	0.758573	0.678383	0.0924479	0.102134	1.41923	0.97303	1.11707	1.16978	3.20377	2.99892	1.8099	2.67086	2.02222	2.2244	2.78133	2.86162	2.47239
HORVU.MOREX.r3.7HG0683070	HORVU.MOREX.r3.7HG0683070.1	RPM1-interacting protein 4	0.757745	0.601206	0.0364557	0.142826	77.7579	58.9953	64.7303	67.1612	105.061	121.799	115.89	114.25	85.8123	96.1072	114.905	112.773	102.399
HORVU.MOREX.r3.7HG0675570	HORVU.MOREX.r3.7HG0675570.1	Disease resistance protein (NBS-LRR class) family	0.756294	0.502182	0.0706018	0.517282	4.0499	5.11609	5.71032	4.95877	11.0404	9.23281	6.92249	9.06523	7.81169	9.32684	3.96425	8.65613	7.43973
HORVU.MOREX.r3.6HG0603700	HORVU.MOREX.r3.6HG0603700.1	Dehydration-responsive element-binding factor 1	0.75565	0.765346	0.367431	0.48365	0	0.876187	0.634	0.503396	2.15831	0.615093	1.84156	1.53832	1.1707	0.43128	2.0045	2.61527	1.55544
HORVU.MOREX.r3.1HG0017050	HORVU.MOREX.r3.1HG0017050.1	MYB transcription factor	0.755488	0.484944	0.120327	0.387415	6.90843	14.4951	6.98033	9.46129	16.3516	17.5963	16.0344	16.6608	10.6996	13.5019	15.3768	14.9853	13.6409
HORVU.MOREX.r3.7HG0750360	HORVU.MOREX.r3.7HG0750360.3	Phytoene synthase	0.755396	0.0691777	0.395022	1	0.567128	0.987522	0	0.518217	2.1215	1.00121	1.56597	1.56289	1.11872	0.922363	0.330074	0	0.592789
HORVU.MOREX.r3.7HG0750360	HORVU.MOREX.r3.7HG0750360.3	Phytoene synthase	0.755396	0.0691777	0.395022	1	0.567128	0.987522	0	0.518217	2.1215	1.00121	1.56597	1.56289	1.11872	0.922363	0.330074	0	0.592789
HORVU.MOREX.r3.7HG0750360	HORVU.MOREX.r3.7HG0750360.3	Phytoene synthase	0.755396	0.0691777	0.395022	1	0.567128	0.987522	0	0.518217	2.1215	1.00121	1.56597	1.56289	1.11872	0.922363	0.330074	0	0.592789
HORVU.MOREX.r3.7HG0750360	HORVU.MOREX.r3.7HG0750360.3	Phytoene synthase	0.755396	0.0691777	0.395022	1	0.567128	0.987522	0	0.518217	2.1215	1.00121	1.56597	1.56289	1.11872	0.922363	0.330074	0	0.592789
HORVU.MOREX.r3.6HG0596330	HORVU.MOREX.r3.6HG0596330.1	MYB	0.75493	0.548947	0.137604	0.237879	2.34536	1.64611	1.04655	1.67934	4.26519	3.64938	2.64999	3.52152	3.14331	2.31079	3.37201	2.85357	2.91992
HORVU.MOREX.r3.5HG0504810	HORVU.MOREX.r3.5HG0504810.2	Histone-lysine N-methyltransferase ATX2	0.754321	0.500487	0.283995	0.600056	6.66191	4.29547	4.8398	5.26573	7.56998	8.3075	12.8303	9.56926	10.0361	6.29376	6.6311	8.49532	7.86407
HORVU.MOREX.r3.5HG0504810	HORVU.MOREX.r3.5HG0504810.2	Histone-lysine N-methyltransferase ATX2	0.754321	0.500487	0.283995	0.600056	6.66191	4.29547	4.8398	5.26573	7.56998	8.3075	12.8303	9.56926	10.0361	6.29376	6.6311	8.49532	7.86407
HORVU.MOREX.r3.UnG0763600	HORVU.MOREX.r3.UnG0763600.1	Dirigent protein	0.754119	-0.170233	0.981664	0.994588	1.13244	0.902974	4.25531	2.09691	0	12.1331	0.536644	4.22325	2.07073	2.73871	0.86971	1.32973	1.75222
HORVU.MOREX.r3.4HG0343130	HORVU.MOREX.r3.4HG0343130.1	2-oxoglutarate (2OG) and Fe(II)-dependent oxygenase superfamily protein	0.75393	0.974592	0.0549888	0.097918	50.218	87.4369	64.5936	67.4162	116.294	126.714	100.119	114.376	123.6	97.5955	127.111	185.468	133.444
HORVU.MOREX.r3.3HG0285550	HORVU.MOREX.r3.3HG0285550.1	Inorganic pyrophosphatase 2	0.753696	0.57394	0.107007	0.185395	2.00707	2.40726	2.3716	2.26198	3.16224	6.30539	4.03249	4.50004	3.35024	4.21993	5.25667	2.59605	3.85572
HORVU.MOREX.r3.2HG0127420	HORVU.MOREX.r3.2HG0127420.1	Dihydroflavonol-4-reductase	0.753391	0.78666	0.00460028	0.00431205	109.642	122.712	120.885	117.746	222.189	192.152	183.189	199.177	206.864	195.961	181.568	230.993	203.846
HORVU.MOREX.r3.2HG0127420	HORVU.MOREX.r3.2HG0127420.1	Dihydroflavonol-4-reductase	0.753391	0.78666	0.00460028	0.00431205	109.642	122.712	120.885	117.746	222.189	192.152	183.189	199.177	206.864	195.961	181.568	230.993	203.846
HORVU.MOREX.r3.2HG0200340	HORVU.MOREX.r3.2HG0200340.1	Beta-fructofuranosidase	0.752886	0.92622	0.0352987	0.0347731	67.2051	50.6537	59.3893	59.0827	106.452	104.943	89.352	100.249	96.4585	102.854	123.442	129.944	113.175
HORVU.MOREX.r3.4HG0337000	HORVU.MOREX.r3.4HG0337000.1	Regulator of Vps4 activity in the MVB pathway protein	0.751708	0.605724	0.0264599	0.293536	3.16134	3.28244	3.54785	3.33054	6.39149	6.87796	5.60566	6.2917	4.0301	4.16935	6.62782	7.53262	5.58997
HORVU.MOREX.r3.2HG0128720	HORVU.MOREX.r3.2HG0128720.1	Kinase superfamily protein	0.75047	0.517895	0.292916	0.417333	0	0.323648	0.229642	0.18443	1.68582	0.820143	0.471881	0.992615	1.14814	0.232312	0.793939	0.60938	0.695943
HORVU.MOREX.r3.2HG0128720	HORVU.MOREX.r3.2HG0128720.1	Kinase superfamily protein	0.75047	0.517895	0.292916	0.417333	0	0.323648	0.229642	0.18443	1.68582	0.820143	0.471881	0.992615	1.14814	0.232312	0.793939	0.60938	0.695943
HORVU.MOREX.r3.5HG0444150	HORVU.MOREX.r3.5HG0444150.1	Pathogenesis-related protein 1	0.750219	0.657432	0.0660722	0.168769	431.861	615.553	368.665	472.026	780.029	718.027	885.904	794.653	598.582	697.463	838.026	846.295	745.091
HORVU.MOREX.r3.2HG0183980	HORVU.MOREX.r3.2HG0183980.1	Short chain dehydrogenase/reductase	0.748476	0.436771	0.0181311	0.166521	10.4606	10.5151	8.76164	9.91245	17.1057	16.7946	18.099	17.3331	12.6631	12.9056	13.351	16.1634	13.7708
HORVU.MOREX.r3.5HG0531010	HORVU.MOREX.r3.5HG0531010.1	Glutathione s-transferase	0.747632	0.479055	0.00504213	0.0215061	97.735	96.8252	87.4852	94.0151	159.446	158.827	157.328	158.534	133.425	123.573	131.03	137.712	131.435
HORVU.MOREX.r3.6HG0545990	HORVU.MOREX.r3.6HG0545990.1	Cysteine-rich receptor kinase	0.74736	0.880552	0.0181484	0.0151957	17.3427	24.9748	20.7696	21.029	34.4954	32.7232	40.723	35.9805	35.6838	35.6967	40.2451	46.6032	39.5572
HORVU.MOREX.r3.6HG0556540	HORVU.MOREX.r3.6HG0556540.1	Glutathione S-transferase T3	0.745832	0.0217733	NA	NA	0	1.13733	0	0.37911	1.09608	1.81083	1.03115	1.31269	1.15009	0	0	0.450236	0.400081
HORVU.MOREX.r3.2HG0195900	HORVU.MOREX.r3.2HG0195900.1	UBiQuitin family member	0.745609	-0.0422284	NA	NA	0.513081	0	0	0.171027	0	2.30428	0.586039	0.96344	0	0	0.548989	0	0.137247
HORVU.MOREX.r3.2HG0099640	HORVU.MOREX.r3.2HG0099640.1	Glycosyltransferase	0.745479	0.630194	0.0292422	0.0586772	3.4449	4.25168	5.48934	4.39531	7.68359	8.6967	7.75591	8.0454	6.3792	7.1912	7.3279	8.50455	7.35071
HORVU.MOREX.r3.2HG0139420	HORVU.MOREX.r3.2HG0139420.1	Ankyrin repeat protein family-like protein	0.744941	0.715935	0.33431	0.41279	0	0.906279	0.205155	0.370478	0.717196	1.53751	1.63567	1.29679	1.95544	1.42307	1.24977	0.37602	1.25107
HORVU.MOREX.r3.2HG0139420	HORVU.MOREX.r3.2HG0139420.1	Ankyrin repeat protein family-like protein	0.744941	0.715935	0.33431	0.41279	0	0.906279	0.205155	0.370478	0.717196	1.53751	1.63567	1.29679	1.95544	1.42307	1.24977	0.37602	1.25107
HORVU.MOREX.r3.7HG0642030	HORVU.MOREX.r3.7HG0642030.1	Receptor-kinase	0.744824	0.687007	0.142576	0.133947	13.7252	26.3813	17.7989	19.3018	40.4331	23.998	34.6323	33.0211	37.1928	28.938	23.8073	36.8006	31.6847
HORVU.MOREX.r3.7HG0662380	HORVU.MOREX.r3.7HG0662380.1	Pathogenesis-related protein 10.1	0.744789	0.722921	0.0472094	0.0994558	6.07187	10.6566	7.55147	8.09331	15.4372	12.0952	15.1814	14.2379	16.382	16.9866	12.7003	9.96591	14.0087
HORVU.MOREX.r3.3HG0312000	HORVU.MOREX.r3.3HG0312000.1	RING/U-box superfamily protein	0.744453	0.238802	0.485673	1	0.452349	0.297329	0.392777	0.380818	1.74795	1.3636	0.828468	1.31334	0.281113	1.17662	1.0598	0	0.629383
HORVU.MOREX.r3.3HG0312000	HORVU.MOREX.r3.3HG0312000.1	RING/U-box superfamily protein	0.744453	0.238802	0.485673	1	0.452349	0.297329	0.392777	0.380818	1.74795	1.3636	0.828468	1.31334	0.281113	1.17662	1.0598	0	0.629383
HORVU.MOREX.r3.3HG0248650	HORVU.MOREX.r3.3HG0248650.1	Glyoxylate reductase isoform 1	0.744384	0.0889995	0.754535	0.834104	0.658189	0.949325	1.61062	1.07271	2.35415	4.51268	0.550151	2.47233	1.10103	0	2.8851	0.832281	1.2046
HORVU.MOREX.r3.3HG0248650	HORVU.MOREX.r3.3HG0248650.1	Glyoxylate reductase isoform 1	0.744384	0.0889995	0.754535	0.834104	0.658189	0.949325	1.61062	1.07271	2.35415	4.51268	0.550151	2.47233	1.10103	0	2.8851	0.832281	1.2046
HORVU.MOREX.r3.3HG0248650	HORVU.MOREX.r3.3HG0248650.1	Glyoxylate reductase isoform 1	0.744384	0.0889995	0.754535	0.834104	0.658189	0.949325	1.61062	1.07271	2.35415	4.51268	0.550151	2.47233	1.10103	0	2.8851	0.832281	1.2046
HORVU.MOREX.r3.5HG0490420	HORVU.MOREX.r3.5HG0490420.1	Calcium-binding EF-hand family protein-like	0.743863	0.811334	0.0678424	0.160957	119.792	210.903	127.442	152.712	240.737	256.609	271.899	256.415	223.273	339.544	319.753	192.388	268.74
HORVU.MOREX.r3.3HG0302160	HORVU.MOREX.r3.3HG0302160.1	ABC subfamily C transporter	0.743636	0.705441	0.0086229	0.00765582	34.2522	45.5135	36.3744	38.7134	73.829	57.2245	65.4336	65.4957	67.3108	66.5822	52.4048	68.7355	63.7583
HORVU.MOREX.r3.3HG0301960	HORVU.MOREX.r3.3HG0301960.1	transmembrane protein	0.742222	0.418693	0.518014	0.80915	8.13066	7.4128	8.23265	7.92537	16.1702	18.8645	6.75504	13.9299	15.198	13.0743	12.395	3.05543	10.9307
HORVU.MOREX.r3.2HG0136480	HORVU.MOREX.r3.2HG0136480.1	Serine/threonine-protein kinase	0.741342	0.592902	0.00460028	0.00566887	13.5657	14.8387	13.6625	14.0223	26.3478	21.6619	24.33	24.1132	22.3582	21.2481	20.0691	22.9558	21.6578
HORVU.MOREX.r3.6HG0543200	HORVU.MOREX.r3.6HG0543200.1	Epoxide hydrolase 2	0.740206	0.629801	0.00791479	0.00783316	24.9447	29.2886	23.5297	25.921	43.8395	39.2989	48.7693	43.9692	39.5126	40.4392	39.7541	42.9191	40.6562
HORVU.MOREX.r3.2HG0193690	HORVU.MOREX.r3.2HG0193690.1	Ubiquinol oxidase	0.736738	0.70537	0.00526741	0.0476403	40.6735	39.5844	41.465	40.5743	64.6748	69.6817	70.4822	68.2796	54.8308	63.2427	70.3112	78.7734	66.7895
HORVU.MOREX.r3.1HG0017750	HORVU.MOREX.r3.1HG0017750.1	Kinase family protein	0.734884	0.73322	0.00698148	0.0034645	69.7362	76.4884	65.4235	70.5494	133.853	102.313	118.065	118.077	120.165	120.694	107.715	123.185	117.94
HORVU.MOREX.r3.1HG0017750	HORVU.MOREX.r3.1HG0017750.1	Kinase family protein	0.734884	0.73322	0.00698148	0.0034645	69.7362	76.4884	65.4235	70.5494	133.853	102.313	118.065	118.077	120.165	120.694	107.715	123.185	117.94
HORVU.MOREX.r3.7HG0724900	HORVU.MOREX.r3.7HG0724900.1	Oxysterol-binding protein homolog 1	0.734461	0.281332	0.360076	0.72247	3.28563	1.47434	2.31986	2.35994	3.3879	3.70937	6.67331	4.59019	2.99337	4.36619	2.54618	2.42784	3.08339
HORVU.MOREX.r3.4HG0383940	HORVU.MOREX.r3.4HG0383940.1	Egg cell-secreted protein 1.1	0.73388	0.67433	NA	NA	0	0	0	0	0	1.58528	0.404037	0.663106	1.42111	0	0	0.96231	0.595855
HORVU.MOREX.r3.5HG0536340	HORVU.MOREX.r3.5HG0536340.3	Poly [ADP-ribose] polymerase	0.733531	0.9425	0.0788499	0.00954404	12.0515	18.5254	12.1923	14.2564	21.302	29.647	22.1516	24.3669	27.3528	32.6358	27.769	25.5248	28.3206
HORVU.MOREX.r3.5HG0536340	HORVU.MOREX.r3.5HG0536340.3	Poly [ADP-ribose] polymerase	0.733531	0.9425	0.0788499	0.00954404	12.0515	18.5254	12.1923	14.2564	21.302	29.647	22.1516	24.3669	27.3528	32.6358	27.769	25.5248	28.3206
HORVU.MOREX.r3.5HG0536340	HORVU.MOREX.r3.5HG0536340.3	Poly [ADP-ribose] polymerase	0.733531	0.9425	0.0788499	0.00954404	12.0515	18.5254	12.1923	14.2564	21.302	29.647	22.1516	24.3669	27.3528	32.6358	27.769	25.5248	28.3206
HORVU.MOREX.r3.5HG0479070	HORVU.MOREX.r3.5HG0479070.1	Myb factor	0.733301	0.981371	0.00984066	0.0221855	23.238	29.8925	28.4909	27.2071	41.3094	47.6159	48.7526	45.8926	50.5205	46.1137	50.8052	71.3226	54.6905
HORVU.MOREX.r3.5HG0444190	HORVU.MOREX.r3.5HG0444190.1	Pathogenesis-related protein 1	0.733299	0.836128	NA	NA	0	0	0	0	1.98731	0	0	0.662437	0	1.38803	0	1.75298	0.785253
HORVU.MOREX.r3.6HG0612330	HORVU.MOREX.r3.6HG0612330.1	Basic blue protein	0.731438	1.70187	NA	NA	0	0	0	0	1.16321	0	0.817671	0.660294	1.76228	3.46038	0.751635	3.03863	2.25323
HORVU.MOREX.r3.1HG0072140	HORVU.MOREX.r3.1HG0072140.1	Ammonium transporter	0.728911	0.81132	0.0383658	0.0864903	14.9263	10.8023	14.2258	13.3181	23.8371	22.6614	21.6936	22.7307	18.9564	22.5332	27.7296	27.2836	24.1257
HORVU.MOREX.r3.2HG0185240	HORVU.MOREX.r3.2HG0185240.1	Kinase family protein	0.728601	0.458979	0.00504213	0.0490119	15.9352	16.5053	14.5028	15.6478	26.5183	25.4118	27.8275	26.5859	19.5538	22.9025	20.1477	24.93	21.8835
HORVU.MOREX.r3.1HG0029730	HORVU.MOREX.r3.1HG0029730.1	Malic enzyme	0.728299	0.882766	0.00386418	0.00230274	79.283	82.5534	81.5164	81.1176	145.623	132.328	127.178	135.043	147.996	155.695	137.442	160.536	150.417
HORVU.MOREX.r3.3HG0303220	HORVU.MOREX.r3.3HG0303220.1	Alpha/beta-Hydrolases superfamily protein	0.726108	0.507475	NA	NA	0	0	0	0	0	0	1.96251	0.65417	0	1.68624	0	0	0.42156
HORVU.MOREX.r3.4HG0403750	HORVU.MOREX.r3.4HG0403750.1	myosin heavy chain-like protein	0.725133	0	NA	NA	0	0	0	0	0	1.95916	0	0.653053	0	0	0	0	0
HORVU.MOREX.r3.1HG0076530	HORVU.MOREX.r3.1HG0076530.1	ATP-dependent 6-phosphofructokinase	0.724643	1.01636	0.0273137	0.00464568	21.25	26.835	20.7929	22.9593	37.2919	44.8593	33.6264	38.5925	41.4088	54.366	48.805	45.2807	47.4651
HORVU.MOREX.r3.5HG0530190	HORVU.MOREX.r3.5HG0530190.1	Ferredoxin	0.723987	0.784821	0.00553443	0.0175392	470.327	475.449	426.097	457.291	788.992	715.064	763.877	755.978	665.418	786.84	855.74	846.321	788.58
HORVU.MOREX.r3.7HG0722540	HORVU.MOREX.r3.7HG0722540.1	RING/U-box superfamily protein	0.722366	0.471539	NA	NA	5.79587	4.60605	2.92068	4.44087	3.29464	11.3735	9.26228	7.97681	8.85802	10.3222	1.21829	5.77844	6.54424
HORVU.MOREX.r3.7HG0746660	HORVU.MOREX.r3.7HG0746660.1	Eukaryotic aspartyl protease family protein	0.721965	0.888559	0.0273353	0.107715	15.8276	13.6381	16.7819	15.4159	25.0968	29.2733	23.8602	26.0768	20.5493	26.5207	35.194	35.3005	29.3911
HORVU.MOREX.r3.5HG0523860	HORVU.MOREX.r3.5HG0523860.1	Calcium-dependent protein kinase	0.72196	0.64092	0.0133459	0.00464568	16.4197	18.3541	15.5441	16.7726	31.3688	23.0696	30.5053	28.3146	26.4997	26.7662	25.4886	28.0986	26.7133
HORVU.MOREX.r3.3HG0322650	HORVU.MOREX.r3.3HG0322650.1	NAD kinase	0.721637	0.378058	0.00704642	0.100711	6.20012	8.25258	7.865	7.43923	13.751	12.1492	12.85	12.9167	11.7384	9.7777	7.90551	10.4486	9.96755
HORVU.MOREX.r3.2HG0177080	HORVU.MOREX.r3.2HG0177080.1	NADH dehydrogenase subunit 5	0.720395	0.431561	NA	NA	0	0	0	0	0	1.2529	0.689999	0.647633	0	0	1.39477	0	0.348693
HORVU.MOREX.r3.1HG0019150	HORVU.MOREX.r3.1HG0019150.1	5-methyltetrahydropteroyltriglutamate--homocysteine methyltransferase	0.719912	0.475585	0.169866	0.257116	10.3614	18.9766	11.0857	13.4746	30.2815	20.4469	17.794	22.8408	21.3004	19.8927	17.8257	17.4877	19.1266
HORVU.MOREX.r3.5HG0464880	HORVU.MOREX.r3.5HG0464880.1	Glycosyltransferase	0.719866	0.714327	0.032264	0.0500492	2.88402	2.57566	2.69828	2.71932	4.55995	5.00802	5.80951	5.12583	4.7438	7.16057	3.92005	4.58499	5.10235
HORVU.MOREX.r3.1HG0005730	HORVU.MOREX.r3.1HG0005730.1	transcriptional factor B3 family protein	0.718638	-0.00790375	0.402164	0.954815	1.92166	2.8923	3.84206	2.88534	7.42335	5.13143	3.62669	5.39382	1.83593	3.11072	4.06197	2.44783	2.86411
HORVU.MOREX.r3.3HG0231860	HORVU.MOREX.r3.3HG0231860.1	disease resistance family protein / LRR family protein	0.718522	-0.122342	0.387857	NA	1.35289	0.155639	2.88101e-05	0.502853	0.649283	2.62849	1.14104	1.47294	0	0.0596275	1.05694	0.406084	0.380663
HORVU.MOREX.r3.6HG0615780	HORVU.MOREX.r3.6HG0615780.1	Cell wall protein	0.716933	0.410422	0.18888	0.587168	1.31338	1.30492	0.797998	1.13877	2.58623	1.93515	3.02499	2.51546	1.1244	1.77984	2.23528	2.2308	1.84258
HORVU.MOREX.r3.6HG0619040	HORVU.MOREX.r3.6HG0619040.1	Auxin-responsive family protein	0.716224	0.321411	NA	NA	0	0	0	0	1.92863	0	0	0.642877	0	0.998208	0	0	0.249552
HORVU.MOREX.r3.1HG0045570	HORVU.MOREX.r3.1HG0045570.1	RNA-directed DNA polymerase (Reverse transcriptase)-related family protein	0.716216	0.618179	NA	NA	0.634784	0	0.750594	0.461793	2.05872	0.700736	1.44514	1.40153	1.04633	0.776889	2.70323	0.448586	1.24376
HORVU.MOREX.r3.1HG0085710	HORVU.MOREX.r3.1HG0085710.1	Core-2/I-branching beta-1	0.715266	0.513544	0.0331412	0.109279	0.524213	0.461231	0.559569	0.515004	1.55905	1.37152	1.53137	1.48731	1.05555	0.851664	1.26917	1.47461	1.16275
HORVU.MOREX.r3.2HG0104670	HORVU.MOREX.r3.2HG0104670.1	Thioredoxin protein	0.7149	0.997072	NA	0.235707	0.330743	0.393131	0.190201	0.304692	1.94661	0.366082	1.11175	1.14148	1.31516	1.15927	2.93252	1.00942	1.60409
HORVU.MOREX.r3.7HG0715010	HORVU.MOREX.r3.7HG0715010.1	Hemoglobin-like protein	0.714428	0.706634	0.00994056	0.00452665	29.0114	38.1629	34.7777	33.984	55.3526	61.5894	52.2667	56.4029	57.0468	61.565	55.8582	49.9045	56.0936
HORVU.MOREX.r3.6HG0627900	HORVU.MOREX.r3.6HG0627900.1	Receptor-like protein kinase	0.713519	0.669467	0.0332526	0.0770369	1.46475	0.979391	1.40755	1.2839	2.87551	2.76499	2.5949	2.74513	2.17048	3.76599	2.42661	2.16694	2.63251
HORVU.MOREX.r3.7HG0634760	HORVU.MOREX.r3.7HG0634760.1	DNA (Cytosine-5)-methyltransferase DRM2	0.713298	1.31639	NA	NA	0	0	0	0	0.805123	0	1.11352	0.639548	3.17502	1.12884	0.958632	0.699185	1.49042
HORVU.MOREX.r3.2HG0119510	HORVU.MOREX.r3.2HG0119510.1	Glutathione S-transferase	0.713035	0.142705	0.250293	NA	0.478581	0.252116	0	0.243566	0.99591	1.05701	1.06262	1.03851	0.252928	0.557155	0.466156	0.215213	0.372863
HORVU.MOREX.r3.2HG0209330	HORVU.MOREX.r3.2HG0209330.1	Receptor-like kinase	0.712612	0.56581	0.015507	0.0410233	5.98121	7.62243	5.84211	6.48192	13.076	9.65608	11.0513	11.2611	10.7066	9.32883	8.29226	11.9718	10.0749
HORVU.MOREX.r3.7HG0644380	HORVU.MOREX.r3.7HG0644380.1	Werner Syndrome-like exonuclease	0.712027	0.310847	NA	NA	0	0	0	0	0.521519	0.601214	0.791578	0.638104	0.509477	0	0	0.452265	0.240435
HORVU.MOREX.r3.2HG0106220	HORVU.MOREX.r3.2HG0106220.1	Chaperone protein DnaJ	0.711806	0.542004	0.0390502	0.184315	4.42207	5.29574	4.65015	4.78932	8.59043	7.26865	9.58709	8.48206	6.00925	9.22616	5.76579	8.71566	7.42922
HORVU.MOREX.r3.2HG0183740	HORVU.MOREX.r3.2HG0183740.1	Sugar transporter	0.711728	0.696957	0.00889363	0.00769582	6.4194	8.56648	7.00044	7.32877	14.2145	12.0077	11.6995	12.6406	13.2317	12.3699	10.8672	13.5377	12.5016
HORVU.MOREX.r3.2HG0123810	HORVU.MOREX.r3.2HG0123810.1	Signal peptidase subunit-12	0.711146	0.465657	0.056475	0.109275	21.486	19.3528	16.7389	19.1926	36.3607	26.3122	33.4991	32.0573	25.7293	28.4663	26.5591	26.7847	26.8849
HORVU.MOREX.r3.4HG0381750	HORVU.MOREX.r3.4HG0381750.1	Calmodulin	0.709367	0.586179	0.00587969	0.0592399	109.445	102.624	117.544	109.871	179.491	177.521	183.839	180.284	137.861	166.323	177.936	179.667	165.447
HORVU.MOREX.r3.3HG0315260	HORVU.MOREX.r3.3HG0315260.1	UDP-glycosyltransferase	0.707516	0.709597	0.0223671	0.0358298	5.38124	7.85034	6.17247	6.46802	10.3761	11.2405	11.969	11.1952	10.6929	9.3904	11.4041	13.3638	11.2128
HORVU.MOREX.r3.2HG0096630	HORVU.MOREX.r3.2HG0096630.1	Receptor protein kinase	0.707396	0.55706	0.0121823	0.0258056	0.283493	0.396925	0.230505	0.303641	1.12253	1.27314	0.990295	1.12865	1.11983	1.03492	0.525404	0.991868	0.918006
HORVU.MOREX.r3.3HG0240070	HORVU.MOREX.r3.3HG0240070.1	Protein kinase-related protein	0.706695	0.512407	0.00587969	0.0511593	22.166	21.2713	22.8136	22.0836	34.4924	37.7882	37.7411	36.6739	27.5664	31.9613	33.076	35.1049	31.9272
HORVU.MOREX.r3.5HG0521560	HORVU.MOREX.r3.5HG0521560.1	Prolyl 4-hydroxylase alpha subunit	0.705221	0.458698	0.304609	0.467193	4.94055	9.1601	7.16144	7.08736	12.8873	16.5712	7.09828	12.1856	7.38583	11.5933	13.3486	8.13015	10.1145
HORVU.MOREX.r3.5HG0521560	HORVU.MOREX.r3.5HG0521560.1	Prolyl 4-hydroxylase alpha subunit	0.705221	0.458698	0.304609	0.467193	4.94055	9.1601	7.16144	7.08736	12.8873	16.5712	7.09828	12.1856	7.38583	11.5933	13.3486	8.13015	10.1145
HORVU.MOREX.r3.2HG0123350	HORVU.MOREX.r3.2HG0123350.1	Trehalose 6-phosphate phosphatase	0.704668	0.546237	0.43967	0.432275	13.7487	5.1305	5.1807	8.01997	13.8446	19.722	7.53479	13.7005	13.1833	11.4164	12.476	11.6107	12.1716
HORVU.MOREX.r3.6HG0601510	HORVU.MOREX.r3.6HG0601510.1	Cysteine synthase	0.704423	0.209624	0.107007	0.575007	15.3068	21.2252	12.663	16.3983	33.168	21.4162	27.4672	27.3505	20.6495	22.6565	16.1366	17.0342	19.1192
HORVU.MOREX.r3.5HG0512580	HORVU.MOREX.r3.5HG0512580.1	myosin-binding protein (Protein of unknown function	0.704167	0.9841	0.0553329	0.017673	0.27459	0.378524	0.472651	0.375255	1.21449	1.43163	1.07559	1.24057	1.48514	1.1665	2.28558	1.94423	1.72036
HORVU.MOREX.r3.4HG0408180	HORVU.MOREX.r3.4HG0408180.1	Receptor-like kinase	0.703774	0.680148	0.0307329	0.0913395	2.59948	2.8358	2.0914	2.50889	5.44085	3.88826	4.81633	4.71515	3.91	3.68931	4.64893	6.24102	4.62232
HORVU.MOREX.r3.2HG0136290	HORVU.MOREX.r3.2HG0136290.1	Cyclin family protein	0.70279	-7.7611e-06	NA	NA	1.61388e-05	0	0	5.3796e-06	0	1.78589	0.0970861	0.627659	0	0	0	0	0
HORVU.MOREX.r3.6HG0599470	HORVU.MOREX.r3.6HG0599470.1	Kinase family protein	0.702326	0.557511	0.00587969	0.0131051	17.1127	18.0004	14.9065	16.6732	28.8885	26.4116	27.9695	27.7565	23.4795	26.2795	23.8981	26.3835	25.0101
HORVU.MOREX.r3.3HG0218230	HORVU.MOREX.r3.3HG0218230.3	Tripartite motif-containing protein 29	0.702026	0.127759	0.49453	0.656983	0.0116285	2.81242	2.36705	1.73037	4.03114	4.70707	1.58697	3.44173	2.81473	0.900478	2.47429	1.74324	1.98318
HORVU.MOREX.r3.3HG0218230	HORVU.MOREX.r3.3HG0218230.3	Tripartite motif-containing protein 29	0.702026	0.127759	0.49453	0.656983	0.0116285	2.81242	2.36705	1.73037	4.03114	4.70707	1.58697	3.44173	2.81473	0.900478	2.47429	1.74324	1.98318
HORVU.MOREX.r3.3HG0218230	HORVU.MOREX.r3.3HG0218230.3	Tripartite motif-containing protein 29	0.702026	0.127759	0.49453	0.656983	0.0116285	2.81242	2.36705	1.73037	4.03114	4.70707	1.58697	3.44173	2.81473	0.900478	2.47429	1.74324	1.98318
HORVU.MOREX.r3.4HG0409670	HORVU.MOREX.r3.4HG0409670.1	Respiratory burst oxidase homolog	0.70136	0.496243	0.00587969	0.0667224	41.3789	56.7075	46.5497	48.212	80.837	74.7704	81.4543	79.0206	59.9349	68.8845	66.7912	78.0506	68.4153
HORVU.MOREX.r3.5HG0430760	HORVU.MOREX.r3.5HG0430760.1	Kinase	0.700615	0.677808	0.0292422	0.0686448	25.5958	19.971	19.7519	21.7729	38.8134	33.3434	35.8746	36.0105	32.1081	33.8644	32.6068	43.1406	35.43
HORVU.MOREX.r3.1HG0080620	HORVU.MOREX.r3.1HG0080620.1	Exostosin-2	0.700472	0.537485	0.00353854	0.01275	52.9236	59.3113	53.2902	55.175	92.8326	85.6821	92.3448	90.2865	78.8774	85.6826	68.0345	89.5443	80.5347
HORVU.MOREX.r3.7HG0652900	HORVU.MOREX.r3.7HG0652900.1	Disease resistance protein RPP13	0.70013	0.168107	NA	NA	0.90619	0	0.429929	0.445373	0.331563	3.71312	0	1.34823	0	0.898926	1.59706	0	0.623996
HORVU.MOREX.r3.6HG0555040	HORVU.MOREX.r3.6HG0555040.1	Succinate dehydrogenase [ubiquinone] flavoprotein subunit	0.699818	0.627468	0.029895	0.022805	1.48658	2.27814	2.33478	2.03317	4.28475	3.2438	4.25177	3.92677	3.89057	3.43416	3.39436	4.02408	3.68579
HORVU.MOREX.r3.3HG0230870	HORVU.MOREX.r3.3HG0230870.1	Protein TRM32	0.699597	0.785406	0.0078393	0.00452665	3.65938	3.5962	3.34134	3.53231	6.78575	5.78801	6.50834	6.3607	6.98662	6.78665	6.01733	7.45652	6.81178
HORVU.MOREX.r3.3HG0222300	HORVU.MOREX.r3.3HG0222300.1	Protein kinase	0.699383	0.595768	0.0503579	0.14761	2.28764	2.84447	3.20622	2.77944	4.27041	6.00404	5.13685	5.1371	4.06728	3.7036	6.38472	4.69154	4.71178
HORVU.MOREX.r3.5HG0502100	HORVU.MOREX.r3.5HG0502100.1	SAUR auxin-responsive family protein	0.699335	0.591335	0.338995	0.551738	9.91206	11.5387	20	13.8169	25.1947	21.3745	22.608	23.0591	22.8404	18.7098	16.8588	26.8861	21.3238
HORVU.MOREX.r3.5HG0488300	HORVU.MOREX.r3.5HG0488300.1	ABC transporter G family member	0.699225	0.733113	0.0280235	0.0478983	17.4561	15.6761	17.6681	16.9334	32.848	27.902	23.6019	28.1173	27.0436	24.8391	26.6774	36.6773	28.8093
HORVU.MOREX.r3.2HG0163750	HORVU.MOREX.r3.2HG0163750.1	Hydroxyproline-rich glycoprotein-like	0.699075	0.435378	0.00874926	0.0504377	19.1383	26.3007	21.2204	22.2198	39.2094	32.5375	38.3426	36.6965	34.3854	31.2548	24.5515	31.4056	30.3993
HORVU.MOREX.r3.5HG0436680	HORVU.MOREX.r3.5HG0436680.2	Peroxisomal membrane protein PMP22	0.698971	1.33262	0.46591	0.503228	0	1.93224	1.09798	1.01007	2.44288	3.34663	0.999628	2.26305	7.76511	0.774937	1.98516	5.72499	4.06255
HORVU.MOREX.r3.5HG0436680	HORVU.MOREX.r3.5HG0436680.2	Peroxisomal membrane protein PMP22	0.698971	1.33262	0.46591	0.503228	0	1.93224	1.09798	1.01007	2.44288	3.34663	0.999628	2.26305	7.76511	0.774937	1.98516	5.72499	4.06255
HORVU.MOREX.r3.7HG0708000	HORVU.MOREX.r3.7HG0708000.1	O-glucosyltransferase rumi	0.698964	0.551873	0.0482079	0.204115	4.23833	6.55756	3.7034	4.8331	8.8151	7.85305	8.73912	8.46909	5.8546	7.37581	8.30271	8.67188	7.55125
HORVU.MOREX.r3.5HG0524050	HORVU.MOREX.r3.5HG0524050.1	Receptor-like protein kinase	0.698926	0.596015	0.166298	0.257129	1.96233	0.674049	1.00889	1.21509	2.64125	2.57458	2.57141	2.59575	2.43164	1.7883	2.71904	2.45377	2.34819
HORVU.MOREX.r3.1HG0051060	HORVU.MOREX.r3.1HG0051060.1	Beta-fructofuranosidase	0.697519	0.610873	NA	NA	0	0	0	0	0.817442	1.0477	0	0.621714	0	1.12884	0.979893	0	0.527183
HORVU.MOREX.r3.5HG0533230	HORVU.MOREX.r3.5HG0533230.1	Pirin-like protein	0.696467	0.595628	0.00651626	0.0111177	202.786	242.99	223.996	223.257	346.49	333.501	407.257	362.416	320.749	347.857	300.416	382.506	337.882
HORVU.MOREX.r3.7HG0749850	HORVU.MOREX.r3.7HG0749850.1	Coiled-coil domain-containing protein 96	0.696006	0.726922	NA	NA	0	0	0	0	1.09246	0	0.76758	0.620013	0.603096	0	1.54064	0.476679	0.655104
HORVU.MOREX.r3.1HG0065990	HORVU.MOREX.r3.1HG0065990.1	cysteine-rich RLK (RECEPTOR-like protein kinase) 37	0.696006	0	NA	NA	0	0	0	0	1.09246	0	0.76758	0.620013	0	0	0	0	0
HORVU.MOREX.r3.1HG0016050	HORVU.MOREX.r3.1HG0016050.1	protein kinase family protein	0.69543	-0.15022	NA	NA	0	0	0.515922	0.171974	0.347999	1.85036	0.49521	0.897856	0	0	0.224324	0	0.056081
HORVU.MOREX.r3.2HG0165360	HORVU.MOREX.r3.2HG0165360.1	Uridylate kinase	0.695264	0.315122	0.142055	NA	0	0	2.47021e-05	8.23403e-06	0.342173	0.521528	0.99388	0.619194	0.97651	0	0	0	0.244127
HORVU.MOREX.r3.2HG0165360	HORVU.MOREX.r3.2HG0165360.1	Uridylate kinase	0.695264	0.315122	0.142055	NA	0	0	2.47021e-05	8.23403e-06	0.342173	0.521528	0.99388	0.619194	0.97651	0	0	0	0.244127
HORVU.MOREX.r3.3HG0293820	HORVU.MOREX.r3.3HG0293820.1	LysM domain containing protein	0.695061	0.60765	NA	NA	0	0	0	0	1.85686	0	0	0.618953	0	1.28408	0	0.811021	0.523775
HORVU.MOREX.r3.2HG0208680	HORVU.MOREX.r3.2HG0208680.1	Heavy metal transport/detoxification superfamily protein	0.694087	0.249544	0.0307528	0.575416	12.3351	12.5199	15.7058	13.5203	25.2718	21.9967	20.2068	22.4918	18.3118	14.2748	13.1973	19.2647	16.2621
HORVU.MOREX.r3.2HG0208680	HORVU.MOREX.r3.2HG0208680.1	Heavy metal transport/detoxification superfamily protein	0.694087	0.249544	0.0307528	0.575416	12.3351	12.5199	15.7058	13.5203	25.2718	21.9967	20.2068	22.4918	18.3118	14.2748	13.1973	19.2647	16.2621
HORVU.MOREX.r3.5HG0538130	HORVU.MOREX.r3.5HG0538130.1	Glutathione S-transferase	0.693674	1.14234	0.54161	0.421962	0.330245	0.827624	1.17519	0.777686	0.601264	1.94584	3.07857	1.87522	4.95478	2.77607	1.25091	2.7144	2.92404
HORVU.MOREX.r3.5HG0538130	HORVU.MOREX.r3.5HG0538130.1	Glutathione S-transferase	0.693674	1.14234	0.54161	0.421962	0.330245	0.827624	1.17519	0.777686	0.601264	1.94584	3.07857	1.87522	4.95478	2.77607	1.25091	2.7144	2.92404
HORVU.MOREX.r3.5HG0465830	HORVU.MOREX.r3.5HG0465830.1	Arginyl-tRNA synthetase	0.693609	1.02934	0.494244	0.488487	9.79201	1.17333	3.2036	4.72298	6.81466	11.0893	6.86379	8.25592	10.158	10.3543	5.43652	16.7757	10.6811
HORVU.MOREX.r3.1HG0041440	HORVU.MOREX.r3.1HG0041440.1	Receptor protein kinase	0.692553	0.661404	0.00651626	0.00431205	13.382	17.4894	15.9531	15.6082	26.8566	22.9275	27.7393	25.8411	26.3557	26.7751	22.019	25.9215	25.2678
HORVU.MOREX.r3.2HG0128600	HORVU.MOREX.r3.2HG0128600.1	Receptor kinase	0.692442	0.4629	0.00712591	0.128376	6.03994	6.12044	5.02433	5.72824	9.54417	9.60425	10.4704	9.87294	7.39243	7.24997	8.55303	9.89895	8.2736
HORVU.MOREX.r3.5HG0530910	HORVU.MOREX.r3.5HG0530910.1	Zinc finger family protein	0.692156	0.15023	0.144681	0.681139	1.63703	3.71777	3.40532	2.92004	5.96372	5.64285	4.39421	5.33359	2.80382	2.85533	3.38626	4.35559	3.35025
HORVU.MOREX.r3.3HG0330030	HORVU.MOREX.r3.3HG0330030.1	Soluble inorganic pyrophosphatase	0.690132	0.743917	0.0882471	0.0798178	8.60198	14.3291	9.52422	10.8184	15.0618	21.2494	17.8935	18.0682	20.8318	14.6547	19.0229	20.6607	18.7925
HORVU.MOREX.r3.7HG0719970	HORVU.MOREX.r3.7HG0719970.1	protein kinase family protein	0.689828	0.414769	NA	NA	0	0.0976921	0.894374	0.330689	0.898655	1.10117	1.43974	1.14652	0.974052	1.15525	0	0.966384	0.773922
HORVU.MOREX.r3.5HG0420140	HORVU.MOREX.r3.5HG0420140.1	Vesicle-associated membrane protein	0.689793	0.656124	0.0688799	0.0564712	20.6791	16.2492	16.28	17.7361	28.2445	33.9528	25.4696	29.2223	26.6481	26.386	30.775	30.2915	28.5252
HORVU.MOREX.r3.2HG0097900	HORVU.MOREX.r3.2HG0097900.1	NB-ARC domain-containing disease resistance protein	0.68968	0.420832	0.0824992	0.229266	0.460414	1.09577	0.384472	0.646885	1.75404	1.49056	1.72431	1.6563	1.10573	1.14213	1.2642	1.30668	1.20469
HORVU.MOREX.r3.3HG0238120	HORVU.MOREX.r3.3HG0238120.1	Xanthine dehydrogenase/oxidase	0.688704	0.329061	0.353793	0.668004	1.04012	0.351003	0.504536	0.631886	2.42902	0.815585	1.64639	1.63033	1.29194	0.689122	1.71914	0.499671	1.04997
HORVU.MOREX.r3.3HG0297290	HORVU.MOREX.r3.3HG0297290.2	Protein kinase-like protein	0.688038	0.445833	0.0656239	0.205863	4.02194	3.97188	3.79867	3.93083	8.37873	5.07681	7.37651	6.94402	5.89384	6.55184	5.69388	4.72559	5.71629
HORVU.MOREX.r3.3HG0297290	HORVU.MOREX.r3.3HG0297290.2	Protein kinase-like protein	0.688038	0.445833	0.0656239	0.205863	4.02194	3.97188	3.79867	3.93083	8.37873	5.07681	7.37651	6.94402	5.89384	6.55184	5.69388	4.72559	5.71629
HORVU.MOREX.r3.5HG0480630	HORVU.MOREX.r3.5HG0480630.1	Erect panicle 2 protein	0.687901	0.658124	0.0872556	0.39868	4.34182	2.75262	2.85148	3.31531	6.06912	6.08203	5.70393	5.95169	3.85448	4.32529	6.96171	8.09725	5.80968
HORVU.MOREX.r3.4HG0388130	HORVU.MOREX.r3.4HG0388130.2	U-box domain-containing protein	0.687519	0.68667	0.0799902	0.413986	2.48766	1.82694	2.19377	2.16946	3.41482	3.70905	5.18947	4.10445	3.9857	4.93298	1.77722	5.70987	4.10144
HORVU.MOREX.r3.4HG0388130	HORVU.MOREX.r3.4HG0388130.2	U-box domain-containing protein	0.687519	0.68667	0.0799902	0.413986	2.48766	1.82694	2.19377	2.16946	3.41482	3.70905	5.18947	4.10445	3.9857	4.93298	1.77722	5.70987	4.10144
HORVU.MOREX.r3.1HG0092770	HORVU.MOREX.r3.1HG0092770.1	arginine/serine-rich zinc knuckle-containing protein 33	0.687253	0.64563	NA	NA	0	0	0	0	0.805123	1.02552	0	0.610214	0	2.25769	0	0	0.564423
HORVU.MOREX.r3.5HG0513630	HORVU.MOREX.r3.5HG0513630.1	Lectin receptor kinase	0.686806	0.859234	0.0262064	0.0561827	1.41048	2.16925	1.73153	1.77042	3.44771	3.19639	3.73467	3.45959	2.93765	3.43739	4.05159	5.67637	4.02575
HORVU.MOREX.r3.4HG0408600	HORVU.MOREX.r3.4HG0408600.1	GDSL esterase/lipase	0.686597	0.91341	0.202911	0.103792	9.02054	4.62934	5.59159	6.41382	11.4026	12.4978	8.89687	10.9324	11.2247	11.6107	15.572	13.4481	12.9639
HORVU.MOREX.r3.7HG0742740	HORVU.MOREX.r3.7HG0742740.1	Decaprenyl-diphosphate synthase subunit 1	0.686144	0.414446	NA	NA	0.404437	0.673284	0	0.35924	0.326933	2.77242	0.461608	1.18699	1.33214	1.48328	0.430888	0	0.811577
HORVU.MOREX.r3.3HG0226380	HORVU.MOREX.r3.3HG0226380.1	Receptor-like kinase	0.685574	0.443197	0.0322351	0.190627	1.36153	1.90136	1.28341	1.51543	3.54052	2.70216	2.89435	3.04568	2.57643	1.81258	2.23009	3.06097	2.42002
HORVU.MOREX.r3.2HG0193770	HORVU.MOREX.r3.2HG0193770.1	Hypoxia-responsive family protein-like	0.68466	0.51196	0.0175684	0.0631341	38.8497	45.7208	36.7288	40.4331	64.0822	69.1621	63.5449	65.5964	55.5299	61.0091	63.3187	52.4744	58.083
HORVU.MOREX.r3.6HG0596130	HORVU.MOREX.r3.6HG0596130.1	Receptor-like protein kinase	0.684232	0.70549	0.0796683	0.097918	2.88872	2.16831	2.44595	2.50099	5.71501	3.77889	4.38278	4.62556	4.53564	3.72458	4.17462	6.40141	4.70906
HORVU.MOREX.r3.5HG0494240	HORVU.MOREX.r3.5HG0494240.1	Ascorbate oxidase	0.684149	1.02496	0.0383658	0.00740802	0.25173	0.215882	0.325849	0.264487	1.13062	0.959099	1.00544	1.03172	1.42979	1.33261	1.80947	1.72053	1.5731
HORVU.MOREX.r3.7HG0669300	HORVU.MOREX.r3.7HG0669300.1	Jasmonate zim-domain protein	0.683679	0.49722	0.493668	1	4.34695	5.09198	1.9514	3.79678	4.8494	11.5493	3.71549	6.70473	0.900015	4.01009	6.36982	11.8025	5.77061
HORVU.MOREX.r3.6HG0577000	HORVU.MOREX.r3.6HG0577000.1	Glutamate receptor ionotropic	0.683579	0.549368	NA	NA	0	0	0	0	0.850465	0	0.967892	0.606119	0.172972	1.0241	0.656707	0	0.463445
HORVU.MOREX.r3.5HG0483660	HORVU.MOREX.r3.5HG0483660.1	Protein Ycf2	0.682625	-0.720197	NA	NA	2.04947	0	2.30632	1.45193	1.04748	4.12403	3.63496	2.93549	0	0	1.95343	0	0.488357
HORVU.MOREX.r3.1HG0054160	HORVU.MOREX.r3.1HG0054160.1	PLAC8 family protein	0.682492	0.669945	0.164485	0.135141	15.0076	13.8639	9.18016	12.6839	19.0326	18.6416	25.21	20.9614	19.5035	19.3867	21.5557	22.639	20.7712
HORVU.MOREX.r3.1HG0009490	HORVU.MOREX.r3.1HG0009490.1	Lectin receptor kinase	0.680374	0.774912	0.0273708	0.0259861	1.74659	1.99952	1.71316	1.81976	3.90804	2.77683	3.87158	3.51882	4.17336	3.02906	3.07795	5.01901	3.82484
HORVU.MOREX.r3.2HG0153140	HORVU.MOREX.r3.2HG0153140.1	Proteasome subunit alpha type	0.679732	0.709622	NA	NA	0	1.08135	0	0.36045	0	1.39129	2.14639	1.17923	0	0	4.00656	0.892824	1.22485
HORVU.MOREX.r3.2HG0157020	HORVU.MOREX.r3.2HG0157020.1	Glutathione S-transferase T3	0.679719	-0.283151	NA	NA	0	4.53466	2.81776	2.45081	5.13053	1.39297	7.05929	4.5276	3.19794	0	2.28868	1.85679	1.83585
HORVU.MOREX.r3.1HG0064880	HORVU.MOREX.r3.1HG0064880.1	Alpha/beta-Hydrolases superfamily protein	0.679717	1.11601	0.163566	0.124944	0.928711	1.70067	0.495201	1.04153	2.71209	2.07892	2.0195	2.27017	2.20164	2.61515	3.04995	5.83305	3.42495
HORVU.MOREX.r3.4HG0338720	HORVU.MOREX.r3.4HG0338720.1	Receptor kinase	0.679024	0.667612	0.00587969	0.00566887	13.1236	11.9838	11.813	12.3068	21.3438	18.9261	20.6449	20.3049	19.7069	22.0245	18.2686	20.5483	20.1371
HORVU.MOREX.r3.4HG0339790	HORVU.MOREX.r3.4HG0339790.1	4-hydroxy-3-methylbut-2-enyl diphosphate reductase	0.678663	0.504695	0.0205966	0.0184795	83.061	89.1697	70.5118	80.9142	140.151	109.769	140.429	130.116	113.609	120.267	103.973	123.038	115.222
HORVU.MOREX.r3.6HG0545180	HORVU.MOREX.r3.6HG0545180.1	F-box domain containing protein	0.678539	0.745365	NA	NA	0.476934	0	0	0.158978	0.94551	0.543644	1.07574	0.854965	1.15415	1.1408	0.491153	0.985533	0.942909
HORVU.MOREX.r3.5HG0502220	HORVU.MOREX.r3.5HG0502220.1	SAUR-like auxin-responsive protein family	0.678207	0.824963	0.0824992	0.143405	9.07712	15.5637	10.2727	11.6378	18.96	16.6895	22.0178	19.2224	14.0403	24.3481	22.5928	24.57	21.3878
HORVU.MOREX.r3.7HG0649370	HORVU.MOREX.r3.7HG0649370.2	Protein kinase	0.6772	0.972031	0.0110483	0.00307216	8.03699	9.51433	9.96175	9.17102	15.9981	14.6495	15.1438	15.2638	18.2727	19.1035	18.8459	19.5838	18.9515
HORVU.MOREX.r3.7HG0649370	HORVU.MOREX.r3.7HG0649370.2	Protein kinase	0.6772	0.972031	0.0110483	0.00307216	8.03699	9.51433	9.96175	9.17102	15.9981	14.6495	15.1438	15.2638	18.2727	19.1035	18.8459	19.5838	18.9515
HORVU.MOREX.r3.3HG0238260	HORVU.MOREX.r3.3HG0238260.1	Transcription factor	0.677136	0.64463	0.331827	0.432275	60.4466	60.437	62.932	61.2719	87.0874	145.66	62.9637	98.5704	60.229	118.811	129.864	76.5039	96.352
HORVU.MOREX.r3.4HG0334010	HORVU.MOREX.r3.4HG0334010.1	double-stranded-RNA-binding protein 4	0.677091	0.806727	0.0086229	0.117324	606.503	784.243	625.427	672.058	1015.01	1150.84	1059.63	1075.16	869.174	1010.68	1424.16	1401.34	1176.34
HORVU.MOREX.r3.6HG0630900	HORVU.MOREX.r3.6HG0630900.1	transmembrane protein	0.676817	0.543308	0.0229866	0.0912706	11.8442	9.43343	9.88719	10.3883	17.0833	16.0696	18.4633	17.2054	14.9458	15.3196	13.2261	18.8935	15.5962
HORVU.MOREX.r3.3HG0246530	HORVU.MOREX.r3.3HG0246530.1	F-box protein	0.67487	0.386703	0.0761893	0.259396	1.31826	1.92856	1.31406	1.52029	3.87776	2.05815	3.13468	3.02353	2.53766	2.5615	1.66293	2.41806	2.29504
HORVU.MOREX.r3.3HG0311790	HORVU.MOREX.r3.3HG0311790.1	Kinase family protein	0.674611	0.498076	0.031442	0.0525623	18.0495	25.1298	16.6181	19.9325	34.2911	28.6497	34.2943	32.4117	31.9064	29.1762	24.4659	28.7056	28.5635
HORVU.MOREX.r3.7HG0669750	HORVU.MOREX.r3.7HG0669750.1	Sn1-specific diacylglycerol lipase alpha	0.674059	0.525683	0.00587969	0.0180488	12.6471	14.8063	12.151	13.2015	22.548	21.7701	20.6596	21.6592	18.9895	19.4244	17.4481	21.9166	19.4446
HORVU.MOREX.r3.3HG0270810	HORVU.MOREX.r3.3HG0270810.1	Pleiotropic drug resistance ABC transporter	0.67376	0.419376	0.0150132	0.0396465	76.4667	98.2855	87.2098	87.3207	155.465	116.296	147.913	139.891	126.322	121.667	94.2501	126.223	117.116
HORVU.MOREX.r3.7HG0737850	HORVU.MOREX.r3.7HG0737850.1	Leucine-rich repeat receptor-like protein kinase family protein	0.673756	0.703357	0.0528533	0.0121382	6.60744	6.20104	5.99943	6.2693	13.0462	8.04224	10.7	10.5961	11.081	10.3377	10.0163	11.9111	10.8365
HORVU.MOREX.r3.7HG0703490	HORVU.MOREX.r3.7HG0703490.1	Amino acid transporter	0.673638	0.629173	0.00587969	0.00740802	347.893	333.756	325.515	335.721	539.788	508.508	560.007	536.101	498.54	547.557	504.946	528.155	519.799
HORVU.MOREX.r3.3HG0281250	HORVU.MOREX.r3.3HG0281250.1	Protein kinase family protein	0.673498	0.551967	0.00933784	0.0183406	6.35655	8.74158	7.56479	7.55431	13.115	12.0089	12.8068	12.6436	10.9157	11.5236	11.7937	11.9323	11.5413
HORVU.MOREX.r3.3HG0250680	HORVU.MOREX.r3.3HG0250680.1	Glutaredoxin	0.673339	0.563397	NA	NA	1.98027	1.13367	0.777719	1.29722	2.14418	5.09284	0.75352	2.66351	1.08403	2.41853	2.80922	3.26704	2.39471
HORVU.MOREX.r3.2HG0199820	HORVU.MOREX.r3.2HG0199820.1	Serine/threonine-protein kinase	0.673268	0.509122	0.118579	0.111524	0.68866	0.4665	0.244766	0.466642	1.86032	0.869767	1.28639	1.33883	1.41316	0.977379	0.934905	1.02376	1.0873
HORVU.MOREX.r3.4HG0338600	HORVU.MOREX.r3.4HG0338600.1	Sec14p-like phosphatidylinositol transfer family protein	0.673162	0.64411	0.172128	0.419592	3.88452	4.78347	2.57127	3.74642	8.78314	5.5041	5.41817	6.56847	7.4254	4.06356	4.64036	9.54103	6.41759
HORVU.MOREX.r3.4HG0338600	HORVU.MOREX.r3.4HG0338600.1	Sec14p-like phosphatidylinositol transfer family protein	0.673162	0.64411	0.172128	0.419592	3.88452	4.78347	2.57127	3.74642	8.78314	5.5041	5.41817	6.56847	7.4254	4.06356	4.64036	9.54103	6.41759
HORVU.MOREX.r3.5HG0527380	HORVU.MOREX.r3.5HG0527380.2	Protein MID1-COMPLEMENTING ACTIVITY 1	0.672512	0.723808	0.288236	0.316057	1.90943	1.17355	4.14528	2.40942	4.52193	3.59901	5.18133	4.43409	5.02571	6.02052	4.37788	3.09901	4.63078
HORVU.MOREX.r3.5HG0527380	HORVU.MOREX.r3.5HG0527380.2	Protein MID1-COMPLEMENTING ACTIVITY 1	0.672512	0.723808	0.288236	0.316057	1.90943	1.17355	4.14528	2.40942	4.52193	3.59901	5.18133	4.43409	5.02571	6.02052	4.37788	3.09901	4.63078
HORVU.MOREX.r3.4HG0349640	HORVU.MOREX.r3.4HG0349640.1	rRNA N-glycosidase	0.672209	0.765414	0.0146627	0.0135186	165.611	173.873	166.523	168.669	313.269	251.4	243.439	269.369	320.234	267.482	252.664	309.273	287.413
HORVU.MOREX.r3.4HG0418860	HORVU.MOREX.r3.4HG0418860.1	Germin-like protein	0.670887	0.339434	NA	NA	0.494838	0.0445386	0.776662	0.43868	1.40749	0.629224	1.83464	1.29045	0.742251	1.15331	1.11412	0.271536	0.820304
HORVU.MOREX.r3.4HG0418920	HORVU.MOREX.r3.4HG0418920.1	Germin-like protein	0.670887	0.339434	NA	NA	0.494838	0.0445386	0.776662	0.43868	1.40749	0.629224	1.83464	1.29045	0.742251	1.15331	1.11412	0.271536	0.820304
HORVU.MOREX.r3.4HG0419230	HORVU.MOREX.r3.4HG0419230.1	Germin-like protein	0.670887	0.339434	NA	NA	0.494838	0.0445386	0.776662	0.43868	1.40749	0.629224	1.83464	1.29045	0.742251	1.15331	1.11412	0.271536	0.820304
HORVU.MOREX.r3.5HG0508860	HORVU.MOREX.r3.5HG0508860.2	Transporter-related family protein	0.670392	0.447582	0.512581	0.567348	9.85954	8.36844e-07	0.660155	3.50657	9.55509	8.11809	0.843493	6.17222	3.72441	1.97088	6.14896	8.73911	5.14584
HORVU.MOREX.r3.5HG0508860	HORVU.MOREX.r3.5HG0508860.2	Transporter-related family protein	0.670392	0.447582	0.512581	0.567348	9.85954	8.36844e-07	0.660155	3.50657	9.55509	8.11809	0.843493	6.17222	3.72441	1.97088	6.14896	8.73911	5.14584
HORVU.MOREX.r3.5HG0508860	HORVU.MOREX.r3.5HG0508860.2	Transporter-related family protein	0.670392	0.447582	0.512581	0.567348	9.85954	8.36844e-07	0.660155	3.50657	9.55509	8.11809	0.843493	6.17222	3.72441	1.97088	6.14896	8.73911	5.14584
HORVU.MOREX.r3.2HG0190600	HORVU.MOREX.r3.2HG0190600.1	cysteine-rich/transmembrane domain A-like protein	0.668485	0.362277	0.0292422	0.212492	181.997	237.365	168.538	195.967	329.779	290.076	316.323	312.059	237.682	276.444	241.71	252.93	252.191
HORVU.MOREX.r3.3HG0231320	HORVU.MOREX.r3.3HG0231320.1	basic helix-loop-helix (bHLH) DNA-binding superfamily protein	0.66744	0.216374	0.115657	0.634702	0.914244	1.0755	0.855185	0.94831	2.97864	1.97669	1.32789	2.09441	1.1319	1.63916	0.922381	1.36082	1.26357
HORVU.MOREX.r3.6HG0570940	HORVU.MOREX.r3.6HG0570940.1	LEM3 (Ligand-effect modulator 3)-like	0.66578	0.55416	0.00460028	0.00605697	52.0655	56.9435	49.5218	52.8436	87.5404	80.3057	85.4106	84.4189	82.4664	84.3596	70.3636	75.0475	78.0593
HORVU.MOREX.r3.4HG0412490	HORVU.MOREX.r3.4HG0412490.1	2-oxoglutarate (2OG) and Fe(II)-dependent oxygenase superfamily protein	0.665759	0.791105	0.0779428	0.0277413	15.7969	26.5938	19.8721	20.7543	32.6613	28.3492	39.5226	33.511	36.785	34.4036	32.5082	42.8775	36.6436
HORVU.MOREX.r3.2HG0167570	HORVU.MOREX.r3.2HG0167570.1	Histone H3	0.665158	1.30278	NA	NA	0	1.47722	0	0.492407	2.80174	0.642316	0.655658	1.36657	0.95173	2.8289	4.92676	2.01988	2.68182
HORVU.MOREX.r3.5HG0444140	HORVU.MOREX.r3.5HG0444140.1	Major allergen d 1	0.664776	0.692859	0.0502931	0.346624	104.277	122.977	85.2414	104.165	160.146	157.292	179.724	165.721	110.857	148.098	217.612	199.424	168.998
HORVU.MOREX.r3.4HG0361280	HORVU.MOREX.r3.4HG0361280.1	Zinc finger MYM-type protein 1	0.664135	0.194289	NA	NA	0	0	1.17647	0.392157	1.79962	0.562487	1.256	1.20604	1.31772	0	1.05368	0	0.59285
HORVU.MOREX.r3.5HG0451140	HORVU.MOREX.r3.5HG0451140.1	Zinc finger MYM-type protein 1	0.664135	0.194289	NA	NA	0	0	1.17647	0.392157	1.79962	0.562487	1.256	1.20604	1.31772	0	1.05368	0	0.59285
HORVU.MOREX.r3.1HG0054010	HORVU.MOREX.r3.1HG0054010.1	zinc finger B-box protein	0.663728	0.498809	0.00587969	0.0109164	108.006	116.873	106.525	110.468	184.783	153.568	188.402	175.584	178.078	155.809	135.572	156.579	156.51
HORVU.MOREX.r3.7HG0650260	HORVU.MOREX.r3.7HG0650260.1	WRKY family transcription factor	0.663617	0.866097	0.0590462	0.033648	7.99053	5.45428	6.39805	6.61429	11.2289	11.5873	10.368	11.0614	12.0542	11.2987	13.4826	14.6795	12.8788
HORVU.MOREX.r3.2HG0201610	HORVU.MOREX.r3.2HG0201610.1	Auxin responsive SAUR protein	0.662575	1.0983	NA	NA	1.19826	1.54211	0	0.913457	3.39725	1.33167	1.35754	2.02882	2.46926	1.47008	3.82401	4.62364	3.09675
HORVU.MOREX.r3.1HG0063330	HORVU.MOREX.r3.1HG0063330.1	Eukaryotic aspartyl protease family protein	0.662441	0.824129	0.0271052	0.0444497	156.038	226.845	177.946	186.943	268.422	313.32	307.663	296.468	256.748	340.502	363.805	365.932	331.747
HORVU.MOREX.r3.2HG0204400	HORVU.MOREX.r3.2HG0204400.1	Pol polyprotein	0.662157	0.477776	0.029895	0.0871873	9.33285	13.9994	12.0494	11.7939	22.2742	16.7923	18.6704	19.2456	17.1567	19.2871	13.098	17.725	16.8167
HORVU.MOREX.r3.5HG0444490	HORVU.MOREX.r3.5HG0444490.1	ATP synthase subunit 1 (ChrM)	0.662023	0.465846	0.224862	0.526501	13.46	12.1499	6.92786	10.8459	19.0503	13.4618	20.7193	17.7438	17.469	20.0947	9.71816	14.161	15.3607
HORVU.MOREX.r3.5HG0444490	HORVU.MOREX.r3.5HG0444490.1	Secretory carrier membrane protein (SCAMP) family protein	0.662023	0.465846	0.224862	0.526501	13.46	12.1499	6.92786	10.8459	19.0503	13.4618	20.7193	17.7438	17.469	20.0947	9.71816	14.161	15.3607
HORVU.MOREX.r3.3HG0225360	HORVU.MOREX.r3.3HG0225360.1	Kinase	0.66148	0.100441	0.345975	0.926779	1.57655	1.26958	2.11535	1.65383	3.7392	2.81329	3.04022	3.19757	1.99287	1.07326	1.84047	2.47408	1.84517
HORVU.MOREX.r3.5HG0497530	HORVU.MOREX.r3.5HG0497530.1	CRT-binding factor	0.661206	0.821194	0.0251917	0.221687	9.03771	8.88348	11.258	9.7264	16.8794	16.4865	14.5224	15.9628	13.2883	12.9905	25.0015	20.5282	17.9521
HORVU.MOREX.r3.2HG0097700	HORVU.MOREX.r3.2HG0097700.1	Serine/threonine-protein kinase	0.660884	0.696202	0.0382247	0.0187462	1.52302	2.11373	1.53018	1.72231	3.8203	2.42638	3.66565	3.30411	2.96172	3.86628	2.9032	3.91192	3.41078
HORVU.MOREX.r3.5HG0447350	HORVU.MOREX.r3.5HG0447350.4	Phosphoglucosamine mutase family protein	0.660715	0.0121963	0.362661	0.97031	6.83767	3.24074	4.06092	4.71311	7.85732	8.04855	8.18912	8.03166	6.34008	5.16464	2.36103	5.1807	4.76161
HORVU.MOREX.r3.5HG0447350	HORVU.MOREX.r3.5HG0447350.4	Phosphoglucosamine mutase family protein	0.660715	0.0121963	0.362661	0.97031	6.83767	3.24074	4.06092	4.71311	7.85732	8.04855	8.18912	8.03166	6.34008	5.16464	2.36103	5.1807	4.76161
HORVU.MOREX.r3.5HG0447350	HORVU.MOREX.r3.5HG0447350.4	Phosphoglucosamine mutase family protein	0.660715	0.0121963	0.362661	0.97031	6.83767	3.24074	4.06092	4.71311	7.85732	8.04855	8.18912	8.03166	6.34008	5.16464	2.36103	5.1807	4.76161
HORVU.MOREX.r3.5HG0447350	HORVU.MOREX.r3.5HG0447350.4	Phosphoglucosamine mutase family protein	0.660715	0.0121963	0.362661	0.97031	6.83767	3.24074	4.06092	4.71311	7.85732	8.04855	8.18912	8.03166	6.34008	5.16464	2.36103	5.1807	4.76161
HORVU.MOREX.r3.5HG0447350	HORVU.MOREX.r3.5HG0447350.4	Phosphoglucosamine mutase family protein	0.660715	0.0121963	0.362661	0.97031	6.83767	3.24074	4.06092	4.71311	7.85732	8.04855	8.18912	8.03166	6.34008	5.16464	2.36103	5.1807	4.76161
HORVU.MOREX.r3.3HG0241380	HORVU.MOREX.r3.3HG0241380.1	ABC subfamily C transporter	0.66053	0.348382	0.124847	0.359151	6.7886	12.429	9.04915	9.42225	18.9123	11.9527	15.5572	15.4741	13.1172	13.4344	9.22271	13.3013	12.2689
HORVU.MOREX.r3.5HG0446030	HORVU.MOREX.r3.5HG0446030.1	DNA-directed RNA polymerase III subunit RPC1	0.66029	0.824101	NA	NA	0	0	0	0	1.7412	0	0	0.5804	0.858636	1.2058	1.01729	0	0.770432
HORVU.MOREX.r3.6HG0565830	HORVU.MOREX.r3.6HG0565830.1	Polyubiquitin	0.66011	0.495417	0.00971157	0.0104648	178.945	179.282	162.002	173.41	268.717	251.307	303.784	274.603	265.693	252.457	227.403	233.928	244.87
HORVU.MOREX.r3.3HG0226230	HORVU.MOREX.r3.3HG0226230.1	Protein kinase family protein	0.659554	0.751241	0.0234222	0.0606184	11.7889	18.547	14.976	15.104	25.7474	23.3411	24.2247	24.4377	21.3551	26.8146	23.9087	32.349	26.1069
HORVU.MOREX.r3.4HG0395940	HORVU.MOREX.r3.4HG0395940.1	Homocysteine S-methyltransferase family protein	0.658382	0.434341	0.0167051	0.109031	63.244	80.5677	56.771	66.8609	113.313	102.858	102.146	106.106	81.9105	97.6859	82.9526	100.251	90.7
HORVU.MOREX.r3.7HG0739450	HORVU.MOREX.r3.7HG0739450.1	Cortactin-binding protein 2	0.657982	0.262977	NA	NA	0	0	0	0	0.592577	0.465688	0.675356	0.577874	0.590117	0	0	0.209693	0.199953
HORVU.MOREX.r3.2HG0213610	HORVU.MOREX.r3.2HG0213610.1	U-box domain-containing family protein	0.657904	1.12925	0.0796683	0.0258056	1.10402	1.50597	0.860764	1.15692	2.57616	2.69558	1.93774	2.40316	2.46817	3.29953	4.91571	4.18924	3.71816
HORVU.MOREX.r3.5HG0518130	HORVU.MOREX.r3.5HG0518130.1	Acetyltransferase	0.656464	0.616235	0.074647	0.264765	5.10486	7.05925	7.44486	6.53632	10.2081	11.9794	10.4491	10.8789	6.7026	11.1431	12.7416	11.6215	10.5522
HORVU.MOREX.r3.1HG0016450	HORVU.MOREX.r3.1HG0016450.1	Kinase	0.656426	0.497072	0.0251863	0.112022	10.369	14.0938	11.2386	11.9005	17.9098	17.564	22.5263	19.3334	14.4249	17.3429	16.2025	20.8578	17.207
HORVU.MOREX.r3.4HG0339350	HORVU.MOREX.r3.4HG0339350.1	transmembrane protein	0.656348	0.567415	0.0390502	0.0541057	4.7687	7.00234	5.75187	5.84097	10.8432	8.1676	10.3351	9.78197	8.56155	9.31736	8.99593	9.67477	9.1374
HORVU.MOREX.r3.3HG0279160	HORVU.MOREX.r3.3HG0279160.1	Ribosomal RNA large subunit methyltransferase H	0.653835	0.213386	NA	NA	0.38132	0.304017	0	0.228446	0.449016	1.92343	0.42586	0.932769	0.608883	0.897937	0.19025	0	0.424268
HORVU.MOREX.r3.1HG0092560	HORVU.MOREX.r3.1HG0092560.1	Receptor-like protein kinase	0.653385	0.614736	0.0997311	0.108928	5.93587	11.6279	7.29933	8.2877	15.1133	11.9034	13.8079	13.6082	12.4904	12.7095	12.3634	15.3249	13.222
HORVU.MOREX.r3.6HG0582790	HORVU.MOREX.r3.6HG0582790.1	Copia polyprotein	0.653241	0.187162	0.354542	0.709988	8.43088	29.1818	23.4502	20.3543	32.0954	33.2459	32.4102	32.5838	21.6644	26.5458	21.0547	23.9844	23.3123
HORVU.MOREX.r3.6HG0615870	HORVU.MOREX.r3.6HG0615870.1	Two-component response regulator	0.652971	0	NA	NA	0	0	0	0	0	1.71721	0	0.572403	0	0	0	0	0
HORVU.MOREX.r3.3HG0223260	HORVU.MOREX.r3.3HG0223260.1	Expansin	0.652616	2.47049	0.491728	0.554408	9.79587	2.6878	4.4121	5.63192	9.56212	14.0829	4.63146	9.42549	3.90034	109.887	15.0314	14.2058	35.7561
HORVU.MOREX.r3.1HG0079160	HORVU.MOREX.r3.1HG0079160.1	Reverse transcriptase	0.652283	1.18466	NA	NA	0	0	0	0	0	1.71496	0	0.571653	0	0	0	5.09238	1.2731
HORVU.MOREX.r3.4HG0344520	HORVU.MOREX.r3.4HG0344520.1	Leucine rich repeat receptor kinase	0.652283	0	NA	NA	0	0	0	0	0	1.71496	0	0.571653	0	0	0	0	0
HORVU.MOREX.r3.4HG0405130	HORVU.MOREX.r3.4HG0405130.1	Methyl esterase	0.65117	0.506012	0.101444	0.188534	1.97003	3.21136	2.96777	2.71639	3.83133	4.63523	6.04254	4.83637	3.35413	4.52628	4.78419	4.44625	4.27771
HORVU.MOREX.r3.3HG0282710	HORVU.MOREX.r3.3HG0282710.1	Protein CNPPD1	0.65007	0.691514	NA	NA	0	4.85741	4.85949	3.23897	6.85369	3.40574	6.69649	5.65197	1.24118	9.34972	7.75104	5.04141	5.84584
HORVU.MOREX.r3.7HG0736410	HORVU.MOREX.r3.7HG0736410.1	SAUR-like auxin-responsive protein family	0.649977	0.402074	0.183068	0.585649	45.3384	32.7373	26.4949	34.8569	62.3506	50.4282	53.0149	55.2646	40.6478	39.2698	37.4017	68.2066	46.3815
HORVU.MOREX.r3.2HG0189620	HORVU.MOREX.r3.2HG0189620.1	Histidine kinase 5	0.649786	-0.67702	NA	NA	0	1.7965	0	0.598833	2.94503	0	1.58037	1.50847	0	0	0	0	0
HORVU.MOREX.r3.7HG0734250	HORVU.MOREX.r3.7HG0734250.1	Serine/threonine-protein kinase	0.649566	0.712273	0.045741	0.0850902	1.0008	1.45732	1.17912	1.21241	2.59188	1.75075	3.06918	2.4706	1.62169	2.67551	2.98145	3.22048	2.62478
HORVU.MOREX.r3.7HG0665570	HORVU.MOREX.r3.7HG0665570.1	Reverse transcriptase	0.649171	0.67722	NA	NA	0	0	0	0	0	0	1.7048	0.568267	0	2.39622	0	0	0.599055
HORVU.MOREX.r3.6HG0604230	HORVU.MOREX.r3.6HG0604230.1	2-C-methyl-D-erythritol 2	0.64874	0.588229	0.0140426	0.102352	25.3089	36.5351	28.5586	30.1342	45.9662	48.0718	49.3984	47.8121	38.8809	41.3493	53.5139	49.4845	45.8072
HORVU.MOREX.r3.4HG0339960	HORVU.MOREX.r3.4HG0339960.1	serine-type endopeptidase inhibitor	0.648449	0.515895	0.0336766	0.0294096	3386.22	4671.67	2801.03	3619.64	6035.77	4862.46	6124.64	5674.29	5349.16	5050.15	4585.38	5719.64	5176.08
HORVU.MOREX.r3.7HG0643370	HORVU.MOREX.r3.7HG0643370.1	Dynein light chain family protein	0.648438	0	NA	NA	0	0	0	0	1.70241	0	0	0.56747	0	0	0	0	0
HORVU.MOREX.r3.7HG0678820	HORVU.MOREX.r3.7HG0678820.1	phosphotransferases/inositol or phosphatidylinositol kinase	0.648426	-0.125604	0.539106	0.947061	6.20998	6.95959	4.78075	5.98344	11.1412	6.99002	11.7075	9.94624	2.8488	6.4204	7.46932	4.86613	5.40116
HORVU.MOREX.r3.1HG0068480	HORVU.MOREX.r3.1HG0068480.1	Early light-induced protein	0.64797	0.598303	NA	NA	0	0.190512	0	0.063504	0.560461	0	1.43895	0.66647	0.190043	0.71137	0.727495	0.811395	0.610076
HORVU.MOREX.r3.4HG0406280	HORVU.MOREX.r3.4HG0406280.1	DNA mismatch repair protein Msh6-1	0.647924	0.13538	NA	NA	0	0	0	0	0.308662	1.1725	0.219572	0.566911	0	0	0.393528	0	0.098382
HORVU.MOREX.r3.5HG0486830	HORVU.MOREX.r3.5HG0486830.1	Glutamyl-tRNA(Gln) amidotransferase subunit A	0.647251	0.235462	NA	NA	0	0	0.697835	0.232612	0	2.10928	0.6822	0.930493	0.0777837	0	1.72675	0	0.451133
HORVU.MOREX.r3.3HG0224910	HORVU.MOREX.r3.3HG0224910.1	Receptor-like protein kinase	0.646736	1.01102	0.216492	0.12465	0.694065	1.50892	0.456867	0.886617	2.05668	1.22606	2.57845	1.95373	2.51468	2.82097	1.43574	4.43731	2.80218
HORVU.MOREX.r3.3HG0274030	HORVU.MOREX.r3.3HG0274030.1	Serine/threonine protein phosphatase 7 long form isogeny	0.646611	0	NA	NA	0	0	0	0	0	0	1.69646	0.565487	0	0	0	0	0
HORVU.MOREX.r3.1HG0026940	HORVU.MOREX.r3.1HG0026940.1	Phosphate translocator	0.646013	0.622518	0.0576263	0.0429334	2.44482	2.70906	3.43408	2.86265	4.75497	6.12049	4.25781	5.04442	4.35998	4.52371	5.39312	5.51034	4.94679
HORVU.MOREX.r3.5HG0538110	HORVU.MOREX.r3.5HG0538110.1	Late embryogenesis abundant (LEA) hydroxyproline-rich glycoprotein family	0.645949	-0.0439528	0.474137	NA	0.831794	0.526759	0.760025	0.706193	1.68939	2.76531	0.554689	1.6698	0.792386	0.776644	0.488875	0.562079	0.654996
HORVU.MOREX.r3.7HG0709650	HORVU.MOREX.r3.7HG0709650.1	RING/U-box superfamily protein	0.644573	0.368971	NA	NA	0.938643	0.909144	0.640211	0.829333	0.768926	0.930855	3.87948	1.85975	2.40774	2.36999	0.0164424	0.655657	1.36246
HORVU.MOREX.r3.4HG0383650	HORVU.MOREX.r3.4HG0383650.1	Short-chain dehydrogenase/reductase family protein	0.644257	0.81075	0.0249493	0.0813454	15.3384	13.6215	14.7957	14.5852	23.45	25.3014	21.3245	23.3586	21.667	21.3374	30.0032	32.3458	26.3383
HORVU.MOREX.r3.4HG0336890	HORVU.MOREX.r3.4HG0336890.1	Basic blue protein	0.643927	0.685245	0.080292	0.061736	38.9453	75.3891	59.1067	57.8137	109.889	82.9406	79.8732	90.9009	90.5167	96.7414	106.75	80.2758	93.571
HORVU.MOREX.r3.4HG0404680	HORVU.MOREX.r3.4HG0404680.1	NAD(P)H dehydrogenase (Quinone)	0.643451	1.06442	0.0384158	0.0536509	181.645	153.475	201.723	178.948	287.438	298.476	254.354	280.089	304.378	301.726	418.699	476.52	375.331
HORVU.MOREX.r3.4HG0339400	HORVU.MOREX.r3.4HG0339400.1	Serine/threonine-protein kinase	0.643277	0.669134	0.0825658	0.361911	12.8364	10.4261	12.5	11.9208	16.1546	22.6206	18.7669	19.1807	12.273	17.7813	21.6134	26.5149	19.5456
HORVU.MOREX.r3.2HG0217780	HORVU.MOREX.r3.2HG0217780.1	Reverse transcriptase	0.64308	0.39421	NA	NA	0	0	0	0	0	1.68498	0	0.56166	1.25689	0	0	0	0.314223
HORVU.MOREX.r3.5HG0432720	HORVU.MOREX.r3.5HG0432720.1	Piezo-type mechanosensitive ion channel-like protein	0.642869	-0.892301	0.609293	NA	5.33513	3.88534	3.01425	4.07824	10.1821	7.57176	3.0341	6.92932	0.72544	3.1525	1.79923	1.26652	1.73592
HORVU.MOREX.r3.1HG0019140	HORVU.MOREX.r3.1HG0019140.1	D-3-phosphoglycerate dehydrogenase	0.642222	0.539092	0.127872	0.217266	77.4748	72.5786	47.8075	65.9536	125.338	96.6952	88.4567	103.497	107.71	91.1697	100.302	85.9683	96.2875
HORVU.MOREX.r3.5HG0518030	HORVU.MOREX.r3.5HG0518030.1	Lipid transfer protein	0.641628	0.59899	0.337372	0.492206	4.15289	1.57492	4.22045	3.31609	6.72639	4.36707	6.10698	5.73348	4.05512	5.78644	7.90357	4.40441	5.53738
HORVU.MOREX.r3.2HG0195650	HORVU.MOREX.r3.2HG0195650.1	filamentous hemagglutinin transporter	0.641287	0.200852	0.416557	0.862359	1.18469	1.07272	0.580836	0.946082	2.91066	1.8782	1.31717	2.03534	0.806776	1.1864	0.664842	2.28911	1.23678
HORVU.MOREX.r3.3HG0322050	HORVU.MOREX.r3.3HG0322050.1	GPI-anchored lorelei-like protein	0.641177	0.714061	0.0271052	0.0315085	24.5464	32.1055	33.7706	30.1408	47.6907	45.7858	49.2253	47.5673	52.0266	41.751	51.8278	54.7302	50.0839
HORVU.MOREX.r3.7HG0752520	HORVU.MOREX.r3.7HG0752520.1	Replicase polyprotein 1ab	0.640778	0.656103	NA	NA	0	0	0	0	0	0	1.67751	0.55917	0	0	1.29341	1.00987	0.57582
HORVU.MOREX.r3.1HG0075550	HORVU.MOREX.r3.1HG0075550.1	Reverse transcriptase	0.640081	0.00200774	NA	NA	0	0	0	0	0	1.67525	0	0.558417	0	0.00557052	0	0	0.00139263
HORVU.MOREX.r3.5HG0528330	HORVU.MOREX.r3.5HG0528330.1	Activating molecule in BECN1-regulated autophagy protein 1	0.639732	0	NA	NA	0	0	0	0	0	0	1.67412	0.55804	0	0	0	0	0
HORVU.MOREX.r3.5HG0479040	HORVU.MOREX.r3.5HG0479040.1	Receptor kinase	0.639362	0.989522	0.0327784	0.0136046	0.401638	0.375898	0.590654	0.456063	1.42951	1.30376	1.0708	1.26802	1.35271	1.5056	2.0898	2.6161	1.89105
HORVU.MOREX.r3.1HG0076630	HORVU.MOREX.r3.1HG0076630.1	Receptor-like protein kinase	0.638444	0.615231	0.00672728	0.0519649	60.4739	56.2149	60.7009	59.1299	93.2746	95.0098	89.5192	92.6012	79.5194	85.513	91.6714	107.725	91.1072
HORVU.MOREX.r3.1HG0052690	HORVU.MOREX.r3.1HG0052690.1	Fatty acid oxidation complex subunit alpha	0.638356	0.526589	0.0876547	0.0759414	7.9252	7.64155	7.2695	7.61208	15.9665	9.22744	12.0216	12.4052	11.5482	10.6185	11.7181	11.7387	11.4059
HORVU.MOREX.r3.1HG0052690	HORVU.MOREX.r3.1HG0052690.1	Fatty acid oxidation complex subunit alpha	0.638356	0.526589	0.0876547	0.0759414	7.9252	7.64155	7.2695	7.61208	15.9665	9.22744	12.0216	12.4052	11.5482	10.6185	11.7181	11.7387	11.4059
HORVU.MOREX.r3.1HG0052690	HORVU.MOREX.r3.1HG0052690.1	Fatty acid oxidation complex subunit alpha	0.638356	0.526589	0.0876547	0.0759414	7.9252	7.64155	7.2695	7.61208	15.9665	9.22744	12.0216	12.4052	11.5482	10.6185	11.7181	11.7387	11.4059
HORVU.MOREX.r3.4HG0417960	HORVU.MOREX.r3.4HG0417960.1	Leucine-rich repeat receptor-like protein kinase family protein	0.638163	0.843008	0.21358	0.0867317	1.07827	3.20627	2.07763	2.12072	4.40064	2.98733	4.18281	3.85693	5.55725	4.47907	3.83644	4.51889	4.59791
HORVU.MOREX.r3.4HG0339440	HORVU.MOREX.r3.4HG0339440.1	Gag polyprotein	0.638049	0.404541	NA	NA	0	0	0	0	0	0	1.66867	0.556223	0	0	1.29467	0	0.323667
HORVU.MOREX.r3.7HG0738980	HORVU.MOREX.r3.7HG0738980.1	defensin-like protein	0.638049	0	NA	NA	0	0	0	0	0	0	1.66867	0.556223	0	0	0	0	0
HORVU.MOREX.r3.7HG0717740	HORVU.MOREX.r3.7HG0717740.1	BEL1-like homeodomain protein	0.63781	0.557383	0.0754638	0.115792	0.271225	0.552315	0.532167	0.451902	1.03191	1.12531	1.62011	1.25911	0.801418	1.61102	0.833476	1.30055	1.13662
HORVU.MOREX.r3.7HG0673580	HORVU.MOREX.r3.7HG0673580.1	C2 and GRAM domain-containing protein	0.637725	0.501688	0.0278813	0.0656431	7.95721	11.3964	8.54099	9.2982	17.1754	12.759	15.1337	15.0227	15.2602	13.2856	10.6802	15.0976	13.5809
HORVU.MOREX.r3.5HG0421580	HORVU.MOREX.r3.5HG0421580.1	F-box protein	0.637114	0.909329	0.00811506	0.0287731	13.312	14.2029	15.1552	14.2234	24.5884	22.2646	21.1738	22.6756	21.1768	26.7524	28.7972	33.642	27.5921
HORVU.MOREX.r3.7HG0715480	HORVU.MOREX.r3.7HG0715480.1	Receptor-kinase	0.636577	0.888492	0.0146939	0.0218941	2.71631	2.74437	2.54821	2.66963	5.32274	3.83875	4.95333	4.70494	6.55909	5.15725	4.04767	7.40946	5.79337
HORVU.MOREX.r3.5HG0535960	HORVU.MOREX.r3.5HG0535960.1	Protein kinase	0.636475	0.589456	0.0274226	0.00740802	46.2119	62.5918	56.0734	54.959	94.7542	70.9859	92.2293	85.9898	85.898	82.7111	76.922	87.2706	83.2004
HORVU.MOREX.r3.1HG0040880	HORVU.MOREX.r3.1HG0040880.1	Zinc finger (C3HC4-type RING finger) protein family-like	0.636469	0.750295	0.0318016	0.0207298	1.32512	1.34588	1.56872	1.41324	2.96341	2.73648	2.5544	2.75143	2.57666	2.7377	3.56129	3.36195	3.0594
HORVU.MOREX.r3.5HG0537960	HORVU.MOREX.r3.5HG0537960.1	HAT dimerisation domain-containing protein-like	0.636444	0.539841	NA	NA	0	0.114261	0	0.038087	0.677997	0.477469	0.68563	0.613699	0.358652	0.504574	0.558531	0.614978	0.509184
HORVU.MOREX.r3.4HG0391040	HORVU.MOREX.r3.4HG0391040.1	Phosphoenolpyruvate carboxykinase (ATP)-like protein	0.635995	0.420432	0.249508	0.255926	23.6017	18.4283	16.9589	19.663	23.1909	41.7103	28.4301	31.1104	23.6141	31.1865	22.8214	28.9933	26.6538
HORVU.MOREX.r3.6HG0627340	HORVU.MOREX.r3.6HG0627340.1	Receptor-kinase	0.635264	0.681188	0.0440113	0.0156313	0.513866	0.695217	0.600266	0.603116	1.98512	0.938128	1.54674	1.49	1.9676	1.07209	1.57453	1.66791	1.57053
HORVU.MOREX.r3.3HG0285070	HORVU.MOREX.r3.3HG0285070.1	S-adenosylmethionine-dependent methyltransferase	0.634956	0.582062	0.0593194	0.310248	11.6534	14.9872	10.0472	12.2293	18.4632	22.5928	17.5748	19.5436	12.9782	17.7715	21.9679	22.4986	18.8041
HORVU.MOREX.r3.2HG0200690	HORVU.MOREX.r3.2HG0200690.1	Agmatine coumaroyltransferase-2	0.634597	0.871779	0.180044	0.150132	3.38206	2.21576	4.50611	3.36798	5.04021	6.47572	5.82798	5.7813	5.36919	5.81844	7.48634	9.29819	6.99304
HORVU.MOREX.r3.5HG0511470	HORVU.MOREX.r3.5HG0511470.1	Haloacid dehalogenase-like hydrolase (HAD) superfamily protein	0.634499	0.443678	0.0404191	0.0315352	5.6606	5.66214	4.90891	5.41055	10.5709	6.877	9.40729	8.95173	8.71341	8.58767	6.28472	7.28932	7.71878
HORVU.MOREX.r3.6HG0563640	HORVU.MOREX.r3.6HG0563640.1	aluminum-activated malate transporter 1	0.634269	1.12944	NA	NA	1.03359	0.911533	3.3586	1.76791	3.40482	5.32116	1.16265	3.29621	2.48675	7.07838	3.97989	6.67687	5.05547
HORVU.MOREX.r3.7HG0642600	HORVU.MOREX.r3.7HG0642600.1	Protein kinase	0.634002	0.287195	0.0574317	0.419429	2.53756	3.14681	1.84731	2.51056	5.10353	4.07817	4.16203	4.44791	3.17596	3.4696	2.94948	3.54022	3.28382
HORVU.MOREX.r3.3HG0318610	HORVU.MOREX.r3.3HG0318610.1	Beta-1	0.633708	1.02752	0.160319	0.0711153	2.77179	6.00854	5.00584	4.59539	8.14283	6.23849	8.66323	7.68152	13.5192	7.22285	10.1223	10.7607	10.4063
HORVU.MOREX.r3.1HG0091740	HORVU.MOREX.r3.1HG0091740.1	DUF1645 family protein	0.633388	0.63093	0.157319	0.117905	4.5057	3.57903	3.05199	3.71224	4.97169	8.11082	5.84642	6.30964	5.68303	7.46499	6.0558	5.98498	6.2972
HORVU.MOREX.r3.7HG0714140	HORVU.MOREX.r3.7HG0714140.2	3-ketoacyl-CoA synthase	0.633186	0.338428	0.597928	0.83695	1.58669	1.93019	1.99723	1.83804	3.69394	1.79807	4.71326	3.40176	1.89984	1.8739	3.62328	2.95639	2.58835
HORVU.MOREX.r3.7HG0714140	HORVU.MOREX.r3.7HG0714140.2	3-ketoacyl-CoA synthase	0.633186	0.338428	0.597928	0.83695	1.58669	1.93019	1.99723	1.83804	3.69394	1.79807	4.71326	3.40176	1.89984	1.8739	3.62328	2.95639	2.58835
HORVU.MOREX.r3.6HG0598470	HORVU.MOREX.r3.6HG0598470.1	Membrane steroid-binding protein	0.633096	0.724583	0.139821	0.0944854	1.63942	0.892872	1.03628	1.18952	2.87357	2.15258	2.16098	2.39571	2.06515	2.76359	2.6319	3.01144	2.61802
HORVU.MOREX.r3.5HG0524150	HORVU.MOREX.r3.5HG0524150.1	Elongation factor-like GTPase 1	0.632606	0.368742	0.511004	0.654406	36.0772	15.5084	29.782	27.1225	69.6953	33.312	24.7931	42.6001	37.3591	27.2703	24.0226	52.5982	35.3126
HORVU.MOREX.r3.2HG0195390	HORVU.MOREX.r3.2HG0195390.1	NAC domain-containing protein	0.631879	0.382649	0.0359234	0.295031	33.1242	29.8337	25.4406	29.4662	43.2924	45.3123	50.0248	46.2098	32.9234	45.8391	34.4976	41.6189	38.7197
HORVU.MOREX.r3.1HG0078110	HORVU.MOREX.r3.1HG0078110.1	2-oxoglutarate (2OG) and Fe(II)-dependent oxygenase superfamily protein	0.631855	0.726175	0.244236	0.053976	3.45586	2.91479	3.76938	3.38001	4.93095	3.99422	8.43605	5.78707	5.24885	7.89512	5.89622	5.9423	6.24562
HORVU.MOREX.r3.7HG0722500	HORVU.MOREX.r3.7HG0722500.1	Ankyrin repeat domain-containing protein 20B	0.631517	0	NA	NA	0	0	0	0	0.601818	0	1.04576	0.549193	0	0	0	0	0
HORVU.MOREX.r3.5HG0533920	HORVU.MOREX.r3.5HG0533920.1	Rp1-like protein	0.631308	0.566691	0.0278813	0.0511593	2.23983	1.80917	1.90632	1.98511	4.34058	2.98253	3.5484	3.62384	4.10218	3.08843	2.58679	3.90784	3.42131
HORVU.MOREX.r3.7HG0727090	HORVU.MOREX.r3.7HG0727090.1	tRNA (guanine-N(7)-)-methyltransferase	0.630913	0.56684	0.359737	0.400581	9.44222	5.56761	4.57504	6.52829	7.26039	13.9633	10.75	10.6579	7.98959	11.3324	12.0449	9.23901	10.1515
HORVU.MOREX.r3.3HG0298210	HORVU.MOREX.r3.3HG0298210.2	RNA binding protein	0.630657	0.310844	0.125807	0.495468	3.59833	4.5383	2.41216	3.51626	7.18246	4.76018	6.03454	5.99239	5.30512	4.64554	3.70092	4.75691	4.60212
HORVU.MOREX.r3.3HG0298210	HORVU.MOREX.r3.3HG0298210.2	RNA binding protein	0.630657	0.310844	0.125807	0.495468	3.59833	4.5383	2.41216	3.51626	7.18246	4.76018	6.03454	5.99239	5.30512	4.64554	3.70092	4.75691	4.60212
HORVU.MOREX.r3.3HG0321580	HORVU.MOREX.r3.3HG0321580.1	DUF4228 domain protein	0.629795	0.832212	0.0579853	0.204115	5.74949	5.43872	5.63261	5.60694	7.77535	9.3745	10.5198	9.22322	8.08388	7.37994	12.497	15.0915	10.7631
HORVU.MOREX.r3.1HG0051630	HORVU.MOREX.r3.1HG0051630.1	Nucleosome assembly protein 1-1	0.629744	0.258585	NA	NA	0	0	0.523588	0.174529	0.176343	1.27123	1.00444	0.817338	0.179399	1.06052	0.227639	0.152824	0.405095
HORVU.MOREX.r3.5HG0504700	HORVU.MOREX.r3.5HG0504700.1	Acetyl-coenzyme A synthetase	0.629506	0.515789	0.12626	0.477337	1.07032	2.28618	1.00674	1.45441	2.40945	3.19318	2.78856	2.79706	1.61143	1.98131	2.17236	4.27194	2.50926
HORVU.MOREX.r3.2HG0200270	HORVU.MOREX.r3.2HG0200270.1	VQ motif family protein	0.629285	1.54449	0.508524	0.116923	0.919983	2.32016	2.78196	2.00737	2.60542	5.20031	3.14964	3.65179	5.33583	6.77979	8.35534	10.619	7.77249
HORVU.MOREX.r3.1HG0015720	HORVU.MOREX.r3.1HG0015720.1	Kinase family protein	0.629183	0.809821	0.0829231	0.162131	4.27976	3.67428	6.14083	4.69829	7.97699	7.72495	7.73851	7.81348	6.34363	7.99473	10.0825	11.5354	8.98907
HORVU.MOREX.r3.7HG0686300	HORVU.MOREX.r3.7HG0686300.2	Peptidylprolyl isomerase	0.628815	0.528638	0.168686	0.44793	0.0784218	0.544314	0.341783	0.321506	1.022	0.994025	1.11429	1.04344	1.15792	0.292431	1.3472	0.827894	0.906361
HORVU.MOREX.r3.7HG0686300	HORVU.MOREX.r3.7HG0686300.2	Peptidylprolyl isomerase	0.628815	0.528638	0.168686	0.44793	0.0784218	0.544314	0.341783	0.321506	1.022	0.994025	1.11429	1.04344	1.15792	0.292431	1.3472	0.827894	0.906361
HORVU.MOREX.r3.7HG0648440	HORVU.MOREX.r3.7HG0648440.1	Sugar transporter	0.628286	0.771042	0.168745	0.38097	0.538269	0.59053	0.476652	0.53515	1.04733	1.7952	1.27624	1.37292	0.455651	1.49983	2.58267	1.9408	1.61974
HORVU.MOREX.r3.4HG0406590	HORVU.MOREX.r3.4HG0406590.1	Chaperone protein HscA homolog	0.628038	0.321713	NA	NA	0	0	0	0	0.685708	0	0.950677	0.545462	0	0.999254	0	0	0.249813
HORVU.MOREX.r3.1HG0082040	HORVU.MOREX.r3.1HG0082040.1	Heat shock transcription factor	0.626731	0.387645	0.0224582	0.110512	5.43596	6.27763	4.8554	5.523	8.37481	9.13193	9.709	9.07191	7.65257	8.00457	6.66451	7.81336	7.53375
HORVU.MOREX.r3.5HG0501420	HORVU.MOREX.r3.5HG0501420.1	Ornithine decarboxylase	0.624	0.329195	0.0593194	0.346624	3.51012	5.02364	2.95945	3.83107	5.84436	6.6233	6.86844	6.44537	4.76	4.36443	5.57138	5.58151	5.06933
HORVU.MOREX.r3.4HG0345760	HORVU.MOREX.r3.4HG0345760.1	Alcohol dehydrogenase	0.623785	0.87684	0.0738701	0.0204735	99.8104	156.883	138.664	131.786	193.844	233.314	183.676	203.611	217.757	250.197	278.203	225.207	242.841
HORVU.MOREX.r3.4HG0345760	HORVU.MOREX.r3.4HG0345760.1	Alcohol dehydrogenase	0.623785	0.87684	0.0738701	0.0204735	99.8104	156.883	138.664	131.786	193.844	233.314	183.676	203.611	217.757	250.197	278.203	225.207	242.841
HORVU.MOREX.r3.4HG0411590	HORVU.MOREX.r3.4HG0411590.1	GDSL esterase/lipase	0.623343	1.25688	0.482307	0.0287731	0.949162	1.37215	0.509961	0.943758	4.0192	0.988549	0.974978	1.99424	2.80976	4.35859	2.6098	4.80248	3.64516
HORVU.MOREX.r3.2HG0167670	HORVU.MOREX.r3.2HG0167670.1	Endonuclease/exonuclease/phosphatase family protein	0.623023	0.122581	0.478094	0.985241	8.66515	5.92665	6.39024	6.99401	15.0176	9.07447	9.84265	11.3116	5.46823	2.21398	9.44261	13.6869	7.70293
HORVU.MOREX.r3.2HG0207700	HORVU.MOREX.r3.2HG0207700.1	Exocyst complex component	0.622561	0.607436	0.0224057	0.0162328	11.2355	12.5168	10.2175	11.3233	20.9492	15.1812	17.7885	17.973	18.723	19.6676	14.4963	18.2135	17.7751
HORVU.MOREX.r3.6HG0625630	HORVU.MOREX.r3.6HG0625630.1	Serine-rich protein	0.622044	0.357229	0.111892	0.608946	46.3493	81.9216	65.5533	64.6081	86.7736	124.444	88.7055	99.9744	55.7076	110.027	94.7393	71.6921	83.0415
HORVU.MOREX.r3.5HG0480600	HORVU.MOREX.r3.5HG0480600.1	Jasmonate ZIM domain protein	0.621743	0.144874	0.0173288	0.478533	39.2179	49.618	39.0752	42.637	67.7738	71.9029	58.7605	66.1457	45.1254	46.3759	45.6555	51.8296	47.2466
HORVU.MOREX.r3.5HG0480600	HORVU.MOREX.r3.5HG0480600.1	Jasmonate zim-domain protein	0.621743	0.144874	0.0173288	0.478533	39.2179	49.618	39.0752	42.637	67.7738	71.9029	58.7605	66.1457	45.1254	46.3759	45.6555	51.8296	47.2466
HORVU.MOREX.r3.7HG0683800	HORVU.MOREX.r3.7HG0683800.1	Exocyst complex component	0.62043	0.488313	0.0733512	0.265056	4.00576	2.882	3.92711	3.60496	5.51583	6.88185	5.84038	6.07935	4.21301	5.11899	6.38598	6.12141	5.45985
HORVU.MOREX.r3.2HG0200780	HORVU.MOREX.r3.2HG0200780.1	Agmatine coumaroyltransferase-2	0.619923	0.921345	0.225861	0.251091	2.31368	1.99629	2.5924	2.30079	2.6757	5.66581	3.87638	4.07263	2.57249	4.80269	7.67504	5.95499	5.2513
HORVU.MOREX.r3.4HG0400820	HORVU.MOREX.r3.4HG0400820.1	Transcription termination factor 3	0.619882	0	NA	NA	0	0	0	0	1.61025	0	0	0.53675	0	0	0	0	0
HORVU.MOREX.r3.2HG0127420	HORVU.MOREX.r3.2HG0127420.2	Dihydroflavonol-4-reductase	0.619827	0.278333	0.0837744	0.49878	9.90804	13.6636	7.87557	10.4824	16.6104	14.9588	18.3655	16.6449	11.0672	12.7145	12.8931	15.0283	12.9258
HORVU.MOREX.r3.2HG0127420	HORVU.MOREX.r3.2HG0127420.2	Dihydroflavonol-4-reductase	0.619827	0.278333	0.0837744	0.49878	9.90804	13.6636	7.87557	10.4824	16.6104	14.9588	18.3655	16.6449	11.0672	12.7145	12.8931	15.0283	12.9258
HORVU.MOREX.r3.1HG0069290	HORVU.MOREX.r3.1HG0069290.1	Nucleotide-sugar transporter family protein	0.619823	0.663789	0.0560556	0.0260368	35.0146	54.6252	50.7617	46.8005	76.9471	62.7163	77.6998	72.4544	69.7244	83.2061	71.92	74.0589	74.7274
HORVU.MOREX.r3.4HG0391140	HORVU.MOREX.r3.4HG0391140.1	Chorismate synthase	0.61931	0.648475	0.0196548	0.00605697	61.1959	75.2907	64.7273	67.0713	113.531	85.4071	111.763	103.567	114.838	113.964	87.123	106.885	105.703
HORVU.MOREX.r3.4HG0415260	HORVU.MOREX.r3.4HG0415260.1	NBS-LRR disease resistance protein	0.618755	0.434162	NA	NA	0.263441	0.857548	0	0.373663	0.62801	1.8071	0.892872	1.10933	0.42714	1.26825	0.274218	1.45436	0.855992
HORVU.MOREX.r3.3HG0306650	HORVU.MOREX.r3.3HG0306650.1	Cyclophilin-like peptidyl-prolyl cis-trans isomerase family protein	0.618704	0.220095	0.213349	0.673575	2.8907	3.41008	2.93796	3.07958	5.62103	6.49103	3.68046	5.26417	3.99494	4.68465	2.63806	3.6901	3.75194
HORVU.MOREX.r3.5HG0504090	HORVU.MOREX.r3.5HG0504090.1	Glutamyl-tRNA(Gln) amidotransferase subunit A	0.618479	0.198134	0.227547	0.701245	0.51141	0.99176	1.17688	0.89335	2.29807	1.44858	1.97368	1.90678	0.790803	1.13341	0.753104	2.01099	1.17208
HORVU.MOREX.r3.5HG0504090	HORVU.MOREX.r3.5HG0504090.1	Glutamyl-tRNA (Gln) amidotransferase subunit A	0.618479	0.198134	0.227547	0.701245	0.51141	0.99176	1.17688	0.89335	2.29807	1.44858	1.97368	1.90678	0.790803	1.13341	0.753104	2.01099	1.17208
HORVU.MOREX.r3.5HG0504090	HORVU.MOREX.r3.5HG0504090.1	Glutamyl-tRNA (Gln) amidotransferase subunit A	0.618479	0.198134	0.227547	0.701245	0.51141	0.99176	1.17688	0.89335	2.29807	1.44858	1.97368	1.90678	0.790803	1.13341	0.753104	2.01099	1.17208
HORVU.MOREX.r3.2HG0204170	HORVU.MOREX.r3.2HG0204170.1	D-3-phosphoglycerate dehydrogenase	0.618409	0.857654	0.0631303	0.00796015	27.8494	44.6425	33.0804	35.1908	59.003	45.6215	59.0537	54.5594	63.5045	68.0186	61.7934	65.0071	64.5809
HORVU.MOREX.r3.5HG0522670	HORVU.MOREX.r3.5HG0522670.1	Histone H3	0.618256	0.164885	NA	NA	0	0	0	0	0.952004	0.653052	0	0.535019	0.484307	0	0	0	0.121077
HORVU.MOREX.r3.2HG0107000	HORVU.MOREX.r3.2HG0107000.1	L-lactate dehydrogenase	0.617771	0.884064	0.160263	0.126054	1.20577	2.13651	0.775251	1.37251	2.71562	2.95422	2.25203	2.64062	2.19345	3.87009	4.45473	2.99624	3.37863
HORVU.MOREX.r3.6HG0633520	HORVU.MOREX.r3.6HG0633520.1	Flavin-containing monooxygenase	0.617671	0.351338	0.0231735	0.173242	10.3702	14.2877	10.9356	11.8645	20.4083	16.3082	19.5012	18.7392	15.9637	16.2207	12.5054	16.9574	15.4118
HORVU.MOREX.r3.7HG0737520	HORVU.MOREX.r3.7HG0737520.1	Kinase-like protein	0.617109	0.729573	0.00772034	0.00548775	21.223	20.1519	20.1523	20.5091	32.8222	29.58	33.5695	31.9906	35.0666	32.5265	33.66	37.4078	34.6652
HORVU.MOREX.r3.6HG0574110	HORVU.MOREX.r3.6HG0574110.1	U-box domain-containing family protein	0.616991	0.775954	0.177462	0.254889	6.13019	3.8016	6.41924	5.45034	7.66153	10.1112	8.90543	8.89272	6.61374	9.85673	10.2064	13.5034	10.0451
HORVU.MOREX.r3.6HG0628120	HORVU.MOREX.r3.6HG0628120.1	Cinnamoyl CoA reductase	0.616931	0.987245	0.252158	0.178513	0.688448	0	0	0.229483	0.860552	1.1141	0.681987	0.885546	0.920518	2.52639	1.56227	0.740109	1.43732
HORVU.MOREX.r3.4HG0355230	HORVU.MOREX.r3.4HG0355230.1	Membrane-associated phospholipid phosphatase	0.616258	0.389161	NA	NA	0	0	0	0	0.592387	0.669051	0.337243	0.532894	0.240623	0	0.588462	0.40944	0.309631
HORVU.MOREX.r3.2HG0144810	HORVU.MOREX.r3.2HG0144810.4	Rho gtpase-activating protein	0.61602	0.108609	0.491533	0.722751	0.328285	0.278794	0.566325	0.391135	1.2041	1.05495	1.13728	1.13211	0	0	0.528461	1.47116	0.499905
HORVU.MOREX.r3.2HG0144810	HORVU.MOREX.r3.2HG0144810.4	Rho gtpase-activating protein	0.61602	0.108609	0.491533	0.722751	0.328285	0.278794	0.566325	0.391135	1.2041	1.05495	1.13728	1.13211	0	0	0.528461	1.47116	0.499905
HORVU.MOREX.r3.2HG0144810	HORVU.MOREX.r3.2HG0144810.4	Rho gtpase-activating protein	0.61602	0.108609	0.491533	0.722751	0.328285	0.278794	0.566325	0.391135	1.2041	1.05495	1.13728	1.13211	0	0	0.528461	1.47116	0.499905
HORVU.MOREX.r3.2HG0144810	HORVU.MOREX.r3.2HG0144810.4	Rho gtpase-activating protein	0.61602	0.108609	0.491533	0.722751	0.328285	0.278794	0.566325	0.391135	1.2041	1.05495	1.13728	1.13211	0	0	0.528461	1.47116	0.499905
HORVU.MOREX.r3.2HG0144810	HORVU.MOREX.r3.2HG0144810.4	Rho gtpase-activating protein	0.61602	0.108609	0.491533	0.722751	0.328285	0.278794	0.566325	0.391135	1.2041	1.05495	1.13728	1.13211	0	0	0.528461	1.47116	0.499905
HORVU.MOREX.r3.3HG0313090	HORVU.MOREX.r3.3HG0313090.1	Thiamin pyrophosphokinase 1	0.615168	0.348797	0.0212656	0.150943	14.547	16.4961	13.7793	14.9408	22.0037	22.264	25.9836	23.4171	20.0203	18.4838	19.4962	19.202	19.3006
HORVU.MOREX.r3.2HG0162000	HORVU.MOREX.r3.2HG0162000.1	Peptidyl-prolyl cis-trans isomerase	0.614782	0.394636	0.501545	0.601369	3.24802	17.3608	1.58489	7.3979	12.144	18.6428	4.793	11.8599	8.23475	10.9756	12.608	8.34156	10.04
HORVU.MOREX.r3.7HG0649530	HORVU.MOREX.r3.7HG0649530.1	Early nodulin 93	0.614754	0.497565	0.480442	0.637057	0.914476	1.65889	0.537528	1.03696	3.25591	1.30001	1.80167	2.1192	1.841	1.36329	3.0424	1.25669	1.87584
HORVU.MOREX.r3.6HG0622890	HORVU.MOREX.r3.6HG0622890.1	Copia polyprotein	0.614585	0.295776	0.4753	0.7334	4.56513	21.892	7.77627	11.4111	22.3949	18.2801	13.3337	18.0029	17.8968	14.5602	6.36382	18.1201	14.2352
HORVU.MOREX.r3.7HG0666610	HORVU.MOREX.r3.7HG0666610.1	Beta-1	0.614005	0.69379	0.0421879	0.00787822	6.69114	10.124	7.68322	8.16612	14.0731	10.7728	14.2404	13.0288	14.243	15.1025	12.3732	13.5871	13.8264
HORVU.MOREX.r3.1HG0094490	HORVU.MOREX.r3.1HG0094490.1	2-aminoethanethiol dioxygenase	0.612862	0.673217	0.0733512	0.0304541	42.8884	52.7171	53.6596	49.755	81.7546	88.1403	59.9626	76.6192	71.846	77.0417	95.7965	75.0567	79.9352
HORVU.MOREX.r3.7HG0659160	HORVU.MOREX.r3.7HG0659160.1	Cinnamoyl CoA reductase	0.611237	0.514934	0.0867403	0.340744	1.53148	2.72581	2.05403	2.10377	3.67745	4.23474	3.31149	3.74123	2.45185	2.72442	3.79615	4.76786	3.43507
HORVU.MOREX.r3.3HG0247990	HORVU.MOREX.r3.3HG0247990.1	F-box family protein	0.610731	0.290084	NA	NA	0.380289	0.315531	0.461124	0.385648	0.306954	0.871924	2.16891	1.11593	0.627145	0	1.61882	0.531025	0.694248
HORVU.MOREX.r3.6HG0606350	HORVU.MOREX.r3.6HG0606350.2	Major facilitator superfamily protein	0.610381	0.205058	0.290246	0.611101	0	0.249835	0.365899	0.205245	0.855512	0.806951	0.85754	0.840001	0.554093	0.398992	0.0989858	0.505229	0.389325
HORVU.MOREX.r3.6HG0606350	HORVU.MOREX.r3.6HG0606350.2	Peptide transporter	0.610381	0.205058	0.290246	0.611101	0	0.249835	0.365899	0.205245	0.855512	0.806951	0.85754	0.840001	0.554093	0.398992	0.0989858	0.505229	0.389325
HORVU.MOREX.r3.7HG0706910	HORVU.MOREX.r3.7HG0706910.1	1-phosphatidylinositol-3-phosphate 5-kinase	0.60988	0.398279	0.0113877	0.0709413	13.5895	14.9188	12.4947	13.6677	23.9592	18.122	22.0732	21.3848	20.3976	19.1495	14.0976	19.6794	18.331
HORVU.MOREX.r3.1HG0005190	HORVU.MOREX.r3.1HG0005190.1	Protein kinase	0.609137	0.24647	0.0347737	0.393131	0.657077	0.854691	0.794456	0.768741	1.56384	1.34721	2.18278	1.69794	1.16957	1.0885	0.990847	1.14412	1.09826
HORVU.MOREX.r3.5HG0465640	HORVU.MOREX.r3.5HG0465640.1	MYB-like transcription factor family protein	0.608963	0.477279	0.117338	0.246025	3.73428	4.69741	3.9683	4.13333	7.97067	4.65642	7.8604	6.82916	4.83663	6.86321	4.88661	7.99831	6.14619
HORVU.MOREX.r3.7HG0659040	HORVU.MOREX.r3.7HG0659040.1	Formin-like protein	0.608837	0.576533	0.0086229	0.0102697	11.3453	11.5191	10.4642	11.1095	17.6455	15.7639	18.9928	17.4674	18.7844	17.2576	14.2565	17.9354	17.0585
HORVU.MOREX.r3.2HG0101860	HORVU.MOREX.r3.2HG0101860.2	Homeobox-leucine zipper protein HOX11	0.608682	0.194891	0.144681	0.616663	41.5479	67.3434	46.7382	51.8765	95.2606	61.6608	81.9672	79.6295	58.683	51.4606	58.2876	69.6665	59.5244
HORVU.MOREX.r3.2HG0101860	HORVU.MOREX.r3.2HG0101860.2	Homeobox-leucine zipper protein HOX11	0.608682	0.194891	0.144681	0.616663	41.5479	67.3434	46.7382	51.8765	95.2606	61.6608	81.9672	79.6295	58.683	51.4606	58.2876	69.6665	59.5244
HORVU.MOREX.r3.2HG0186020	HORVU.MOREX.r3.2HG0186020.1	alpha/beta-Hydrolases superfamily protein	0.60839	-0.336318	0.386994	0.728816	282.51	261.105	149.079	230.898	233.929	537.187	286.509	352.542	112.937	319.373	209.214	89.1847	182.677
HORVU.MOREX.r3.4HG0408000	HORVU.MOREX.r3.4HG0408000.1	Cytokinin riboside 5'-monophosphate phosphoribohydrolase	0.608116	0.108474	NA	NA	0	0	0.237601	0.0792003	0.322059	1.38397	0.228942	0.64499	0	0.241767	0.412121	0	0.163472
HORVU.MOREX.r3.4HG0387550	HORVU.MOREX.r3.4HG0387550.1	NAD(P)H dehydrogenase (Quinone)	0.607976	0.8792	0.0131409	0.0139252	398.622	409.31	477.172	428.368	607.695	667.135	685.395	653.408	669.681	763.525	899.436	822.398	788.76
HORVU.MOREX.r3.3HG0328100	HORVU.MOREX.r3.3HG0328100.1	Dirigent protein	0.607639	0.365483	0.219701	0.581717	7.5015	13.0135	17.582	12.699	25.036	15.8697	18.7164	19.874	16.3131	17.8521	19.0036	13.4256	16.6486
HORVU.MOREX.r3.1HG0029650	HORVU.MOREX.r3.1HG0029650.1	RNA-directed DNA polymerase (Reverse transcriptase)	0.607516	0.467886	NA	NA	1.0192	0	0	0.339733	0.837068	0	2.28672	1.04126	0	0	1.95824	1.4536	0.85296
HORVU.MOREX.r3.2HG0206610	HORVU.MOREX.r3.2HG0206610.1	Glutathione S-transferase T3	0.607188	0.893306	0.381147	0.297336	14.2687	13.4402	4.45551	10.7215	20.9267	13.6317	16.0071	16.8552	22.899	26.5742	17.6242	15.9897	20.7718
HORVU.MOREX.r3.6HG0555230	HORVU.MOREX.r3.6HG0555230.1	Zinc transporter	0.607128	0.584537	0.0290435	0.325795	14.067	22.1663	17.5648	17.9327	29.4339	27.7513	26.331	27.8387	20.6365	22.6337	29.489	36.8035	27.3907
HORVU.MOREX.r3.1HG0085210	HORVU.MOREX.r3.1HG0085210.1	myosin-like protein XIG	0.607098	0.981224	0.130964	0.107715	28.3221	28.9506	37.1903	31.4877	53.9979	42.2597	49.1973	48.485	47.0965	48.5739	76.013	80.8574	63.1352
HORVU.MOREX.r3.1HG0039360	HORVU.MOREX.r3.1HG0039360.1	WRKY6 transcription factor	0.606529	0.242745	0.547171	NA	5.16974	2.19362	1.04906	2.80414	5.90893	3.27459	5.19294	4.79215	0.662813	4.47905	2.49332	6.36969	3.50122
HORVU.MOREX.r3.1HG0076260	HORVU.MOREX.r3.1HG0076260.1	Tetratricopeptide repeat (TPR)-like superfamily protein	0.606287	0.505398	0.00587969	0.0179427	50.7157	62.3988	53.6328	55.5824	91.4845	80.1698	83.7581	85.1375	80.2593	77.1125	70.8949	89.0117	79.3196
HORVU.MOREX.r3.4HG0379260	HORVU.MOREX.r3.4HG0379260.1	Calcium binding protein	0.60579	0.621694	0.0622311	0.0958304	83.2679	64.7705	62.6385	70.2256	109.732	108.753	103.691	107.392	94.411	109.477	109.489	120.997	108.594
HORVU.MOREX.r3.4HG0335460	HORVU.MOREX.r3.4HG0335460.1	Germin-like protein	0.605758	0.265329	0.134614	0.533305	36.0083	62.1225	64.9231	54.3513	85.9995	70.6309	93.0667	83.2324	72.2923	71.9135	65.8729	52.0305	65.5273
HORVU.MOREX.r3.5HG0536690	HORVU.MOREX.r3.5HG0536690.1	Translation initiation factor IF-2	0.605652	0.215236	NA	NA	0	0	0	0	0	1.04006	0.52494	0.521667	0	0	0	0.643575	0.160894
HORVU.MOREX.r3.2HG0157210	HORVU.MOREX.r3.2HG0157210.1	Sugar transporter	0.605342	0.652108	0.0130873	0.0115009	668.104	698.027	633.666	666.599	938.113	1034.87	1070.95	1014.64	952.578	1058.98	1041.7	1139.17	1048.11
HORVU.MOREX.r3.5HG0450220	HORVU.MOREX.r3.5HG0450220.1	SAUR-like auxin-responsive protein family	0.60532	0	NA	NA	0	0	0	0	0	0	1.56395	0.521317	0	0	0	0	0
HORVU.MOREX.r3.7HG0653330	HORVU.MOREX.r3.7HG0653330.1	p-loop containing nucleoside triphosphate hydrolases superfamily protein	0.604735	0.525664	0.507827	1	1.61074	0.0632019	1.37273	1.01556	1.32791	1.57779	3.28947	2.06506	2.05157	7.55673e-07	3.38473	2.17005	1.90159
HORVU.MOREX.r3.7HG0653330	HORVU.MOREX.r3.7HG0653330.1	p-loop containing nucleoside triphosphate hydrolases superfamily protein	0.604735	0.525664	0.507827	1	1.61074	0.0632019	1.37273	1.01556	1.32791	1.57779	3.28947	2.06506	2.05157	7.55673e-07	3.38473	2.17005	1.90159
HORVU.MOREX.r3.2HG0156720	HORVU.MOREX.r3.2HG0156720.1	Protein DETOXIFICATION	0.604114	0.778971	0.066156	0.0372456	49.4645	37.1636	36.0721	40.9001	67.02	58.3075	62.7425	62.69	72.9928	63.6943	66.4804	80.4189	70.8966
HORVU.MOREX.r3.7HG0694130	HORVU.MOREX.r3.7HG0694130.5	Bifunctional nuclease	0.603882	-7.34386e-05	0.408862	0.941093	2.13091	2.60865	0.973176	1.90425	3.73652	2.68705	3.81805	3.41387	2.43194	1.13721	2.39147	1.65577	1.9041
HORVU.MOREX.r3.7HG0694130	HORVU.MOREX.r3.7HG0694130.5	Bifunctional nuclease	0.603882	-7.34386e-05	0.408862	0.941093	2.13091	2.60865	0.973176	1.90425	3.73652	2.68705	3.81805	3.41387	2.43194	1.13721	2.39147	1.65577	1.9041
HORVU.MOREX.r3.7HG0694130	HORVU.MOREX.r3.7HG0694130.5	Bifunctional nuclease	0.603882	-7.34386e-05	0.408862	0.941093	2.13091	2.60865	0.973176	1.90425	3.73652	2.68705	3.81805	3.41387	2.43194	1.13721	2.39147	1.65577	1.9041
HORVU.MOREX.r3.7HG0694130	HORVU.MOREX.r3.7HG0694130.5	Bifunctional nuclease	0.603882	-7.34386e-05	0.408862	0.941093	2.13091	2.60865	0.973176	1.90425	3.73652	2.68705	3.81805	3.41387	2.43194	1.13721	2.39147	1.65577	1.9041
HORVU.MOREX.r3.7HG0694130	HORVU.MOREX.r3.7HG0694130.5	Bifunctional nuclease	0.603882	-7.34386e-05	0.408862	0.941093	2.13091	2.60865	0.973176	1.90425	3.73652	2.68705	3.81805	3.41387	2.43194	1.13721	2.39147	1.65577	1.9041
HORVU.MOREX.r3.7HG0694130	HORVU.MOREX.r3.7HG0694130.5	Bifunctional nuclease	0.603882	-7.34386e-05	0.408862	0.941093	2.13091	2.60865	0.973176	1.90425	3.73652	2.68705	3.81805	3.41387	2.43194	1.13721	2.39147	1.65577	1.9041
HORVU.MOREX.r3.5HG0533760	HORVU.MOREX.r3.5HG0533760.1	Glycosyltransferase	0.603168	0.468458	0.0352837	0.061736	16.2119	24.8893	19.437	20.1794	29.7031	29.6057	34.2088	31.1725	25.8057	30.2581	27.9653	29.1887	28.3044
HORVU.MOREX.r3.6HG0613660	HORVU.MOREX.r3.6HG0613660.3	Oxidation resistance protein 1	0.602465	0.0497226	0.251142	0.939518	1.42627	4.33561	1.46665	2.40951	4.46963	3.80519	4.25524	4.17669	3.72223	2.56596	1.54676	2.28132	2.52907
HORVU.MOREX.r3.6HG0613660	HORVU.MOREX.r3.6HG0613660.3	Oxidation resistance protein 1	0.602465	0.0497226	0.251142	0.939518	1.42627	4.33561	1.46665	2.40951	4.46963	3.80519	4.25524	4.17669	3.72223	2.56596	1.54676	2.28132	2.52907
HORVU.MOREX.r3.6HG0613660	HORVU.MOREX.r3.6HG0613660.3	Oxidation resistance protein 1	0.602465	0.0497226	0.251142	0.939518	1.42627	4.33561	1.46665	2.40951	4.46963	3.80519	4.25524	4.17669	3.72223	2.56596	1.54676	2.28132	2.52907
HORVU.MOREX.r3.4HG0381190	HORVU.MOREX.r3.4HG0381190.1	Calmodulin binding protein-like protein	0.601898	0.321038	NA	NA	1.43148	0	0	0.47716	2.90804	0	0.817671	1.2419	0	0.865094	1.50327	1.01288	0.845311
HORVU.MOREX.r3.3HG0293950	HORVU.MOREX.r3.3HG0293950.1	LysM domain containing protein	0.601756	-0.116197	NA	NA	0	1.89556	1.16156	1.01904	6.19206	0	0	2.06402	3.4512	0	0	0	0.8628
HORVU.MOREX.r3.1HG0048040	HORVU.MOREX.r3.1HG0048040.1	F-box/LRR protein	0.601401	0.538962	NA	NA	1.84486e-06	0	0	6.14953e-07	0	0	1.55157	0.51719	1.25891	0	0	0.552799	0.452927
HORVU.MOREX.r3.1HG0048040	HORVU.MOREX.r3.1HG0048040.1	F-box/LRR protein	0.601401	0.538962	NA	NA	1.84486e-06	0	0	6.14953e-07	0	0	1.55157	0.51719	1.25891	0	0	0.552799	0.452927
HORVU.MOREX.r3.5HG0526280	HORVU.MOREX.r3.5HG0526280.1	Phosphatase 2C family protein	0.60111	0.837744	0.00742025	0.00740802	23.3134	27.1875	26.9408	25.8139	37.0617	41.2543	40.7047	39.6736	40.5648	47.8451	49.2176	50.0654	46.9232
HORVU.MOREX.r3.6HG0596410	HORVU.MOREX.r3.6HG0596410.1	MYB	0.600051	0.397682	0.126531	0.635288	6.73209	6.33379	4.4668	5.84423	8.76867	9.46684	9.88731	9.37427	8.09304	4.74691	7.32249	11.9036	8.01651
HORVU.MOREX.r3.2HG0213970	HORVU.MOREX.r3.2HG0213970.1	CCR4-NOT transcription complex family protein	0.599832	0.262511	0.0706018	0.559292	4.53494	5.05305	4.63194	4.73998	7.41182	9.5685	6.11718	7.69917	4.28134	5.67162	6.35154	7.2374	5.88547
HORVU.MOREX.r3.1HG0056020	HORVU.MOREX.r3.1HG0056020.1	14 kDa proline-rich protein DC2.15	0.599762	0	NA	NA	0	0	0	0	1.5464	0	0	0.515467	0	0	0	0	0
HORVU.MOREX.r3.6HG0543150	HORVU.MOREX.r3.6HG0543150.1	Protein kinase family protein	0.598823	0.37132	0.168893	0.238648	6.60727	11.5711	7.50071	8.55969	17.2095	10.251	12.9734	13.478	11.9482	13.3521	9.76521	10.3977	11.3658
HORVU.MOREX.r3.4HG0404940	HORVU.MOREX.r3.4HG0404940.1	Lipoxygenase	0.5985	0.718985	0.00587969	0.0277875	12.4861	12.5433	12.1753	12.4016	19.6006	19.9046	18.3704	19.2919	19.3355	18.1113	21.3523	25.4381	21.0593
HORVU.MOREX.r3.3HG0312690	HORVU.MOREX.r3.3HG0312690.1	Potassium transporter	0.597253	0.227855	0.169916	0.496081	1.77012	3.69902	1.79647	2.42187	4.75671	3.18319	4.59026	4.17672	2.99395	3.34843	2.80174	2.88519	3.00733
HORVU.MOREX.r3.6HG0633710	HORVU.MOREX.r3.6HG0633710.1	LysM receptor-like kinase protein	0.596719	0.619888	0.168893	0.23093	3.63657	5.20519	7.11483	5.31886	8.83504	8.72709	8.10542	8.55585	7.39019	7.47235	9.37265	10.607	8.71055
HORVU.MOREX.r3.6HG0556490	HORVU.MOREX.r3.6HG0556490.1	Pentatricopeptide repeat-containing protein	0.596689	-0.47006	NA	NA	1.1555	0	0	0.385167	0.935711	2.34841	0	1.09471	0	0	0	0	0
HORVU.MOREX.r3.2HG0190620	HORVU.MOREX.r3.2HG0190620.1	Ceramide kinase	0.596213	0.788595	0.476562	0.305927	8.71379	8.00305	14.5243	10.4137	23.8826	16.9009	7.9803	16.2546	11.5526	20.409	26.585	16.3172	18.7159
HORVU.MOREX.r3.3HG0331080	HORVU.MOREX.r3.3HG0331080.1	Plant cadmium resistance protein	0.596038	0.468507	0.00772034	0.0277875	8.24	9.52968	7.85367	8.54112	13.5026	12.7208	14.0425	13.422	12.1729	11.7741	10.8655	13.9948	12.2018
HORVU.MOREX.r3.2HG0130740	HORVU.MOREX.r3.2HG0130740.1	Kinase family protein	0.596036	0.628663	0.0367666	0.122676	9.39432	7.37701	7.45126	8.0742	13.1491	12.6391	12.3603	12.7162	11.5412	10.8359	14.5796	15.1629	13.0299
HORVU.MOREX.r3.3HG0315990	HORVU.MOREX.r3.3HG0315990.1	Jasmonate O-methyltransferase	0.595753	0.350291	0.106349	0.407262	11.2586	9.36321	7.83893	9.48691	15.5703	11.9611	17.014	14.8485	10.3637	13.3304	11.009	14.7725	12.3689
HORVU.MOREX.r3.3HG0225370	HORVU.MOREX.r3.3HG0225370.1	Receptor-like kinase	0.595019	0.455474	0.474609	0.768598	0.495884	1.25985	0.692214	0.815983	1.72785	2.95452	0.546714	1.74303	1.46082	2.2784	0.233675	1.98765	1.49014
HORVU.MOREX.r3.1HG0092020	HORVU.MOREX.r3.1HG0092020.1	Glucose-1-phosphate adenylyltransferase	0.594889	0.456287	0.117338	0.497529	4.06412	2.79166	2.35025	3.06868	4.93191	5.35918	5.14436	5.14515	2.8379	6.16068	4.58012	4.7503	4.58225
HORVU.MOREX.r3.1HG0092020	HORVU.MOREX.r3.1HG0092020.1	Glucose-1-phosphate adenylyltransferase	0.594889	0.456287	0.117338	0.497529	4.06412	2.79166	2.35025	3.06868	4.93191	5.35918	5.14436	5.14515	2.8379	6.16068	4.58012	4.7503	4.58225
HORVU.MOREX.r3.1HG0092020	HORVU.MOREX.r3.1HG0092020.1	Glucose-1-phosphate adenylyltransferase	0.594889	0.456287	0.117338	0.497529	4.06412	2.79166	2.35025	3.06868	4.93191	5.35918	5.14436	5.14515	2.8379	6.16068	4.58012	4.7503	4.58225
HORVU.MOREX.r3.5HG0444940	HORVU.MOREX.r3.5HG0444940.1	glutamate receptor 3.4	0.594738	0.394605	0.157319	0.498488	0.739435	1.08204	1.04482	0.955432	1.98197	2.18154	1.69576	1.95309	1.3202	1.83221	1.13201	1.99789	1.57058
HORVU.MOREX.r3.7HG0641110	HORVU.MOREX.r3.7HG0641110.1	SNAP25 homologous protein SNAP33	0.594606	0.757457	0.00863777	0.00566887	81.2593	77.4476	86.464	81.7236	123.69	129.165	118.898	123.918	126.903	145.815	138.93	143.732	138.845
HORVU.MOREX.r3.6HG0632360	HORVU.MOREX.r3.6HG0632360.1	Prolyl 4-hydroxylase alpha subunit	0.594335	0.822774	0.120244	0.0267397	11.0579	12.2008	12.1721	11.8103	16.9656	23.5471	14.5092	18.3406	19.3779	22.3177	27.2623	17.6775	21.6589
HORVU.MOREX.r3.2HG0147790	HORVU.MOREX.r3.2HG0147790.1	Methyltransferase-like protein 13	0.594017	0.596964	0.354339	0.531606	7.35223	10.3163	8.75641	8.80831	11.9919	15.2861	14.1373	13.8051	14.606	14.545	15.104	11.0865	13.8354
HORVU.MOREX.r3.3HG0271450	HORVU.MOREX.r3.3HG0271450.1	3R-hydroxymyristoyl-dehydratase-hydroxymyristoyl ACP dehydrase isoform 1	0.594002	0.378704	0.153385	0.537164	2.32216	2.16345	1.5869	2.02417	2.65923	4.06694	3.96813	3.56477	3.45771	3.22832	1.84049	3.20126	2.93194
HORVU.MOREX.r3.3HG0271450	HORVU.MOREX.r3.3HG0271450.1	3R-hydroxymyristoyl-dehydratase-hydroxymyristoyl ACP dehydrase isoform 1	0.594002	0.378704	0.153385	0.537164	2.32216	2.16345	1.5869	2.02417	2.65923	4.06694	3.96813	3.56477	3.45771	3.22832	1.84049	3.20126	2.93194
HORVU.MOREX.r3.5HG0500000	HORVU.MOREX.r3.5HG0500000.1	1-phosphatidylinositol phosphodiesterase	0.593297	0.503884	0.239317	0.343904	1.74343	1.13676	1.40992	1.43004	1.83418	2.34343	3.82091	2.66617	2.14629	2.39378	2.63046	2.61289	2.44585
HORVU.MOREX.r3.2HG0134770	HORVU.MOREX.r3.2HG0134770.1	Glycosyltransferase	0.593101	0.598272	0.0500805	0.117324	2.44862	3.11657	1.98985	2.51835	4.45119	4.18632	4.28462	4.30738	3.21576	4.24233	4.65868	5.18896	4.32643
HORVU.MOREX.r3.4HG0409440	HORVU.MOREX.r3.4HG0409440.1	LysM domain GPI-anchored protein	0.592922	0.720353	0.0382071	0.0295192	60.2502	97.1184	76.9943	78.121	120.975	116.609	117.43	118.338	117.773	127.81	126.305	145.546	129.358
HORVU.MOREX.r3.5HG0486160	HORVU.MOREX.r3.5HG0486160.1	Nuclear pore complex protein	0.592866	-0.405693	NA	NA	0	2.90453	0	0.968177	2.55795	1.461	1.8865	1.96848	0	0	0	1.9429	0.485725
HORVU.MOREX.r3.4HG0406600	HORVU.MOREX.r3.4HG0406600.1	Heavy metal transport/detoxification superfamily protein	0.59261	-0.223988	NA	NA	0	0.503873	0	0.167958	0.952004	0	1.33174	0.761248	0	0	0	0	0
HORVU.MOREX.r3.3HG0226180	HORVU.MOREX.r3.3HG0226180.1	PR5-like receptor kinase	0.592436	0.183804	0.291827	0.745637	3.05869	1.96506	5.32334	3.44903	6.26374	4.55666	6.30422	5.70821	3.61793	5.46093	2.65802	4.47728	4.05354
HORVU.MOREX.r3.3HG0234220	HORVU.MOREX.r3.3HG0234220.1	Translation initiation factor IF-2	0.591802	0.995452	0.205426	0.0570369	9.51921	12.4085	17.0076	12.9784	16.734	19.8313	23.6366	20.0673	26.2612	20.7689	30.4189	30.0265	26.8689
HORVU.MOREX.r3.4HG0380970	HORVU.MOREX.r3.4HG0380970.1	Hexosyltransferase	0.591744	-0.00416937	0.204897	0.905945	0.150562	0.754036	0.491303	0.4653	1.44173	1.03194	1.15125	1.20831	0.350744	0.509001	0.339372	0.64517	0.461072
HORVU.MOREX.r3.3HG0312560	HORVU.MOREX.r3.3HG0312560.1	NAD(P)H-quinone oxidoreductase subunit 1	0.591708	0.871332	0.0738701	0.0311137	3.30707	4.6155	4.37616	4.09958	5.91581	6.73805	7.40179	6.68522	7.83298	6.39734	8.90164	10.1837	8.32892
HORVU.MOREX.r3.7HG0736790	HORVU.MOREX.r3.7HG0736790.1	Homeodomain-like superfamily protein	0.590638	0.46	0.169776	0.458372	37.3639	25.2345	29.8056	30.8013	49.1462	53.0066	38.5173	46.89	50.6803	32.7005	38.2713	49.3241	42.7441
HORVU.MOREX.r3.5HG0512270	HORVU.MOREX.r3.5HG0512270.1	GDSL esterase/lipase	0.590611	0.201585	0.344007	0.575225	0	0.245983	0.434547	0.226843	0.30561	0.842551	1.39429	0.847484	0.37178	0.719842	0.28861	0.263056	0.410822
HORVU.MOREX.r3.3HG0270800	HORVU.MOREX.r3.3HG0270800.1	Pleiotropic drug resistance ABC transporter	0.589703	0.384721	0.010444	0.0247756	5.07442	6.53933	5.78585	5.79987	9.86167	7.91367	9.92478	9.23337	8.51902	7.97827	6.80655	8.20799	7.87796
HORVU.MOREX.r3.7HG0649340	HORVU.MOREX.r3.7HG0649340.1	Kinase family protein	0.589485	0.758747	0.0250756	0.104637	13.5574	11.9831	11.9963	12.5123	20.6018	20.1228	17.2715	19.332	16.2363	20.015	26.2193	24.9815	21.863
HORVU.MOREX.r3.2HG0102150	HORVU.MOREX.r3.2HG0102150.1	ABC transporter G family member	0.58943	0.502337	0.00551687	0.00769582	17.8888	21.5985	19.884	19.7904	32.2509	28.3173	30.2789	30.2824	29.2645	30.8747	25.0309	28.629	28.4498
HORVU.MOREX.r3.5HG0429040	HORVU.MOREX.r3.5HG0429040.1	VQ motif family protein	0.589233	0.586623	0.083137	0.0817841	24.9846	22.5133	18.5684	22.0221	30.3574	38.3737	32.1755	33.6355	32.4279	29.687	36.9453	35.2315	33.5729
HORVU.MOREX.r3.4HG0379880	HORVU.MOREX.r3.4HG0379880.1	WUSCHEL-related homeobox	0.588497	0.304983	0.0896179	0.472754	4.78906	7.43403	6.8184	6.34716	10.2202	8.31744	11.6057	10.0478	7.94951	9.64971	7.3576	7.35003	8.07671
HORVU.MOREX.r3.2HG0211990	HORVU.MOREX.r3.2HG0211990.1	RING/U-box superfamily protein	0.588189	0.475387	0.0331412	0.0684842	2.63843	3.02921	3.40564	3.02443	5.30656	4.6053	5.23861	5.05016	4.65989	4.53834	4.11486	5.06741	4.59513
HORVU.MOREX.r3.3HG0292020	HORVU.MOREX.r3.3HG0292020.1	Tyrosine decarboxylase	0.58796	0.513606	0.163577	0.271244	9.47363	20.5337	13.2877	14.4317	21.3904	21.6384	23.5582	22.1957	19.1322	22.5336	24.2257	18.2304	21.0305
HORVU.MOREX.r3.3HG0250860	HORVU.MOREX.r3.3HG0250860.2	WPP domain-associated protein	0.587883	0.669504	0.436208	0.518904	0	1.48238	0.430224	0.637535	2.06991	1.31307	1.00086	1.46128	1.95603	1.7863	2.17435	0.501485	1.60454
HORVU.MOREX.r3.3HG0250860	HORVU.MOREX.r3.3HG0250860.2	WPP domain-associated protein	0.587883	0.669504	0.436208	0.518904	0	1.48238	0.430224	0.637535	2.06991	1.31307	1.00086	1.46128	1.95603	1.7863	2.17435	0.501485	1.60454
HORVU.MOREX.r3.3HG0250860	HORVU.MOREX.r3.3HG0250860.2	WPP domain-associated protein	0.587883	0.669504	0.436208	0.518904	0	1.48238	0.430224	0.637535	2.06991	1.31307	1.00086	1.46128	1.95603	1.7863	2.17435	0.501485	1.60454
HORVU.MOREX.r3.4HG0379320	HORVU.MOREX.r3.4HG0379320.2	Hexosyltransferase	0.587814	0.654445	0.439733	0.493651	0.295645	0.47255	0.480209	0.416135	1.33771	1.14622	0.901286	1.12841	1.37589	1.37539	1.37434	0.790423	1.22901
HORVU.MOREX.r3.4HG0379320	HORVU.MOREX.r3.4HG0379320.2	Hexosyltransferase	0.587814	0.654445	0.439733	0.493651	0.295645	0.47255	0.480209	0.416135	1.33771	1.14622	0.901286	1.12841	1.37589	1.37539	1.37434	0.790423	1.22901
HORVU.MOREX.r3.1HG0073730	HORVU.MOREX.r3.1HG0073730.1	Aldo-keto reductase	0.587642	0.441419	0.100089	0.316935	11.2216	12.5126	10.567	11.4337	20.2487	14.0239	18.7832	17.6853	18.0566	13.197	15.6437	16.6397	15.8842
HORVU.MOREX.r3.2HG0189090	HORVU.MOREX.r3.2HG0189090.1	GTP binding Elongation factor Tu family protein	0.587452	-0.477978	NA	NA	0	1.17837	0	0.39279	3.27838	0	0	1.09279	0	0	0	0	0
HORVU.MOREX.r3.3HG0252370	HORVU.MOREX.r3.3HG0252370.1	Heavy metal transport/detoxification superfamily protein	0.587398	0.509026	NA	NA	0	7.37863e-06	0	2.45954e-06	0.691683	0	0.815931	0.502538	0.471563	0.419099	1.93998e-07	0.801709	0.423093
HORVU.MOREX.r3.1HG0052630	HORVU.MOREX.r3.1HG0052630.1	Methionyl-tRNA formyltransferase	0.586139	-0.309224	0.470437	0.799844	8.21103	15.3638	9.79277	11.1225	13.3563	14.3115	23.9281	17.1986	7.4153	6.61519	11.9221	9.18263	8.7838
HORVU.MOREX.r3.2HG0196510	HORVU.MOREX.r3.2HG0196510.1	senescence-associated family protein (DUF581)	0.586125	0.315149	0.137556	0.635015	10.2422	16.3191	14.5359	13.6991	18.816	26.6016	17.7815	21.0664	13.1115	26.6942	16.1524	13.1927	17.2877
HORVU.MOREX.r3.1HG0092670	HORVU.MOREX.r3.1HG0092670.1	Receptor-like protein kinase	0.585844	0.412734	0.0636102	0.166534	10.6102	17.8357	14.0521	14.166	22.3582	19.3973	23.5332	21.7629	19.2513	19.1507	16.5478	21.8065	19.1891
HORVU.MOREX.r3.2HG0151490	HORVU.MOREX.r3.2HG0151490.1	Kinase family protein	0.58567	0.620203	1	0.67519	2.00921	5.19654	2.07075	3.09217	5.68693	0	9.73685	5.14126	5.86156	4.81535	6.61853	3.8647	5.29003
HORVU.MOREX.r3.1HG0087250	HORVU.MOREX.r3.1HG0087250.1	Calcium binding	0.58525	0.753329	NA	NA	0.270341	0.440808	0.321866	0.344338	1.50557	1.54516	0	1.01691	1.09776	1.63017	0.282227	2.05433	1.26612
HORVU.MOREX.r3.3HG0293930	HORVU.MOREX.r3.3HG0293930.1	LysM domain containing protein	0.585211	0.196851	0.472347	NA	3.24674	5.68669	0	2.97781	4.4229	5.55556	4.92477	4.96774	0.862799	2.44557	6.24848	4.68052	3.55934
HORVU.MOREX.r3.7HG0665990	HORVU.MOREX.r3.7HG0665990.1	Shikimate kinase	0.58507	0.447544	0.119742	0.249135	11.9131	22.6603	15.376	16.6498	23.8155	24.4135	28.201	25.4767	22.7773	27.4637	22.9503	19.086	23.0693
HORVU.MOREX.r3.3HG0267990	HORVU.MOREX.r3.3HG0267990.1	Pol polyprotein	0.584975	0.42607	0.367797	0.482131	14.9847	37.1247	20.8496	24.3197	50.7743	20.6685	39.4967	36.9798	31.4689	31.9826	32.9239	35.6994	33.0187
HORVU.MOREX.r3.6HG0617130	HORVU.MOREX.r3.6HG0617130.1	Glycosyltransferase	0.584627	0.830427	0.0588193	0.0334317	414.149	343.31	394.464	383.974	543.973	651.031	533.978	576.327	599.051	617.981	709.072	808.16	683.566
HORVU.MOREX.r3.2HG0203370	HORVU.MOREX.r3.2HG0203370.1	Lipoate-protein ligase A	0.584548	0.479812	0.104443	0.270052	1.41666	1.18161	1.52954	1.37594	2.49312	2.57844	2.61708	2.56288	1.8114	2.5544	1.97505	2.91271	2.31339
HORVU.MOREX.r3.2HG0180820	HORVU.MOREX.r3.2HG0180820.1	Ammonium transporter	0.583239	0.861664	0.142467	0.0709413	99.8694	63.081	82.5704	81.8403	125.668	127.987	115.681	123.112	128.453	141.9	165.013	162.761	149.532
HORVU.MOREX.r3.2HG0183440	HORVU.MOREX.r3.2HG0183440.1	Mitochondrial intermembrane space import and assembly protein 40	0.582994	0.637125	0.0713658	0.0358373	10.594	14.0424	11.1298	11.9221	15.6932	17.1339	22.2429	18.3567	21.1945	18.111	16.2409	20.8406	19.0968
HORVU.MOREX.r3.4HG0346640	HORVU.MOREX.r3.4HG0346640.1	Aspartic proteinase nepenthesin-1	0.582933	0.517382	0.280547	0.320546	0.409925	1.34689	0.189371	0.648729	1.51957	1.04015	1.84913	1.46962	1.40391	1.63901	0.936385	1.46036	1.35992
HORVU.MOREX.r3.4HG0378870	HORVU.MOREX.r3.4HG0378870.1	Actin cytoskeleton-regulatory complex protein pan1	0.582623	0.109927	NA	NA	0.16465	0.184696	0	0.116449	0	1.36189	0.653989	0.67196	0.0442391	0.775129	0	0	0.204842
HORVU.MOREX.r3.7HG0645760	HORVU.MOREX.r3.7HG0645760.1	Actin cytoskeleton-regulatory complex protein pan1	0.582623	0.109927	NA	NA	0.16465	0.184696	0	0.116449	0	1.36189	0.653989	0.67196	0.0442391	0.775129	0	0	0.204842
HORVU.MOREX.r3.3HG0319130	HORVU.MOREX.r3.3HG0319130.1	'putative beta-1	0.58204	0.291556	0.36054	0.693737	2.83974	4.76954	1.40305	3.00411	3.61372	6.20581	5.1625	4.99401	1.96754	4.92246	5.48206	3.23142	3.90087
HORVU.MOREX.r3.6HG0558220	HORVU.MOREX.r3.6HG0558220.1	Receptor-kinase	0.581916	0.572742	0.0514675	0.0384029	0.819861	0.858077	0.515215	0.731051	1.80187	1.17819	1.79324	1.5911	1.37568	1.93728	1.22378	1.76196	1.57468
HORVU.MOREX.r3.4HG0369420	HORVU.MOREX.r3.4HG0369420.1	NADH dehydrogenase subunit 2	0.580462	-0.135497	NA	NA	0	0	2.58248	0.860827	0	2.55007	2.79757	1.78255	0	2.77606	0	0	0.694015
HORVU.MOREX.r3.1HG0067230	HORVU.MOREX.r3.1HG0067230.1	Sulfite reductase [NADPH] hemoprotein beta-component	0.580244	0.627824	0.0690026	0.0420397	174.212	279.476	240.82	231.503	371.926	300.399	367.521	346.615	406.08	352.208	299.464	375.331	358.271
HORVU.MOREX.r3.4HG0343460	HORVU.MOREX.r3.4HG0343460.2	RNA-binding ASCH domain protein	0.580178	0.24509	0.493391	0.709988	2.1553	3.9636	0.852226	2.32371	3.97248	3.72398	4.21071	3.96906	3.02593	3.7068	1.9305	3.09337	2.93915
HORVU.MOREX.r3.4HG0343460	HORVU.MOREX.r3.4HG0343460.2	RNA-binding ASCH domain protein	0.580178	0.24509	0.493391	0.709988	2.1553	3.9636	0.852226	2.32371	3.97248	3.72398	4.21071	3.96906	3.02593	3.7068	1.9305	3.09337	2.93915
HORVU.MOREX.r3.4HG0343460	HORVU.MOREX.r3.4HG0343460.2	RNA-binding ASCH domain protein	0.580178	0.24509	0.493391	0.709988	2.1553	3.9636	0.852226	2.32371	3.97248	3.72398	4.21071	3.96906	3.02593	3.7068	1.9305	3.09337	2.93915
HORVU.MOREX.r3.4HG0343460	HORVU.MOREX.r3.4HG0343460.2	RNA-binding ASCH domain protein	0.580178	0.24509	0.493391	0.709988	2.1553	3.9636	0.852226	2.32371	3.97248	3.72398	4.21071	3.96906	3.02593	3.7068	1.9305	3.09337	2.93915
HORVU.MOREX.r3.7HG0640970	HORVU.MOREX.r3.7HG0640970.1	CYCLOPS	0.579947	0.306476	0.0560556	0.155189	22.681	28.2181	23.2417	24.7136	43.7625	29.2297	39.3174	37.4365	34.7784	30.0805	24.9412	33.3982	30.7996
HORVU.MOREX.r3.1HG0025340	HORVU.MOREX.r3.1HG0025340.1	SWIB/MDM2 and Plus-3 and GYF domain-containing protein	0.579877	-0.369846	NA	NA	0	4.45742	1.32011	1.92584	3.02531	0	7.09466	3.37332	0	2.78779	2.26904	0	1.26421
HORVU.MOREX.r3.7HG0654290	HORVU.MOREX.r3.7HG0654290.1	Subtilisin-like protease	0.579862	0.839718	0.142806	0.0152258	0.247556	0.400033	0.131469	0.259686	1.4318	0.445908	0.770873	0.88286	1.37865	1.64512	0.9661	1.02797	1.25446
HORVU.MOREX.r3.6HG0563070	HORVU.MOREX.r3.6HG0563070.1	Zinc finger protein	0.579855	0.15676	0.467075	0.845223	9.73556	16.4643	13.4237	13.2079	14.8228	20.4705	25.4161	20.2365	19.4045	18.8738	8.27166	12.8046	14.8386
HORVU.MOREX.r3.7HG0735560	HORVU.MOREX.r3.7HG0735560.1	Receptor-like kinase	0.578412	0.578666	0.0135654	0.0112074	21.2829	27.8063	21.6701	23.5864	39.0377	31.7403	36.3597	35.7126	34.919	37.45	31.9484	38.5588	35.7191
HORVU.MOREX.r3.1HG0055630	HORVU.MOREX.r3.1HG0055630.2	Short-chain dehydrogenase/reductase family protein	0.577844	0.307305	0.308861	0.638686	0.258513	0.318174	1.04461	0.540432	1.52777	1.37441	0.995645	1.29927	0.782001	1.37475	0.496101	0.971636	0.906122
HORVU.MOREX.r3.1HG0055630	HORVU.MOREX.r3.1HG0055630.2	Short-chain dehydrogenase/reductase family protein	0.577844	0.307305	0.308861	0.638686	0.258513	0.318174	1.04461	0.540432	1.52777	1.37441	0.995645	1.29927	0.782001	1.37475	0.496101	0.971636	0.906122
HORVU.MOREX.r3.1HG0014790	HORVU.MOREX.r3.1HG0014790.1	Peptide methionine sulfoxide reductase MsrB	0.577675	0.693856	0.0525745	0.178742	72.2442	67.019	81.4161	73.5598	97.2554	126.996	106.577	110.276	85.6789	118.369	157.976	116.408	119.608
HORVU.MOREX.r3.1HG0060770	HORVU.MOREX.r3.1HG0060770.1	Ethylene-responsive transcription factor	0.577255	0.843316	0.12831	0.1697	29.983	33.5123	43.1879	35.5611	49.1121	66.0191	45.517	53.5494	47.3124	66.19	92.8793	52.0052	64.5967
HORVU.MOREX.r3.4HG0357650	HORVU.MOREX.r3.4HG0357650.3	UPF0161 protein	0.57711	0.193393	0.491543	NA	0.587564	0.56087	1.30482	0.817751	1.79327	1.82241	1.5198	1.71183	2.86827	0.606796	0	0.838962	1.07851
HORVU.MOREX.r3.4HG0357650	HORVU.MOREX.r3.4HG0357650.3	UPF0161 protein	0.57711	0.193393	0.491543	NA	0.587564	0.56087	1.30482	0.817751	1.79327	1.82241	1.5198	1.71183	2.86827	0.606796	0	0.838962	1.07851
HORVU.MOREX.r3.4HG0357650	HORVU.MOREX.r3.4HG0357650.3	UPF0161 protein	0.57711	0.193393	0.491543	NA	0.587564	0.56087	1.30482	0.817751	1.79327	1.82241	1.5198	1.71183	2.86827	0.606796	0	0.838962	1.07851
HORVU.MOREX.r3.3HG0232120	HORVU.MOREX.r3.3HG0232120.1	NBS-LRR disease resistance protein	0.57646	0.67182	0.0738701	0.0472778	3.83791	6.24665	4.03618	4.70691	8.77143	6.43039	7.32839	7.51007	8.73348	8.26591	6.20176	9.16515	8.09158
HORVU.MOREX.r3.6HG0625660	HORVU.MOREX.r3.6HG0625660.1	Serine-rich protein	0.576353	0.0596221	0.185308	0.835495	2.50737	3.07589	2.39399	2.65908	5.17247	4.64435	3.55108	4.45597	2.52989	3.83351	3.13771	1.75277	2.81347
HORVU.MOREX.r3.7HG0721890	HORVU.MOREX.r3.7HG0721890.1	Tryptophan decarboxylase	0.576103	0.274173	0.141983	0.487467	1.36414	3.05389	1.93283	2.11695	3.82138	4.10104	3.018	3.64681	2.70619	2.77101	2.18825	3.41188	2.76933
HORVU.MOREX.r3.3HG0230520	HORVU.MOREX.r3.3HG0230520.1	NBS-LRR disease resistance protein	0.576077	0.184496	0.0410596	0.536054	2.03829	2.319	1.45222	1.9365	3.35455	3.04136	3.73722	3.37771	2.70018	2.47002	1.71628	2.46192	2.3371
HORVU.MOREX.r3.6HG0567120	HORVU.MOREX.r3.6HG0567120.1	F-box protein	0.575531	0.228554	0.517623	0.731466	2.71163	3.03287	7.65228	4.46559	5.48042	3.58068	12.3738	7.14497	6.72567	6.09861	5.31521	3.47578	5.40382
HORVU.MOREX.r3.1HG0085320	HORVU.MOREX.r3.1HG0085320.1	CASP-like protein	0.575246	0.463841	NA	NA	0	0	0	0	0.755503	0	0.714291	0.489931	0.516686	0	1.00015	0	0.379209
HORVU.MOREX.r3.3HG0324070	HORVU.MOREX.r3.3HG0324070.1	Beta-1	0.574973	0.558683	0.0244282	0.0697178	843.748	712.473	817.123	791.115	1179.46	1135.39	1222.07	1178.97	1070.7	1080.2	1202.11	1309.89	1165.72
HORVU.MOREX.r3.4HG0412340	HORVU.MOREX.r3.4HG0412340.1	Alpha/beta hydrolase related protein	0.574911	0.43435	0.00587969	0.0751021	25.4094	25.8568	25.97	25.7454	39.1097	39.643	37.766	38.8396	30.9153	34.8185	34.1788	40.6518	35.1411
HORVU.MOREX.r3.7HG0669290	HORVU.MOREX.r3.7HG0669290.1	Jasmonate zim-domain protein	0.57458	0.132991	0.362668	NA	1.02884	0	0.239445	0.422762	0.811099	1.16181	1.38361	1.11884	0.494694	0.48713	0.415305	0.843472	0.56015
HORVU.MOREX.r3.5HG0509430	HORVU.MOREX.r3.5HG0509430.1	Basic helix-loop-helix (BHLH) family transcription factor	0.574201	0.164715	0.0278813	0.556662	8.87047	13.2491	11.6934	11.271	17.1667	17.8105	16.8319	17.2697	11.9957	13.8241	10.8052	14.3954	12.7551
HORVU.MOREX.r3.4HG0405160	HORVU.MOREX.r3.4HG0405160.1	Glutathione S-transferase	0.574118	0.322945	0.454346	0.698483	0.791137	0.374982	0.900128	0.688749	0.86407	1.74603	1.93236	1.51415	1.37933	0.736512	1.69371	0.640148	1.11242
HORVU.MOREX.r3.5HG0530810	HORVU.MOREX.r3.5HG0530810.1	Ammonium transporter	0.573989	0.736297	0.269404	0.189137	13.1777	7.64476	7.01742	9.27996	15.5268	15.9125	11.47	14.3031	14.4629	13.7687	17.4005	18.8692	16.1253
HORVU.MOREX.r3.5HG0458900	HORVU.MOREX.r3.5HG0458900.1	Werner Syndrome-like exonuclease	0.573777	0.240761	NA	NA	0	0	0.286782	0.095594	0.507754	0.596589	0.787754	0.630699	0.459802	0.550355	0.168126	0	0.294571
HORVU.MOREX.r3.1HG0079920	HORVU.MOREX.r3.1HG0079920.1	Disease resistance protein (NBS-LRR class) family	0.573441	0.471791	0.0578539	0.0476403	4.98341	4.85989	4.351	4.73143	6.97445	6.258	9.35384	7.52876	6.7027	6.97996	5.81416	8.29728	6.94853
HORVU.MOREX.r3.6HG0551770	HORVU.MOREX.r3.6HG0551770.1	Trypsin inhibitor	0.57331	0.520923	0.290371	0.559292	11.4484	19.928	11.2466	14.2077	17.5309	18.1662	29.1869	21.628	17.9439	13.8604	20.9721	30.5079	20.8211
HORVU.MOREX.r3.3HG0327860	HORVU.MOREX.r3.3HG0327860.1	Hepatocyte nuclear factor 1-beta	0.572405	0	NA	NA	0	0	0	0	0	1.461	0	0.487	0	0	0	0	0
HORVU.MOREX.r3.2HG0100720	HORVU.MOREX.r3.2HG0100720.1	Receptor lectin kinase	0.572312	0.502407	0.0472094	0.0657263	2.33504	2.46221	2.71624	2.5045	4.74657	3.48506	4.40093	4.21085	4.42051	3.70744	3.44171	4.28787	3.96438
HORVU.MOREX.r3.3HG0268430	HORVU.MOREX.r3.3HG0268430.1	Cytokinin riboside 5'-monophosphate phosphoribohydrolase	0.57215	0.280768	NA	NA	0.304159	0	0.172448	0.158869	0.829342	1.17084	0.168621	0.722934	0.601558	0	1.02981	0	0.407842
HORVU.MOREX.r3.4HG0395350	HORVU.MOREX.r3.4HG0395350.1	DUF247 domain protein	0.572138	0.107318	0.365201	0.870341	0.447345	0.60975	0.620406	0.559167	1.641	1.08304	1.23012	1.31805	0.613276	0.511463	0.625442	0.968108	0.679572
HORVU.MOREX.r3.6HG0605860	HORVU.MOREX.r3.6HG0605860.1	Transmembrane protein	0.572055	0.410348	0.00823641	0.0371378	780.445	1068.79	760.14	869.792	1301.66	1298.98	1280.02	1293.55	1047.23	1122.29	1199.36	1256.27	1156.29
HORVU.MOREX.r3.2HG0157260	HORVU.MOREX.r3.2HG0157260.1	NAD(P)H dehydrogenase (Quinone)	0.571912	0.632724	0.0820624	0.0248088	22.3519	20.0937	22.2356	21.5604	26.7107	33.6784	37.2185	32.5359	29.9843	35.6807	34.0861	36.1676	33.9797
HORVU.MOREX.r3.1HG0002380	HORVU.MOREX.r3.1HG0002380.1	12-oxophytodienoate reductase-like protein	0.571715	0.671741	0.00838885	0.00430797	108.894	139.729	132.992	127.205	191.464	175.973	201.212	189.55	201.034	209.38	198.082	204.423	203.23
HORVU.MOREX.r3.7HG0748530	HORVU.MOREX.r3.7HG0748530.1	Dirigent protein	0.571206	0.604431	0.0727749	0.167549	428.278	324.723	372.533	375.178	570.648	528.679	574.409	557.912	484.065	515.346	667.891	616.431	570.933
HORVU.MOREX.r3.7HG0646420	HORVU.MOREX.r3.7HG0646420.1	RNA-directed DNA polymerase (reverse transcriptase)-related family protein	0.571184	0.628644	0.359737	0.333658	0.489634	0.286936	1.12082	0.632463	1.91849	0.794919	1.56285	1.42542	1.69755	1.54584	1.77727	1.07522	1.52397
HORVU.MOREX.r3.3HG0281110	HORVU.MOREX.r3.3HG0281110.1	Alpha/beta-Hydrolases superfamily protein	0.570478	0.421577	0.100462	0.0463981	15.1888	17.4177	13.1379	15.2481	26.9873	17.4745	24.9244	23.1287	19.7815	22.3467	20.1157	20.8065	20.7626
HORVU.MOREX.r3.3HG0298480	HORVU.MOREX.r3.3HG0298480.1	Serine hydroxymethyltransferase	0.570214	0.639869	0.00713904	0.00783316	30.3795	38.6463	35.2276	34.7511	53.3588	48.2955	54.5895	52.0813	59.4552	50.9829	48.6799	59.7099	54.707
HORVU.MOREX.r3.3HG0314600	HORVU.MOREX.r3.3HG0314600.1	Glutaredoxin family protein	0.570166	-0.343156	NA	NA	4.27655	3.74025	3.0525	3.68977	12.1884	3.28938	2.41083	5.96287	0.858636	4.8232	2.03457	3.07165	2.69701
HORVU.MOREX.r3.2HG0188750	HORVU.MOREX.r3.2HG0188750.1	Haloacid dehalogenase-like hydrolase superfamily protein	0.570162	8.01317e-06	0.0953148	NA	0	0	0	0	0.238747	0.761078	0.454246	0.48469	0	0	2.22173e-05	0	5.55433e-06
HORVU.MOREX.r3.2HG0188750	HORVU.MOREX.r3.2HG0188750.1	Haloacid dehalogenase-like hydrolase superfamily protein	0.570162	8.01317e-06	0.0953148	NA	0	0	0	0	0.238747	0.761078	0.454246	0.48469	0	0	2.22173e-05	0	5.55433e-06
HORVU.MOREX.r3.7HG0752310	HORVU.MOREX.r3.7HG0752310.1	2-oxoglutarate (2OG) and Fe(II)-dependent oxygenase superfamily protein	0.570032	0.527249	0.339355	0.428414	0	0.42547	0.265158	0.230209	0.856332	0.349915	1.2727	0.826316	0.653784	1.19302	0.963645	0.281355	0.772951
HORVU.MOREX.r3.5HG0517140	HORVU.MOREX.r3.5HG0517140.1	Calcium-dependent protein kinase	0.569074	0.46948	0.0231735	0.0850902	22.2191	18.3021	19.1265	19.8826	31.3361	28.4343	30.1719	29.9808	25.5269	29.733	25.0223	31.3747	27.9142
HORVU.MOREX.r3.2HG0178930	HORVU.MOREX.r3.2HG0178930.1	Hydroxycinnamoyl-CoA shikimate/quinate hydroxycinnamoyltransferase	0.568591	0.755954	0.00587969	0.00740802	88.3033	86.3776	87.7845	87.4885	137.384	124.016	129.305	130.235	135.441	147.29	145.916	165.092	148.435
HORVU.MOREX.r3.6HG0564570	HORVU.MOREX.r3.6HG0564570.1	Lectin receptor kinase	0.568456	0.401112	0.28466	0.496716	0.186062	0.896113	0.527014	0.536396	1.78771	0.67031	1.37711	1.27838	0.643164	0.652596	1.10269	1.71695	1.02885
HORVU.MOREX.r3.5HG0526120	HORVU.MOREX.r3.5HG0526120.1	Actin depolymerizing factor	0.568118	0.62151	0.555374	0.243676	3.71592	4.78485	4.02098	4.17392	2.67673	7.3684	9.96724	6.67079	6.0597	6.27067	10.0884	5.42119	6.95999
HORVU.MOREX.r3.5HG0520010	HORVU.MOREX.r3.5HG0520010.1	rRNA N-glycosidase	0.568099	0.298254	0.189659	0.635288	1.0753	1.18811	1.60119	1.2882	1.95284	3.24536	1.97904	2.39241	0.989587	2.94869	1.50399	1.81252	1.8137
HORVU.MOREX.r3.1HG0082380	HORVU.MOREX.r3.1HG0082380.1	Malate dehydrogenase	0.567933	0.624183	0.00585585	0.00566887	32.6697	36.32	33.2141	34.0679	55.2398	48.8144	48.8997	50.9846	51.2681	58.9456	53.8406	48.1518	53.0515
HORVU.MOREX.r3.5HG0520830	HORVU.MOREX.r3.5HG0520830.2	Actin cross-linking protein	0.567086	0.413844	0.0135654	0.0871873	10.7494	12.0805	11.8246	11.5515	17.7352	16.8997	18.1513	17.5954	13.6627	15.4575	16.7644	17.0014	15.7215
HORVU.MOREX.r3.5HG0520830	HORVU.MOREX.r3.5HG0520830.2	Actin cross-linking protein	0.567086	0.413844	0.0135654	0.0871873	10.7494	12.0805	11.8246	11.5515	17.7352	16.8997	18.1513	17.5954	13.6627	15.4575	16.7644	17.0014	15.7215
HORVU.MOREX.r3.7HG0746670	HORVU.MOREX.r3.7HG0746670.1	DUF668 family protein	0.567042	0.473468	0.00551687	0.0158417	26.0137	29.0144	26.6296	27.2192	41.0545	39.0141	42.3503	40.8063	37.3482	35.8774	37.9506	41.547	38.1808
HORVU.MOREX.r3.4HG0383400	HORVU.MOREX.r3.4HG0383400.1	Protein COBRA	0.566922	0.488447	0.0215601	0.0395725	4.53323	4.17887	5.18749	4.6332	7.73111	7.24213	7.06113	7.34479	6.74662	7.43	5.95206	7.48334	6.90301
HORVU.MOREX.r3.7HG0648200	HORVU.MOREX.r3.7HG0648200.1	RNA-directed DNA polymerase (reverse transcriptase)-related family protein	0.566748	0.453197	0.262861	0.51361	0.528102	1.08918	0.771228	0.79617	2.02855	1.12159	1.83122	1.66045	1.98829	0.897164	1.20407	1.74681	1.45908
HORVU.MOREX.r3.4HG0331330	HORVU.MOREX.r3.4HG0331330.1	Receptor-like protein kinase	0.566741	0.352865	0.0296793	0.0706319	0.126671	0.176088	0.133844	0.145534	0.543287	0.907856	0.639062	0.696735	0.469171	0.512476	0.417574	0.452601	0.462956
HORVU.MOREX.r3.7HG0738340	HORVU.MOREX.r3.7HG0738340.1	Haloacid dehalogenase-like hydrolase domain-containing protein 3	0.566638	0.772962	0.0617022	0.0184795	50.8504	48.2555	43.6888	47.5982	75.3978	79.0911	58.443	70.9773	71.4657	87.5764	92.7239	76.4077	82.0434
HORVU.MOREX.r3.7HG0738340	HORVU.MOREX.r3.7HG0738340.1	Haloacid dehalogenase-like hydrolase domain-containing protein 3	0.566638	0.772962	0.0617022	0.0184795	50.8504	48.2555	43.6888	47.5982	75.3978	79.0911	58.443	70.9773	71.4657	87.5764	92.7239	76.4077	82.0434
HORVU.MOREX.r3.7HG0680330	HORVU.MOREX.r3.7HG0680330.1	Actin cytoskeleton-regulatory complex protein pan1	0.566147	0.21968	NA	NA	0.329301	0.393842	0.6259	0.449681	2.31086	0.407376	0.7208	1.14635	1.3925	0	0.785962	0.57401	0.688118
HORVU.MOREX.r3.4HG0387910	HORVU.MOREX.r3.4HG0387910.1	ATP synthase subunit alpha	0.566121	-0.436502	NA	NA	0	2.19491	1.74037	1.31176	0	3.59365	3.67429	2.42265	1.75936	0	1.0735	0	0.708215
HORVU.MOREX.r3.4HG0413890	HORVU.MOREX.r3.4HG0413890.1	Alpha/beta-Hydrolases superfamily protein	0.565984	0.505354	0.00863777	0.150132	20.9106	20.941	21.909	21.2535	33.0398	30.7494	32.043	31.9441	24.076	30.3825	32.2371	35.6574	30.5882
HORVU.MOREX.r3.3HG0315350	HORVU.MOREX.r3.3HG0315350.1	Receptor protein kinase-like	0.565976	0.510687	0.0332526	0.190048	23.3331	23.8401	20.4405	22.5379	36.5378	27.9122	37.0857	33.8452	33.1708	28.0677	26.5845	42.3175	32.5351
HORVU.MOREX.r3.3HG0283580	HORVU.MOREX.r3.3HG0283580.1	Cellulose synthase	0.565906	0.784565	0.0421879	0.173594	52.4645	41.7784	47.8222	47.355	71.2025	70.3196	70.2202	70.5808	64.4865	65.3545	105.587	93.7522	82.2951
HORVU.MOREX.r3.3HG0226260	HORVU.MOREX.r3.3HG0226260.1	Receptor-like kinase	0.565712	0.403316	0.0605447	0.103389	0.211806	0.0449242	0.0926794	0.11647	0.654169	0.591381	0.711972	0.652507	0.611273	0.378631	0.341585	0.574835	0.476581
HORVU.MOREX.r3.3HG0226270	HORVU.MOREX.r3.3HG0226270.1	Receptor-like kinase	0.565712	0.403316	0.0605447	0.103389	0.211806	0.0449242	0.0926794	0.11647	0.654169	0.591381	0.711972	0.652507	0.611273	0.378631	0.341585	0.574835	0.476581
HORVU.MOREX.r3.2HG0190260	HORVU.MOREX.r3.2HG0190260.1	SHR5-receptor-like kinase	0.56536	0.542396	0.0163002	0.0353873	16.3971	16.7076	14.0263	15.7103	25.8721	20.5929	24.7167	23.7272	23.1902	22.5675	20.0943	27.495	23.3367
HORVU.MOREX.r3.6HG0597670	HORVU.MOREX.r3.6HG0597670.1	Beta-1	0.564866	0.380918	0.066156	0.223274	0.229102	0.320081	0.488551	0.345911	1.07336	0.946933	0.952526	0.99094	0.881472	0.848199	0.533146	0.747605	0.752606
HORVU.MOREX.r3.5HG0448080	HORVU.MOREX.r3.5HG0448080.1	Polyol transporter	0.563758	0.686957	0.00939106	0.142826	18.1692	17.2155	18.4665	17.9504	28.4682	25.642	26.9224	27.0109	21.0252	29.3781	31.6014	36.0271	29.508
HORVU.MOREX.r3.3HG0226150	HORVU.MOREX.r3.3HG0226150.1	Protein kinase family protein	0.563578	0.284827	0.0131409	0.167023	13.4766	18.7682	15.6321	15.959	23.9926	22.9799	25.22	24.0642	18.7086	18.8873	19.2358	21.8103	19.6605
HORVU.MOREX.r3.2HG0161500	HORVU.MOREX.r3.2HG0161500.1	HAT dimerization domain-containing protein	0.563441	0.207386	NA	NA	0	0.501779	0.485951	0.329243	1.48143	0.943654	0.467943	0.964342	0.33453	0.247294	0.844003	0.713121	0.534737
HORVU.MOREX.r3.2HG0172110	HORVU.MOREX.r3.2HG0172110.1	Dihydrofolate reductase	0.56324	0.591151	0.0164197	0.0203457	28.0688	28.2959	25.8823	27.4157	40.3024	40.1957	42.4615	40.9865	45.6326	38.3905	38.0824	45.1214	41.8067
HORVU.MOREX.r3.6HG0628400	HORVU.MOREX.r3.6HG0628400.1	U-box domain-containing family protein	0.563098	0.521933	0.476742	0.544048	2.51248	0.553645	2.0703	1.71214	1.62329	2.94411	4.45367	3.00702	2.0648	2.88913	4.25222	2.37107	2.89431
HORVU.MOREX.r3.3HG0240580	HORVU.MOREX.r3.3HG0240580.1	Glycosyltransferase	0.56291	0.244666	0.015941	0.28117	123.773	114.812	108.375	115.653	190.729	156.437	166.811	171.326	139.76	140.113	115.855	153.124	137.213
HORVU.MOREX.r3.4HG0383900	HORVU.MOREX.r3.4HG0383900.1	DUF1262 family protein	0.562878	0.524343	0.166321	0.378131	29.1623	17.6155	22.9874	23.2551	34.8175	35.3424	34.3298	34.8299	31.2958	26.8588	35.6038	41.7838	33.8856
HORVU.MOREX.r3.1HG0074210	HORVU.MOREX.r3.1HG0074210.1	Phosphate transporter	0.562515	0.53355	0.0133127	0.0372456	10.0568	12.8715	11.0924	11.3402	17.2359	15.8274	18.6104	17.2246	15.6851	17.5664	14.3058	19.892	16.8623
HORVU.MOREX.r3.1HG0007610	HORVU.MOREX.r3.1HG0007610.1	Cortactin-binding protein 2	0.562222	0.0788847	NA	NA	0	0	0.367864	0.122621	0.377442	1.59535	0	0.657597	0	0.742856	0	0	0.185714
HORVU.MOREX.r3.5HG0460580	HORVU.MOREX.r3.5HG0460580.1	NADH-ubiquinone oxidoreductase chain 5	0.56194	0.878566	NA	0.592771	1.26357	7.42565	2.62654	3.77192	3.05243	3.86046	11.2208	6.04456	8.82861	8.26773	4.24313	9.75413	7.7734
HORVU.MOREX.r3.5HG0503630	HORVU.MOREX.r3.5HG0503630.1	Serine/threonine-protein kinase	0.561574	0.450129	0.0361664	0.0315085	0.0263659	0.060068	0.083809	0.0567476	0.699261	0.351925	0.627708	0.559631	0.404606	0.553861	0.31886	0.497427	0.443688
HORVU.MOREX.r3.7HG0678210	HORVU.MOREX.r3.7HG0678210.1	Acetylglutamate kinase	0.561409	0.267778	0.125051	0.555556	9.17187	17.257	12.8705	13.0998	20.4029	17.2987	21.72	19.8072	16.5976	19.4785	11.5914	16.2344	15.9755
HORVU.MOREX.r3.5HG0535920	HORVU.MOREX.r3.5HG0535920.1	AIG2-like (Avirulence induced gene) family protein	0.561197	0.635336	0.0532092	0.150132	87.773	70.4095	81.5519	79.9115	130.971	109.477	114.705	118.384	96.7551	121.409	141.877	138.678	124.68
HORVU.MOREX.r3.1HG0087370	HORVU.MOREX.r3.1HG0087370.1	ATP-dependent DNA helicase Q-like 1	0.561031	0.443113	NA	NA	0	0	0	0	0	1.42597	0	0.475323	0	1.43814	0	0	0.359535
HORVU.MOREX.r3.4HG0390620	HORVU.MOREX.r3.4HG0390620.1	myosin-binding protein (Protein of unknown function	0.560679	0.404583	0.00651626	0.0717534	13.5916	16.9269	15.3588	15.2924	24.2148	21.1861	23.6913	23.0307	19.9677	20.8857	17.2155	24.1967	20.5664
HORVU.MOREX.r3.3HG0306200	HORVU.MOREX.r3.3HG0306200.1	pfkB-like carbohydrate kinase family protein	0.560504	0.462262	0.00698148	0.0185628	92.5294	106.251	88.6085	95.7963	144.688	145.409	135.164	141.754	121.72	139.933	133.196	134.576	132.356
HORVU.MOREX.r3.6HG0634250	HORVU.MOREX.r3.6HG0634250.1	Protein DETOXIFICATION	0.560422	0.443537	0.517704	0.606883	0	2.14653	2.60747	1.58467	1.53885	2.1745	4.72148	2.81161	3.39602	2.273	1.37165	3.01924	2.51498
HORVU.MOREX.r3.6HG0634250	HORVU.MOREX.r3.6HG0634250.1	Protein DETOXIFICATION	0.560422	0.443537	0.517704	0.606883	0	2.14653	2.60747	1.58467	1.53885	2.1745	4.72148	2.81161	3.39602	2.273	1.37165	3.01924	2.51498
HORVU.MOREX.r3.6HG0634250	HORVU.MOREX.r3.6HG0634250.1	Protein DETOXIFICATION	0.560422	0.443537	0.517704	0.606883	0	2.14653	2.60747	1.58467	1.53885	2.1745	4.72148	2.81161	3.39602	2.273	1.37165	3.01924	2.51498
HORVU.MOREX.r3.5HG0524820	HORVU.MOREX.r3.5HG0524820.1	DCD (Development and cell death) domain protein	0.559811	0.580855	0.00643675	0.00605697	182.879	194.174	204.832	193.962	295.153	286.878	277.134	286.388	284.28	303.191	277.916	297.057	290.611
HORVU.MOREX.r3.4HG0399890	HORVU.MOREX.r3.4HG0399890.1	Sulfate transporter	0.559628	0.505476	0.0832394	0.0680371	13.826	23.3295	17.0112	18.0556	25.5847	29.4402	26.2325	27.0858	25.3833	27.1484	24.3825	27.2903	26.0511
HORVU.MOREX.r3.3HG0325300	HORVU.MOREX.r3.3HG0325300.1	Abscisic stress ripening	0.559551	-0.218226	NA	NA	1.1555	1.00437	0	0.719957	0.935711	2.34841	1.32055	1.53489	0	0	0	1.91405	0.478513
HORVU.MOREX.r3.6HG0574410	HORVU.MOREX.r3.6HG0574410.1	Receptor-like protein kinase	0.559271	0.480425	0.0150476	0.105858	14.819	15.0946	16.1694	15.361	24.003	24.8144	20.5076	23.1083	20.4833	18.4654	23.0555	25.3003	21.8261
HORVU.MOREX.r3.1HG0089920	HORVU.MOREX.r3.1HG0089920.2	Caffeic acid-O-methyltransferase	0.557923	0.229101	0.0738701	0.587493	3.73677	3.64387	3.20267	3.52777	6.61957	5.46362	4.91346	5.66555	5.09659	4.78112	3.21767	4.1327	4.30702
HORVU.MOREX.r3.1HG0089920	HORVU.MOREX.r3.1HG0089920.2	O-methyltransferase	0.557923	0.229101	0.0738701	0.587493	3.73677	3.64387	3.20267	3.52777	6.61957	5.46362	4.91346	5.66555	5.09659	4.78112	3.21767	4.1327	4.30702
HORVU.MOREX.r3.1HG0089920	HORVU.MOREX.r3.1HG0089920.2	Caffeic acid-O-methyltransferase	0.557923	0.229101	0.0738701	0.587493	3.73677	3.64387	3.20267	3.52777	6.61957	5.46362	4.91346	5.66555	5.09659	4.78112	3.21767	4.1327	4.30702
HORVU.MOREX.r3.5HG0424270	HORVU.MOREX.r3.5HG0424270.2	TATA-box-binding protein	0.55714	0.432638	0.267581	0.493651	4.64018	4.37146	4.78692	4.59952	5.53569	5.87506	10.3058	7.23885	6.81699	7.46964	4.9397	7.00434	6.55767
HORVU.MOREX.r3.5HG0424270	HORVU.MOREX.r3.5HG0424270.2	TATA-box-binding protein	0.55714	0.432638	0.267581	0.493651	4.64018	4.37146	4.78692	4.59952	5.53569	5.87506	10.3058	7.23885	6.81699	7.46964	4.9397	7.00434	6.55767
HORVU.MOREX.r3.5HG0424270	HORVU.MOREX.r3.5HG0424270.2	TATA-box-binding protein	0.55714	0.432638	0.267581	0.493651	4.64018	4.37146	4.78692	4.59952	5.53569	5.87506	10.3058	7.23885	6.81699	7.46964	4.9397	7.00434	6.55767
HORVU.MOREX.r3.3HG0306390	HORVU.MOREX.r3.3HG0306390.1	Polygalacturonase	0.556677	0.518976	0.174692	0.258592	24.4033	39.3958	20.0894	27.9628	39.1122	43.7794	41.9107	41.6008	35.5653	39.0044	43.9293	43.5087	40.5019
HORVU.MOREX.r3.2HG0172990	HORVU.MOREX.r3.2HG0172990.1	Receptor kinase-like protein	0.556637	0.53359	0.00587969	0.00916413	45.9094	52.4763	44.7928	47.7262	73.4714	65.7799	72.7534	70.6682	67.662	71.9542	62.5254	75.9881	69.5324
HORVU.MOREX.r3.7HG0637270	HORVU.MOREX.r3.7HG0637270.2	Ribonuclease H	0.556462	0.446573	NA	0.616663	0.224649	0.159719	0.174799	0.186389	0.855637	0	1.37868	0.744772	0.977948	0.358804	0.324779	0.805709	0.61681
HORVU.MOREX.r3.7HG0637270	HORVU.MOREX.r3.7HG0637270.2	Ribonuclease H	0.556462	0.446573	NA	0.616663	0.224649	0.159719	0.174799	0.186389	0.855637	0	1.37868	0.744772	0.977948	0.358804	0.324779	0.805709	0.61681
HORVU.MOREX.r3.3HG0275710	HORVU.MOREX.r3.3HG0275710.1	ADP	0.555921	0.599736	0.0450221	0.00806987	42.7821	54.2412	48.1929	48.4054	78.9221	57.0627	78.9089	71.6312	78.4875	78.1062	60.8663	78.0235	73.8709
HORVU.MOREX.r3.2HG0202460	HORVU.MOREX.r3.2HG0202460.1	C2 domain-containing protein	0.555864	0.530834	0.0292422	0.069873	25.3543	23.6596	23.4648	24.1596	41.5226	32.4435	33.9913	35.9858	30.7607	34.0197	36.0249	40.5933	35.3496
HORVU.MOREX.r3.5HG0448670	HORVU.MOREX.r3.5HG0448670.3	Cornichon protein	0.555352	0.121658	0.414021	1	2.61007	3.38694	1.38522	2.46074	4.0989	5.84588	2.31219	4.08566	1.92115	4.63995	2.62632	1.87352	2.76524
HORVU.MOREX.r3.5HG0448670	HORVU.MOREX.r3.5HG0448670.3	Cornichon protein	0.555352	0.121658	0.414021	1	2.61007	3.38694	1.38522	2.46074	4.0989	5.84588	2.31219	4.08566	1.92115	4.63995	2.62632	1.87352	2.76524
HORVU.MOREX.r3.5HG0448670	HORVU.MOREX.r3.5HG0448670.3	Cornichon protein	0.555352	0.121658	0.414021	1	2.61007	3.38694	1.38522	2.46074	4.0989	5.84588	2.31219	4.08566	1.92115	4.63995	2.62632	1.87352	2.76524
HORVU.MOREX.r3.3HG0229400	HORVU.MOREX.r3.3HG0229400.1	Receptor-like protein kinase	0.555295	0.497458	0.149994	0.0711153	2.91026	2.69472	2.05028	2.55175	5.73558	3.28973	3.63227	4.21919	4.71479	3.64473	3.76061	3.93625	4.0141
HORVU.MOREX.r3.2HG0102660	HORVU.MOREX.r3.2HG0102660.1	Serine/threonine-protein kinase	0.555263	0.531512	0.0472094	0.0379608	5.17665	5.35244	4.28437	4.93782	8.03056	6.24246	8.90273	7.72525	7.21102	9.14704	6.49202	7.48106	7.58279
HORVU.MOREX.r3.2HG0102660	HORVU.MOREX.r3.2HG0102660.1	Serine/threonine-protein kinase	0.555263	0.531512	0.0472094	0.0379608	5.17665	5.35244	4.28437	4.93782	8.03056	6.24246	8.90273	7.72525	7.21102	9.14704	6.49202	7.48106	7.58279
HORVU.MOREX.r3.5HG0444960	HORVU.MOREX.r3.5HG0444960.1	Respiratory burst oxidase	0.553589	0.849046	1	0.307579	17.146	23.1279	32.0487	24.1075	21.4927	73.5821	12.4786	35.8511	33.881	44.3381	68.2226	30.4641	44.2264
HORVU.MOREX.r3.1HG0019260	HORVU.MOREX.r3.1HG0019260.1	Aminotransferase	0.553563	0.805043	0.0331412	0.0028329	64.2085	68.7592	65.2341	66.0673	106.414	105.09	80.801	97.435	113.394	124.266	112.754	114.305	116.18
HORVU.MOREX.r3.1HG0019260	HORVU.MOREX.r3.1HG0019260.1	Aminotransferase	0.553563	0.805043	0.0331412	0.0028329	64.2085	68.7592	65.2341	66.0673	106.414	105.09	80.801	97.435	113.394	124.266	112.754	114.305	116.18
HORVU.MOREX.r3.5HG0475280	HORVU.MOREX.r3.5HG0475280.1	TTF-type zinc finger protein with HAT dimerization domain-containing protein	0.553393	0	NA	NA	0	0	0	0	0	0	1.4026	0.467533	0	0	0	0	0
HORVU.MOREX.r3.1HG0053920	HORVU.MOREX.r3.1HG0053920.1	RING/U-box superfamily protein	0.553211	0.099664	0.33431	1	2.33221	0.878148	2.77195	1.9941	3.29956	3.22035	3.66026	3.39339	3.89861	2.26295	1.20549	1.46596	2.20825
HORVU.MOREX.r3.1HG0053920	HORVU.MOREX.r3.1HG0053920.1	RING/U-box superfamily protein	0.553211	0.099664	0.33431	1	2.33221	0.878148	2.77195	1.9941	3.29956	3.22035	3.66026	3.39339	3.89861	2.26295	1.20549	1.46596	2.20825
HORVU.MOREX.r3.7HG0639100	HORVU.MOREX.r3.7HG0639100.2	6-phosphogluconate dehydrogenase	0.552957	0.434017	0.63442	0.270782	0	0.581457	0	0.193819	0.308629	0	1.94569	0.75144	0.690734	0.637746	0.811697	0.311174	0.612838
HORVU.MOREX.r3.7HG0639100	HORVU.MOREX.r3.7HG0639100.2	6-phosphogluconate dehydrogenase	0.552957	0.434017	0.63442	0.270782	0	0.581457	0	0.193819	0.308629	0	1.94569	0.75144	0.690734	0.637746	0.811697	0.311174	0.612838
HORVU.MOREX.r3.7HG0639100	HORVU.MOREX.r3.7HG0639100.2	6-phosphogluconate dehydrogenase	0.552957	0.434017	0.63442	0.270782	0	0.581457	0	0.193819	0.308629	0	1.94569	0.75144	0.690734	0.637746	0.811697	0.311174	0.612838
HORVU.MOREX.r3.7HG0639100	HORVU.MOREX.r3.7HG0639100.2	6-phosphogluconate dehydrogenase	0.552957	0.434017	0.63442	0.270782	0	0.581457	0	0.193819	0.308629	0	1.94569	0.75144	0.690734	0.637746	0.811697	0.311174	0.612838
HORVU.MOREX.r3.7HG0639100	HORVU.MOREX.r3.7HG0639100.2	6-phosphogluconate dehydrogenase	0.552957	0.434017	0.63442	0.270782	0	0.581457	0	0.193819	0.308629	0	1.94569	0.75144	0.690734	0.637746	0.811697	0.311174	0.612838
HORVU.MOREX.r3.7HG0651350	HORVU.MOREX.r3.7HG0651350.1	Polyubiquitin	0.552821	1.05069	NA	NA	0.702126	0.290257	0	0.330794	0.844351	2.01228	0	0.95221	1.73211	1.71353	2.60365	0.977786	1.75677
HORVU.MOREX.r3.6HG0546450	HORVU.MOREX.r3.6HG0546450.1	70 kDa heat shock protein	0.552591	0.817694	0.377115	0.21332	0.0641715	0.837759	0.416288	0.439406	1.32399	0.470775	1.53884	1.1112	2.23627	1.22399	0.916622	1.77143	1.53708
HORVU.MOREX.r3.1HG0081130	HORVU.MOREX.r3.1HG0081130.1	RING/U-box superfamily protein	0.552382	-0.178173	NA	NA	0	0.39435	0	0.13145	0.379333	0.528989	1.06951	0.659277	0	0	0	0	0
HORVU.MOREX.r3.4HG0384560	HORVU.MOREX.r3.4HG0384560.1	Pyruvate decarboxylase	0.552183	0.755666	0.255207	0.0572988	100.986	113.808	119.118	111.304	168.75	208.966	113.299	163.672	148.875	193.779	230.122	181.685	188.615
HORVU.MOREX.r3.3HG0322070	HORVU.MOREX.r3.3HG0322070.1	Calcium-binding protein	0.552178	0.441604	0.341192	0.612512	6.89987	9.91342	6.12032	7.64454	11.5383	11.9394	11.5487	11.6755	9.09424	10.0304	10.3213	13.5151	10.7403
HORVU.MOREX.r3.1HG0064000	HORVU.MOREX.r3.1HG0064000.1	Protein translocase secy subunit	0.551929	0.414875	0.029895	0.0592399	7.10667	7.65307	6.38098	7.04691	12.3806	8.83837	11.1724	10.7971	9.01081	10.1021	8.83948	10.9596	9.728
HORVU.MOREX.r3.3HG0317910	HORVU.MOREX.r3.3HG0317910.1	Eukaryotic peptide chain release factor subunit 1-1	0.551543	0.439476	0.0722872	0.0950285	2.59865	2.95517	2.33951	2.63111	3.97503	3.51424	5.47657	4.32195	3.94148	4.34707	3.34914	4.05907	3.92419
HORVU.MOREX.r3.4HG0361530	HORVU.MOREX.r3.4HG0361530.1	Glycosyltransferase	0.551477	0.422681	NA	NA	0	0	0.768411	0.256137	0.255978	1.90428	0.362669	0.840976	0	2.0147	0.720286	0	0.683747
HORVU.MOREX.r3.4HG0368890	HORVU.MOREX.r3.4HG0368890.2	ABC transporter (ATP-binding protein)	0.551414	0.35794	0.300382	0.588194	0.886148	1.94482	0.8871	1.23936	3.49688	1.68615	1.66244	2.28182	2.8096	2.08844	1.42071	1.16104	1.86995
HORVU.MOREX.r3.4HG0368890	HORVU.MOREX.r3.4HG0368890.2	ABC transporter (ATP-binding protein)	0.551414	0.35794	0.300382	0.588194	0.886148	1.94482	0.8871	1.23936	3.49688	1.68615	1.66244	2.28182	2.8096	2.08844	1.42071	1.16104	1.86995
HORVU.MOREX.r3.7HG0744600	HORVU.MOREX.r3.7HG0744600.1	Carbonic anhydrase	0.55108	0.292797	0.134074	0.55699	36.3855	28.1935	25.5342	30.0377	43.2006	45.5742	44.653	44.4759	32.6921	41.4112	35.0514	38.9318	37.0216
HORVU.MOREX.r3.3HG0316550	HORVU.MOREX.r3.3HG0316550.1	Alpha/beta-Hydrolases superfamily protein	0.551026	0.20313	NA	NA	0	0.262575	0.375448	0.212674	0.651464	0.739222	0.939482	0.776723	0.514543	0.588876	0.480671	0	0.396022
HORVU.MOREX.r3.5HG0474130	HORVU.MOREX.r3.5HG0474130.1	WRKY transcription factor	0.551025	0.928571	0.0545708	0.0691225	6.28642	7.74242	9.15239	7.72708	13.3885	11.4271	10.5432	11.7863	13.9359	11.6194	15.6771	21.2117	15.611
HORVU.MOREX.r3.1HG0076970	HORVU.MOREX.r3.1HG0076970.1	DNA polymerase delta subunit 4	0.550725	0.803409	NA	NA	0	0	0.925986	0.308662	0	0	2.75087	0.916957	0.662813	0	3.32442	1.14838	1.2839
HORVU.MOREX.r3.7HG0738450	HORVU.MOREX.r3.7HG0738450.1	Cortical cell-delineating protein	0.549945	0.440757	0.199008	0.20241	286.105	370.181	404.914	353.733	519.203	384.763	651.055	518.34	505.017	410.305	438.065	568.555	480.486
HORVU.MOREX.r3.1HG0004320	HORVU.MOREX.r3.1HG0004320.1	Chymotrypsin inhibitor	0.549515	-0.0222722	NA	NA	1.41938	1.13274	0	0.850707	2.18703	1.42597	1.51305	1.70868	3.28942	0	0	0	0.822355
HORVU.MOREX.r3.6HG0603530	HORVU.MOREX.r3.6HG0603530.1	Protein DETOXIFICATION	0.549271	0.355753	0.124051	0.268512	2.52973	5.11469	2.92825	3.52422	5.99537	5.28292	5.58322	5.6205	4.77388	5.20604	4.46741	4.71042	4.78944
HORVU.MOREX.r3.4HG0389790	HORVU.MOREX.r3.4HG0389790.1	Receptor-like kinase	0.548887	0.513426	0.0174135	0.0177543	10.4741	14.7311	11.0702	12.0918	18.3185	18.0664	18.0733	18.1527	18.1873	18.154	16.0029	18.4066	17.6877
HORVU.MOREX.r3.2HG0118230	HORVU.MOREX.r3.2HG0118230.1	Chaperone dnaJ-like protein	0.548822	0.546994	0.0121823	0.0126722	23.3885	25.0821	23.1923	23.8876	37.5639	30.4591	38.2007	35.4079	36.6415	34.6237	30.5378	39.6441	35.3618
HORVU.MOREX.r3.4HG0406580	HORVU.MOREX.r3.4HG0406580.1	Classical arabinogalactan protein 5	0.548659	0.658791	0.169157	0.285769	7.44898	7.97031	7.74638	7.72189	10.0303	12.3284	12.9145	11.7577	8.95605	11.3513	19.3973	11.3744	12.7698
HORVU.MOREX.r3.1HG0069030	HORVU.MOREX.r3.1HG0069030.1	Calcium-transporting ATPase	0.548319	0.574085	0.0307528	0.00870332	23.2687	25.8836	25.174	24.7754	42.494	29.621	37.9655	36.6935	41.67	39.8304	29.8284	38.1622	37.3728
HORVU.MOREX.r3.6HG0604400	HORVU.MOREX.r3.6HG0604400.1	WD-repeat 1	0.548097	0.71795	0.00698148	0.00978932	29.1341	29.9364	28.76	29.2768	45.0596	43.1394	41.6093	43.2694	44.0318	48.5402	46.5554	56.0752	48.8006
HORVU.MOREX.r3.3HG0325310	HORVU.MOREX.r3.3HG0325310.1	Abscisic stress ripening-like protein	0.548054	-0.159394	NA	NA	3.4665	0	4.85771	2.77474	8.4214	1.1742	3.96166	4.51909	0.915251	2.61977	2.15649	3.8281	2.3799
HORVU.MOREX.r3.4HG0383530	HORVU.MOREX.r3.4HG0383530.2	Pathogenesis-related protein 1	0.547957	0	NA	NA	0	0	0	0	0.256453	0.746067	0.383521	0.462014	0	0	0	0	0
HORVU.MOREX.r3.4HG0383530	HORVU.MOREX.r3.4HG0383530.2	Pathogenesis-related protein 1	0.547957	0	NA	NA	0	0	0	0	0.256453	0.746067	0.383521	0.462014	0	0	0	0	0
HORVU.MOREX.r3.4HG0383530	HORVU.MOREX.r3.4HG0383530.2	Pathogenesis-related protein 1	0.547957	0	NA	NA	0	0	0	0	0.256453	0.746067	0.383521	0.462014	0	0	0	0	0
HORVU.MOREX.r3.7HG0642300	HORVU.MOREX.r3.7HG0642300.1	DUF674 family protein	0.547715	0.491708	0.453565	0.626406	2.17244	2.73538	2.28022	2.39601	2.87192	3.02822	5.99242	3.96419	2.92216	4.04338	5.9741	2.16102	3.77516
HORVU.MOREX.r3.7HG0735770	HORVU.MOREX.r3.7HG0735770.1	NAC domain-containing protein	0.54741	0.348679	0.089584	0.240022	9.71126	10.9078	7.20547	9.27484	13.1805	13.0059	15.8624	14.0163	12.5766	11.6843	10.9506	13.1242	12.0839
HORVU.MOREX.r3.3HG0316060	HORVU.MOREX.r3.3HG0316060.1	Salicylate O-methyltransferase	0.546661	0.491796	0.365865	0.252837	0.542383	1.61295	1.09694	1.08409	1.60341	1.22702	3.30227	2.04423	2.2274	1.83521	1.81994	1.84	1.93064
HORVU.MOREX.r3.3HG0281070	HORVU.MOREX.r3.3HG0281070.1	Methionyl-tRNA formyltransferase	0.546447	0.28632	0.3151	0.617597	0.381332	0.293896	0.332	0.335743	0.642805	1.12648	1.08321	0.950832	0.710841	0.343908	0.757058	0.704082	0.628972
HORVU.MOREX.r3.7HG0737830	HORVU.MOREX.r3.7HG0737830.1	Receptor-kinase	0.546402	0.551725	0.0163987	0.120193	7.42667	9.67091	9.70723	8.93494	14.9887	12.5266	13.0128	13.5094	11.1972	12.5924	13.5946	16.8678	13.563
HORVU.MOREX.r3.2HG0097730	HORVU.MOREX.r3.2HG0097730.1	B3 domain-containing protein	0.546203	1.12104	NA	NA	0	0	0	0	0	0.530245	0.850466	0.460237	1.26771	1.57284	0.848195	1.01139	1.17503
HORVU.MOREX.r3.2HG0108090	HORVU.MOREX.r3.2HG0108090.1	Dirigent protein	0.546191	-0.547011	0.724248	1	0	2.17094	1.35208	1.17434	0.218297	4.69168	1.6151	2.17503	0.449645	1.04836	0.454786	0	0.488198
HORVU.MOREX.r3.2HG0108090	HORVU.MOREX.r3.2HG0108090.1	Dirigent protein	0.546191	-0.547011	0.724248	1	0	2.17094	1.35208	1.17434	0.218297	4.69168	1.6151	2.17503	0.449645	1.04836	0.454786	0	0.488198
HORVU.MOREX.r3.4HG0360400	HORVU.MOREX.r3.4HG0360400.3	Zinc finger	0.546104	0.266165	0.416557	0.670691	1.26605	1.60657	1.62202	1.49821	3.38986	3.07049	1.48285	2.64773	2.52607	1.58258	1.39218	2.51664	2.00437
HORVU.MOREX.r3.4HG0360400	HORVU.MOREX.r3.4HG0360400.3	Zinc finger	0.546104	0.266165	0.416557	0.670691	1.26605	1.60657	1.62202	1.49821	3.38986	3.07049	1.48285	2.64773	2.52607	1.58258	1.39218	2.51664	2.00437
HORVU.MOREX.r3.4HG0360400	HORVU.MOREX.r3.4HG0360400.3	Zinc finger	0.546104	0.266165	0.416557	0.670691	1.26605	1.60657	1.62202	1.49821	3.38986	3.07049	1.48285	2.64773	2.52607	1.58258	1.39218	2.51664	2.00437
HORVU.MOREX.r3.5HG0536980	HORVU.MOREX.r3.5HG0536980.1	B3 domain-containing protein	0.545968	0	NA	NA	0	0	0	0	0	0	1.38	0.46	0	0	0	0	0
HORVU.MOREX.r3.2HG0106290	HORVU.MOREX.r3.2HG0106290.1	Leucine-rich repeat receptor-like protein kinase family protein	0.54589	0.567266	0.189522	0.0899183	1.72048	2.68913	1.60759	2.00573	4.48521	2.28476	3.39443	3.38813	3.74581	3.13174	2.64216	4.29483	3.45363
HORVU.MOREX.r3.7HG0679760	HORVU.MOREX.r3.7HG0679760.1	Basic helix-loop-helix transcription factor	0.545878	0.598489	0.0352837	0.0247756	28.0635	23.7053	22.4524	24.7404	36.5207	38.0698	35.1454	36.5786	37.1567	36.4423	38.7301	39.5681	37.9743
HORVU.MOREX.r3.4HG0338460	HORVU.MOREX.r3.4HG0338460.1	Carbohydrate kinase-like	0.545876	0.43382	0.126101	0.268991	7.53222	14.3347	11.0653	10.9774	18.2847	14.8568	16.3162	16.4859	12.9699	16.1052	14.5018	17.1397	15.1791
HORVU.MOREX.r3.7HG0717950	HORVU.MOREX.r3.7HG0717950.1	Oxidative stress 3	0.545735	0.781323	0.149229	0.0540146	134.462	184.277	166.312	161.684	190.615	297.071	221.753	236.48	235.381	348.48	311.137	219.424	278.606
HORVU.MOREX.r3.4HG0331300	HORVU.MOREX.r3.4HG0331300.1	2-phosphoglycerate kinase	0.54532	0.428515	0.0101673	0.0193355	16.6181	20.9465	16.465	18.0099	27.7149	24.5401	27.9708	26.7419	25.7032	26.0765	21.4634	25.0944	24.5844
HORVU.MOREX.r3.5HG0474840	HORVU.MOREX.r3.5HG0474840.1	Ubiquitin	0.54514	-0.274162	NA	NA	0	0	0.627874	0.209291	1.6972	0	0.596457	0.764552	0	0	0	0	0
HORVU.MOREX.r3.6HG0633720	HORVU.MOREX.r3.6HG0633720.1	Receptor protein kinase	0.545081	0.699329	0.183068	0.278029	4.02308	3.91671	2.10563	3.34847	5.63974	5.3491	5.04576	5.34487	6.49521	3.99174	5.64121	8.11517	6.06083
HORVU.MOREX.r3.3HG0218120	HORVU.MOREX.r3.3HG0218120.1	Protein kinase family protein	0.544624	0.459152	0.105854	0.247495	1.26624	1.92064	1.31537	1.50075	3.58624	2.3032	2.05364	2.64769	2.17527	2.21677	1.78466	3.57476	2.43786
HORVU.MOREX.r3.1HG0075700	HORVU.MOREX.r3.1HG0075700.1	transmembrane protein	0.54456	0.932626	0.0232977	0.0477178	11.3955	9.78778	10.1435	10.4423	16.7977	15.0924	15.1781	15.6894	16.3297	17.991	24.334	24.7068	20.8404
HORVU.MOREX.r3.7HG0637100	HORVU.MOREX.r3.7HG0637100.1	Glutathione S-transferase	0.544538	-0.327721	0.488725	NA	0.332717	0.790139	0.190006	0.437621	0.519811	0.921769	1.84896	1.09685	0	0.194161	0.162958	0.224832	0.145488
HORVU.MOREX.r3.2HG0130890	HORVU.MOREX.r3.2HG0130890.1	WRKY transcription factor	0.544237	-0.18325	0.947165	NA	0.197039	0.209278	0	0.135439	0	1.66169	0.305569	0.655753	0	0	0	0	0
HORVU.MOREX.r3.2HG0130890	HORVU.MOREX.r3.2HG0130890.1	WRKY transcription factor	0.544237	-0.18325	0.947165	NA	0.197039	0.209278	0	0.135439	0	1.66169	0.305569	0.655753	0	0	0	0	0
HORVU.MOREX.r3.2HG0130890	HORVU.MOREX.r3.2HG0130890.1	WRKY transcription factor	0.544237	-0.18325	0.947165	NA	0.197039	0.209278	0	0.135439	0	1.66169	0.305569	0.655753	0	0	0	0	0
HORVU.MOREX.r3.2HG0097930	HORVU.MOREX.r3.2HG0097930.1	NB-ARC domain-containing disease resistance protein	0.544177	0.423298	0.131557	0.199152	0.47411	1.08686	0.660407	0.740459	1.98518	1.08319	1.54538	1.53792	1.17008	1.26834	1.50145	1.39588	1.33394
HORVU.MOREX.r3.3HG0270240	HORVU.MOREX.r3.3HG0270240.1	ATP-dependent zinc metalloprotease FtsH	0.543567	0.324831	0.0514425	0.230358	5.22465	6.92946	4.73628	5.63013	9.90325	8.492	7.59642	8.66389	7.91623	7.09831	6.09846	8.10442	7.30436
HORVU.MOREX.r3.5HG0482550	HORVU.MOREX.r3.5HG0482550.1	Chaperone protein dnaJ	0.542418	0.599924	0.0733589	0.0976454	29.376	42.4602	43.7273	38.5212	52.6121	61.383	55.6821	56.5591	50.8162	68.1936	57.501	59.0882	58.8997
HORVU.MOREX.r3.5HG0536960	HORVU.MOREX.r3.5HG0536960.1	Protein kinase	0.542144	0.374764	0.239115	0.222	0.131088	0.174541	0	0.101876	1.04447	0.236353	0.532618	0.60448	0.453327	0.435876	0.313122	0.512568	0.428723
HORVU.MOREX.r3.4HG0336660	HORVU.MOREX.r3.4HG0336660.1	Drug/metabolite transporter	0.542136	0.100798	0.172128	0.775465	0.853557	2.18988	1.61365	1.55236	2.9888	2.28209	2.8788	2.71656	2.31313	1.22001	1.37616	2.03897	1.73707
HORVU.MOREX.r3.4HG0336660	HORVU.MOREX.r3.4HG0336660.1	Drug/metabolite transporter	0.542136	0.100798	0.172128	0.775465	0.853557	2.18988	1.61365	1.55236	2.9888	2.28209	2.8788	2.71656	2.31313	1.22001	1.37616	2.03897	1.73707
HORVU.MOREX.r3.7HG0657520	HORVU.MOREX.r3.7HG0657520.1	Lectin receptor kinase	0.541926	0.326883	0.0924479	0.240555	2.30622	2.30753	2.07551	2.22975	5.00245	2.91186	3.19243	3.70225	3.42945	2.6172	2.67955	3.47812	3.05108
HORVU.MOREX.r3.1HG0039430	HORVU.MOREX.r3.1HG0039430.1	NADH-quinone oxidoreductase subunit N 2	0.541846	0.134232	NA	NA	0	1.26719	0	0.422397	0	3.21232	0	1.07077	0.900971	0	0	1.3434	0.561093
HORVU.MOREX.r3.7HG0683440	HORVU.MOREX.r3.7HG0683440.1	B1159F04.1 protein	0.541796	0.253413	NA	NA	0.971998	0.155139	0	0.375712	0.610881	1.528	0.869337	1.00274	0.465918	0	1.16741	0.926197	0.639881
HORVU.MOREX.r3.6HG0612940	HORVU.MOREX.r3.6HG0612940.1	Werner Syndrome-like exonuclease	0.541539	-0.044367	NA	NA	0.00409321	0.489616	0	0.16457	0	1.69827	0.386909	0.69506	0	0	0.517204	0	0.129301
HORVU.MOREX.r3.5HG0506020	HORVU.MOREX.r3.5HG0506020.1	Receptor-like protein kinase	0.541407	0.60257	0.0273353	0.0204735	17.7086	14.6768	15.8714	16.0856	25.6732	21.913	24.0125	23.8662	28.3153	24.5336	21.1393	25.7842	24.9431
HORVU.MOREX.r3.3HG0265860	HORVU.MOREX.r3.3HG0265860.1	histone-lysine N-methyltransferase	0.539846	0.470025	0.343228	0.473053	2.4832	4.54909	2.62138	3.21789	7.48855	3.32276	4.58482	5.13204	5.00827	5.93509	4.17726	4.24875	4.84234
HORVU.MOREX.r3.3HG0265860	HORVU.MOREX.r3.3HG0265860.1	histone-lysine N-methyltransferase	0.539846	0.470025	0.343228	0.473053	2.4832	4.54909	2.62138	3.21789	7.48855	3.32276	4.58482	5.13204	5.00827	5.93509	4.17726	4.24875	4.84234
HORVU.MOREX.r3.5HG0465610	HORVU.MOREX.r3.5HG0465610.1	Receptor protein kinase	0.539424	0.465044	0.0271052	0.0891211	0.698061	0.793552	0.757392	0.749668	1.74581	1.26944	1.61361	1.54295	1.4259	1.51805	0.865837	1.8509	1.41517
HORVU.MOREX.r3.3HG0321860	HORVU.MOREX.r3.3HG0321860.1	Lorelei-like-GPI-anchored protein	0.539285	0.171865	0.258383	0.674756	4.81626	5.21755	3.0693	4.3677	7.26714	5.127	8.00774	6.80063	5.11795	5.58678	4.21595	5.26649	5.04679
HORVU.MOREX.r3.3HG0219890	HORVU.MOREX.r3.3HG0219890.1	Auxin-binding protein 1	0.539154	0	NA	NA	0	0	0	0	0	0	1.35936	0.45312	0	0	0	0	0
HORVU.MOREX.r3.5HG0425990	HORVU.MOREX.r3.5HG0425990.1	EEIG1/EHBP1 N-terminal domain-containing protein	0.538618	0.734345	0.0133076	0.00430797	5.5929	5.26606	5.81903	5.55933	8.73836	8.05098	8.79452	8.52795	10.0773	10.3308	9.26453	9.97689	9.91238
HORVU.MOREX.r3.3HG0328170	HORVU.MOREX.r3.3HG0328170.1	Pathogenesis-related protein 1	0.538308	0.550274	0.4257	0.654406	0.299469	2.78142	1.69567	1.59219	3.73086	2.4055	2.15729	2.76455	3.67002	1.33854	0.962319	5.21274	2.7959
HORVU.MOREX.r3.6HG0615040	HORVU.MOREX.r3.6HG0615040.1	B3 domain-containing protein	0.538263	0.325533	NA	NA	0	0	0	0	0	0	1.35667	0.452223	0	1.01251	0	0	0.253128
HORVU.MOREX.r3.2HG0154480	HORVU.MOREX.r3.2HG0154480.1	protein kinase family protein	0.538243	0	NA	NA	0	0	0	0	1.35661	0	0	0.452203	0	0	0	0	0
HORVU.MOREX.r3.5HG0505360	HORVU.MOREX.r3.5HG0505360.1	Transposase	0.537967	0.173939	NA	NA	3.05759	0	3.34163	2.13307	5.02241	1.29804	4.32651	3.54899	1.63564	1.49613	2.64553	4.36081	2.53453
HORVU.MOREX.r3.3HG0314380	HORVU.MOREX.r3.3HG0314380.1	Glutathione S-transferase	0.536831	0.508994	0.163866	0.360336	154.597	101.955	123.067	126.54	180.719	196.343	175.035	184.032	153.463	158.285	200.352	209.885	180.496
HORVU.MOREX.r3.5HG0522430	HORVU.MOREX.r3.5HG0522430.1	Glucan endo-1	0.536797	-0.351644	0.441774	0.823023	1.89239	3.74686	0.643732	2.09433	2.79607	2.7813	4.8899	3.48909	0.878205	1.63017	2.25782	0.933786	1.425
HORVU.MOREX.r3.1HG0008150	HORVU.MOREX.r3.1HG0008150.1	Werner Syndrome-like exonuclease	0.536549	0.258343	NA	NA	0	0	0	0	0	0.307127	1.04437	0.450499	0.50994	0	0	0.274476	0.196104
HORVU.MOREX.r3.2HG0165450	HORVU.MOREX.r3.2HG0165450.1	Arogenate dehydratase	0.536113	-0.142823	0.0173357	0.613695	10.5074	12.0541	11.1496	11.237	16.1994	18.2145	15.8194	16.7444	9.50243	11.4086	9.66718	9.75633	10.0836
HORVU.MOREX.r3.2HG0212340	HORVU.MOREX.r3.2HG0212340.1	BnaA04g06320D protein	0.535407	0.34089	NA	NA	0	0	0	0	0.354501	0	0.993551	0.449351	1.06615	0	0	0	0.266537
HORVU.MOREX.r3.4HG0366810	HORVU.MOREX.r3.4HG0366810.1	RNA-directed DNA polymerase (reverse transcriptase)-related family protein	0.535338	0.324394	0.441674	0.623799	0.158227	1.12495	0.212078	0.498418	1.23439	0.52381	1.75669	1.17163	1.00315	0.736512	1.23179	0.533457	0.876227
HORVU.MOREX.r3.7HG0715330	HORVU.MOREX.r3.7HG0715330.1	ATP-binding cassette transporter subfamily A member	0.535254	0.529258	0.060127	0.0643366	6.0936	8.25162	5.54519	6.63014	11.8746	9.09693	9.2012	10.0576	11.1769	9.24208	8.29888	11.329	10.0117
HORVU.MOREX.r3.7HG0681950	HORVU.MOREX.r3.7HG0681950.1	Chorismate mutase	0.534709	0.357689	0.37724	0.604125	16.7289	19.0685	6.95197	14.2498	20.7504	19.8593	22.6651	21.0916	16.4117	23.3086	18.0652	16.3771	18.5406
HORVU.MOREX.r3.3HG0226160	HORVU.MOREX.r3.3HG0226160.1	Protein kinase family protein	0.534146	0.417963	0.280773	0.537032	3.41587	6.28976	9.55187	6.41917	9.41845	9.2089	10.6034	9.74358	7.17279	7.93207	12.1633	8.38106	8.9123
HORVU.MOREX.r3.6HG0552610	HORVU.MOREX.r3.6HG0552610.1	L-lactate dehydrogenase	0.533825	0.768798	0.339199	0.161967	129.109	109.449	127.265	121.941	169.048	239.856	122.064	176.989	150.548	218.616	275.024	189.704	208.473
HORVU.MOREX.r3.7HG0665410	HORVU.MOREX.r3.7HG0665410.1	BZIP transcription factor	0.533671	0.230471	0.467198	0.73028	0.350634	0.8348	1.00595	0.730461	1.78375	1.95081	0.78053	1.50503	0.837097	0.821166	1.03767	1.4249	1.03021
HORVU.MOREX.r3.6HG0559620	HORVU.MOREX.r3.6HG0559620.1	Homeobox protein	0.533548	0.369154	0.410295	0.61427	0.503388	1.32885	0	0.610746	1.57341	1.48864	0.93254	1.33153	1.06602	1.76338	1.15203	0.340296	1.08043
HORVU.MOREX.r3.1HG0030730	HORVU.MOREX.r3.1HG0030730.1	Calmodulin binding protein	0.533227	0.371483	0.0159166	0.138285	7.85297	7.50367	7.23329	7.52998	11.6118	11.1104	11.3106	11.3443	9.32947	9.65045	9.0157	12.1447	10.0351
HORVU.MOREX.r3.3HG0278490	HORVU.MOREX.r3.3HG0278490.1	Hydroxyacylglutathione hydrolase	0.533065	0.396547	NA	NA	0	6.82933	0	2.27644	2.83072	3.64127	4.75105	3.74101	5.58285	6.82279	0	0.846196	3.31296
HORVU.MOREX.r3.1HG0005610	HORVU.MOREX.r3.1HG0005610.1	Protein phosphatase 2c	0.532778	0.721511	0.0761239	0.0293196	15.0037	12.1045	15.8408	14.3163	19.5476	22.7405	21.1869	21.1583	21.6937	25.0994	26.4635	23.7643	24.2552
HORVU.MOREX.r3.1HG0079940	HORVU.MOREX.r3.1HG0079940.1	Pentatricopeptide repeat-containing protein	0.532564	0.595747	0.0908926	0.377286	97.0764	89.2775	105.333	97.229	141.702	144.599	136.963	141.088	101.6	129.817	166.802	191.577	147.449
HORVU.MOREX.r3.5HG0493390	HORVU.MOREX.r3.5HG0493390.2	RING/U-box superfamily protein	0.532546	0.432843	0.39101	0.540034	5.86274	14.5546	13.7536	11.3903	14.0985	22.8524	13.8161	16.9223	20.1154	11.6406	17.59	13.5563	15.7256
HORVU.MOREX.r3.5HG0493390	HORVU.MOREX.r3.5HG0493390.2	RING/U-box superfamily protein	0.532546	0.432843	0.39101	0.540034	5.86274	14.5546	13.7536	11.3903	14.0985	22.8524	13.8161	16.9223	20.1154	11.6406	17.59	13.5563	15.7256
HORVU.MOREX.r3.1HG0090920	HORVU.MOREX.r3.1HG0090920.1	Phospholipase A1	0.532295	0.530318	0.297776	0.269868	4.94121	3.05536	4.30164	4.0994	6.03152	8.4067	4.68648	6.3749	5.16826	6.04797	6.1872	8.05578	6.3648
HORVU.MOREX.r3.2HG0206780	HORVU.MOREX.r3.2HG0206780.2	Protein kinase	0.532089	-0.0597836	0.519857	0.705715	0.64796	0.744348	0.399149	0.597152	1.85661	0.878712	1.19323	1.30952	0.1859	1.16091	0	0.782473	0.532321
HORVU.MOREX.r3.2HG0206780	HORVU.MOREX.r3.2HG0206780.2	Protein kinase	0.532089	-0.0597836	0.519857	0.705715	0.64796	0.744348	0.399149	0.597152	1.85661	0.878712	1.19323	1.30952	0.1859	1.16091	0	0.782473	0.532321
HORVU.MOREX.r3.2HG0196170	HORVU.MOREX.r3.2HG0196170.1	Lectin receptor kinase	0.532073	0.575872	0.0196537	0.0243423	3.88841	4.8375	4.70594	4.47728	7.00982	7.07733	6.67339	6.92018	6.45712	6.98065	6.78179	8.43772	7.16432
HORVU.MOREX.r3.7HG0634850	HORVU.MOREX.r3.7HG0634850.1	Acyl-coenzyme A oxidase	0.531905	0.661852	0.0171152	0.00464568	120.43	146.65	124.82	130.633	197.234	162.425	208.302	189.32	198.412	219.104	194.594	216.925	207.259
HORVU.MOREX.r3.5HG0448530	HORVU.MOREX.r3.5HG0448530.1	Upstream activation factor subunit spp27	0.531799	0.342956	0.467039	0.764777	1.26237	3.86354	3.56239	2.8961	4.76563	4.80349	4.32902	4.63271	1.73774	7.2229	2.68947	4.11641	3.94163
HORVU.MOREX.r3.6HG0612900	HORVU.MOREX.r3.6HG0612900.1	senescence-associated family protein	0.531643	0.463095	NA	NA	0	1.51162	0	0.503873	2.85601	0	0.665871	1.17396	0.968614	1.44188	1.88184	0	1.07308
HORVU.MOREX.r3.3HG0225300	HORVU.MOREX.r3.3HG0225300.1	Disease resistance protein RGA2	0.531541	0.448439	0.0706393	0.061736	16.1471	13.3096	15.1941	14.8836	24.5495	18.1429	23.1855	21.9593	23.1394	20.1284	17.8317	21.5972	20.6742
HORVU.MOREX.r3.3HG0234480	HORVU.MOREX.r3.3HG0234480.1	Kinase interacting (KIP1-like) family protein	0.530553	0.586751	0.186874	0.373793	5.34741	11.2258	6.38812	7.65378	11.5609	12.2624	10.6774	11.5002	15.4483	7.69698	12.7968	12.045	11.9968
HORVU.MOREX.r3.3HG0234480	HORVU.MOREX.r3.3HG0234480.1	Kinase interacting (KIP1-like) family protein	0.530553	0.586751	0.186874	0.373793	5.34741	11.2258	6.38812	7.65378	11.5609	12.2624	10.6774	11.5002	15.4483	7.69698	12.7968	12.045	11.9968
HORVU.MOREX.r3.1HG0088460	HORVU.MOREX.r3.1HG0088460.1	Ethylene-responsive transcription factor	0.53048	0.512482	0.263352	0.418195	3.58732	1.77639	1.68561	2.34977	3.60738	4.20353	3.70443	3.83845	3.23356	3.22745	5.25361	3.39921	3.77846
HORVU.MOREX.r3.1HG0069840	HORVU.MOREX.r3.1HG0069840.1	Alpha-1B adrenergic receptor	0.530438	-0.0487123	NA	NA	0	0.827971	0	0.27599	1.53912	0.989879	0	0.843	0	0	0.934504	0	0.233626
HORVU.MOREX.r3.5HG0510030	HORVU.MOREX.r3.5HG0510030.1	Bax inhibitor-1 family protein	0.530385	0.15871	0.281454	0.705266	2.67996	3.65679	3.02081	3.11919	5.6999	4.93522	4.21309	4.9494	4.11743	3.09852	4.05227	3.12459	3.5982
HORVU.MOREX.r3.2HG0112720	HORVU.MOREX.r3.2HG0112720.1	Peroxidase	0.530208	0.2679	0.176705	0.663636	11.7902	24.6202	14.8992	17.1032	26.2472	24.2714	24.9119	25.1435	22.0101	16.2129	15.0335	29.9324	20.7972
HORVU.MOREX.r3.4HG0334900	HORVU.MOREX.r3.4HG0334900.1	Calcium-dependent protein kinase	0.528996	0.501658	0.419309	0.305927	1.62331	0.554161	1.14145	1.10631	1.16956	3.186	1.76217	2.03924	1.67833	1.94875	2.20814	2.09355	1.98219
HORVU.MOREX.r3.4HG0384700	HORVU.MOREX.r3.4HG0384700.1	Protein phosphatase 2C family protein	0.5289	0.674177	0.100871	0.0394356	4.107	3.73108	5.4021	4.41339	6.49351	7.85381	6.08448	6.8106	8.00552	7.33593	6.43493	8.77594	7.63808
HORVU.MOREX.r3.1HG0089740	HORVU.MOREX.r3.1HG0089740.1	RADIALIS-like transcription factor	0.52832	0.562404	NA	NA	1.35923	0	6.93535	2.76486	7.46081	1.40506	4.42372	4.42986	5.34054	4.37693	1.1658	7.35543	4.55968
HORVU.MOREX.r3.4HG0357970	HORVU.MOREX.r3.4HG0357970.1	GTPase obg	0.528214	0.358156	0.366736	0.59147	2.70373	7.17744	8.71667	6.19928	8.76625	8.89901	10.4819	9.38239	11.1012	7.0827	6.40902	8.31884	8.22794
HORVU.MOREX.r3.4HG0357970	HORVU.MOREX.r3.4HG0357970.1	GTPase obg	0.528214	0.358156	0.366736	0.59147	2.70373	7.17744	8.71667	6.19928	8.76625	8.89901	10.4819	9.38239	11.1012	7.0827	6.40902	8.31884	8.22794
HORVU.MOREX.r3.3HG0319380	HORVU.MOREX.r3.3HG0319380.1	Amino acid permease	0.528067	0.258713	0.283995	0.572748	1.58155	3.40503	1.79781	2.26146	5.2582	3.08888	2.76197	3.70302	2.06807	3.04257	3.20472	3.29284	2.90205
HORVU.MOREX.r3.3HG0307240	HORVU.MOREX.r3.3HG0307240.1	Amino acid permease	0.527622	0.384022	0.105022	0.426841	1.29696	2.3124	1.9718	1.86039	3.87952	2.90736	2.5833	3.12339	2.11893	2.82391	2.08515	3.90294	2.73273
HORVU.MOREX.r3.3HG0311010	HORVU.MOREX.r3.3HG0311010.1	Mitochondrial import inner membrane translocase subunit TIM14	0.527499	0.579641	0.443987	0.47333	4.80175	3.47799	2.85652	3.71209	8.27755	4.87757	4.22129	5.79214	5.63062	6.43196	5.84229	6.26356	6.04211
HORVU.MOREX.r3.4HG0419220	HORVU.MOREX.r3.4HG0419220.1	Germin-like protein	0.527451	0.43452	0.161253	0.261604	16.3571	18.5248	21.897	18.9263	23.1362	35.2438	24.7841	27.7214	20.8297	32.5498	22.9873	27.3517	25.9296
HORVU.MOREX.r3.7HG0745790	HORVU.MOREX.r3.7HG0745790.1	Ubiquitin system component Cue protein	0.52724	0.489337	0.0383578	0.0519568	8.88177	10.918	9.83421	9.87799	15.1372	13.0077	15.8862	14.677	15.8203	15.1934	12.2331	13.8353	14.2705
HORVU.MOREX.r3.4HG0338910	HORVU.MOREX.r3.4HG0338910.1	GDP-mannose transporter	0.527174	0.492962	0.0333974	0.0429334	12.1278	14.8965	16.514	14.5128	19.6897	21.9844	22.3924	21.3555	20.6214	24.2077	18.0823	20.415	20.8316
HORVU.MOREX.r3.1HG0068790	HORVU.MOREX.r3.1HG0068790.2	Kinase family protein	0.526895	0.229637	NA	NA	0	0	0	0	0.50629	0.501908	0.314278	0.440825	0	0.690158	0	0	0.17254
HORVU.MOREX.r3.1HG0068790	HORVU.MOREX.r3.1HG0068790.2	Kinase family protein	0.526895	0.229637	NA	NA	0	0	0	0	0.50629	0.501908	0.314278	0.440825	0	0.690158	0	0	0.17254
HORVU.MOREX.r3.5HG0479430	HORVU.MOREX.r3.5HG0479430.1	NBS-LRR disease resistance protein	0.526789	0.298049	0.151761	0.205624	5.90337	7.16512	7.41495	6.82781	11.7942	7.20174	11.8371	10.2777	10.3617	9.61628	7.40793	7.11066	8.62414
HORVU.MOREX.r3.1HG0048360	HORVU.MOREX.r3.1HG0048360.1	Ribosomal RNA large subunit methyltransferase E	0.526707	0.812899	NA	NA	0	0	0	0	0	1.32191	0	0.440637	3.02695	0	0	0	0.756737
HORVU.MOREX.r3.2HG0165490	HORVU.MOREX.r3.2HG0165490.1	Arogenate dehydratase	0.526546	0.171037	0.00794445	0.512781	37.3364	47.263	42.828	42.4758	61.8291	62.7498	60.2987	61.6259	40.9027	52.3977	45.7135	52.7781	47.948
HORVU.MOREX.r3.1HG0091380	HORVU.MOREX.r3.1HG0091380.1	Werner Syndrome-like exonuclease	0.526083	0.0855888	NA	NA	0	0	0	0	0.187627	0.246485	0.885931	0.440014	0	0	0.244483	0	0.0611208
HORVU.MOREX.r3.4HG0383530	HORVU.MOREX.r3.4HG0383530.1	Pathogenesis-related protein 1	0.525996	0.390665	0.032016	0.0476403	608.979	857.976	652.765	706.573	1131.04	956.146	966.377	1017.85	977.984	941.149	867.21	920.164	926.627
HORVU.MOREX.r3.4HG0383530	HORVU.MOREX.r3.4HG0383530.1	Pathogenesis-related protein 1	0.525996	0.390665	0.032016	0.0476403	608.979	857.976	652.765	706.573	1131.04	956.146	966.377	1017.85	977.984	941.149	867.21	920.164	926.627
HORVU.MOREX.r3.4HG0383530	HORVU.MOREX.r3.4HG0383530.1	Pathogenesis-related protein 1	0.525996	0.390665	0.032016	0.0476403	608.979	857.976	652.765	706.573	1131.04	956.146	966.377	1017.85	977.984	941.149	867.21	920.164	926.627
HORVU.MOREX.r3.6HG0550500	HORVU.MOREX.r3.6HG0550500.1	RNA polymerase Rpb7 N-terminal domain-containing protein	0.525826	-0.0686994	NA	NA	0	0.975114	0	0.325038	2.7232	0	0	0.907733	0	0	1.05368	0	0.26342
HORVU.MOREX.r3.7HG0739230	HORVU.MOREX.r3.7HG0739230.1	Jacalin-like lectin	0.525193	1.02555	0.559326	0.133686	9.23622	14.3816	16.5891	13.4023	9.54609	31.405	18.2291	19.7267	25.3721	42.2277	28.686	16.9915	28.3193
HORVU.MOREX.r3.4HG0346610	HORVU.MOREX.r3.4HG0346610.1	patatin-like phospholipase domain protein	0.524454	0.595929	0.0196208	0.0257367	28.3493	39.5722	33.0366	33.6527	48.788	45.2385	52.5057	48.8441	51.1864	49.6066	45.1052	59.6045	51.3757
HORVU.MOREX.r3.5HG0447600	HORVU.MOREX.r3.5HG0447600.1	Guanylate kinase	0.524357	0.475338	0.00863777	0.0135186	29.5044	30.1245	30.2661	29.965	44.7506	39.606	46.2536	43.5367	47.156	43.8223	35.7717	41.4456	42.0489
HORVU.MOREX.r3.5HG0430560	HORVU.MOREX.r3.5HG0430560.1	Kinase	0.522417	0.75843	0.101444	0.0248869	0.386278	0.587268	0.283854	0.419133	1.50967	0.672396	0.933091	1.03839	1.50596	0.88815	1.46726	1.74133	1.40067
HORVU.MOREX.r3.3HG0280930	HORVU.MOREX.r3.3HG0280930.1	DUF4228 domain protein	0.522068	0.429896	0.3656	0.563778	6.1753	3.09206	5.15947	4.80894	6.98054	9.57973	5.46487	7.34171	4.43459	8.72597	7.06848	7.07272	6.82544
HORVU.MOREX.r3.1HG0038240	HORVU.MOREX.r3.1HG0038240.1	F-box protein SKIP23	0.521936	0.181091	0.498312	0.756498	0.183187	0.555959	0.618915	0.452687	1.11736	0.349884	1.79041	1.08588	0.649011	0.362948	0.717846	0.858079	0.646971
HORVU.MOREX.r3.7HG0738890	HORVU.MOREX.r3.7HG0738890.1	TTF-type zinc finger protein with HAT dimerization domain-containing protein	0.521751	0.360229	NA	NA	0	0	0	0	0	1.30709	0	0.435697	0	0	1.13452	0	0.28363
HORVU.MOREX.r3.5HG0496690	HORVU.MOREX.r3.5HG0496690.1	NADP-dependent alkenal double bond reductase	0.521106	0.582516	0.412621	0.421962	0.63586	0.664611	0.0622844	0.454252	0.485204	1.32816	1.44743	1.08693	0.625731	0.970435	1.18028	1.93428	1.17768
HORVU.MOREX.r3.4HG0407900	HORVU.MOREX.r3.4HG0407900.3	Na(+)/H(+) antiporter NhaB	0.521016	0.169312	0.102235	1	2.20456	3.5039	2.32245	2.67697	3.83789	4.51944	4.47164	4.27632	2.67841	3.40792	1.58901	4.864	3.13483
HORVU.MOREX.r3.4HG0407900	HORVU.MOREX.r3.4HG0407900.3	Na(+)/H(+) antiporter NhaB	0.521016	0.169312	0.102235	1	2.20456	3.5039	2.32245	2.67697	3.83789	4.51944	4.47164	4.27632	2.67841	3.40792	1.58901	4.864	3.13483
HORVU.MOREX.r3.4HG0407900	HORVU.MOREX.r3.4HG0407900.3	Na(+)/H(+) antiporter NhaB	0.521016	0.169312	0.102235	1	2.20456	3.5039	2.32245	2.67697	3.83789	4.51944	4.47164	4.27632	2.67841	3.40792	1.58901	4.864	3.13483
HORVU.MOREX.r3.5HG0436680	HORVU.MOREX.r3.5HG0436680.1	Peroxisomal membrane protein PMP22	0.520478	0.593621	0.0477384	0.017673	60.3348	63.4684	49.6026	57.8019	94.4435	73.6129	81.9854	83.3473	100.568	86.5234	80.4326	83.4115	87.7339
HORVU.MOREX.r3.5HG0436680	HORVU.MOREX.r3.5HG0436680.1	Peroxisomal membrane protein PMP22	0.520478	0.593621	0.0477384	0.017673	60.3348	63.4684	49.6026	57.8019	94.4435	73.6129	81.9854	83.3473	100.568	86.5234	80.4326	83.4115	87.7339
HORVU.MOREX.r3.2HG0179260	HORVU.MOREX.r3.2HG0179260.1	DNA damage-binding protein 1	0.520475	1.15102	NA	NA	0	0	0	0	0.546758	0	0.756524	0.434427	2.74118	0	1.19331	0.948327	1.2207
HORVU.MOREX.r3.7HG0716610	HORVU.MOREX.r3.7HG0716610.1	DNA damage-binding protein 1	0.520475	1.15102	NA	NA	0	0	0	0	0.546758	0	0.756524	0.434427	2.74118	0	1.19331	0.948327	1.2207
HORVU.MOREX.r3.2HG0140290	HORVU.MOREX.r3.2HG0140290.1	Glucose-6-phosphate/phosphate translocator-like protein	0.520325	0.501329	0.00823641	0.0102697	56.528	58.8874	64.8044	60.0733	88.7269	85.2967	85.7645	86.596	83.3671	87.6943	86.1134	84.6261	85.4502
HORVU.MOREX.r3.4HG0417740	HORVU.MOREX.r3.4HG0417740.1	Peptidoglycan-binding LysM domain protein	0.520188	0.463738	0.00736164	0.0190511	24.9305	27.6218	24.7186	25.757	37.7522	37.0113	37.3564	37.3733	35.3872	34.7626	33.4053	40.0482	35.9008
HORVU.MOREX.r3.2HG0108920	HORVU.MOREX.r3.2HG0108920.1	Lectin receptor kinase	0.520075	0.483262	0.0599671	0.124267	0.199777	0.27871	0.106228	0.194905	0.833883	0.549034	0.757671	0.713529	0.435048	0.553674	0.434012	1.2587	0.670358
HORVU.MOREX.r3.4HG0383530	HORVU.MOREX.r3.4HG0383530.3	Pathogenesis-related protein 1	0.519846	0.442824	0.0769427	0.111746	152.179	253.793	188.895	198.289	306.842	261.773	285.608	284.741	271.098	301.409	242.269	264.768	269.886
HORVU.MOREX.r3.4HG0383530	HORVU.MOREX.r3.4HG0383530.3	Pathogenesis-related protein 1	0.519846	0.442824	0.0769427	0.111746	152.179	253.793	188.895	198.289	306.842	261.773	285.608	284.741	271.098	301.409	242.269	264.768	269.886
HORVU.MOREX.r3.4HG0383530	HORVU.MOREX.r3.4HG0383530.3	Pathogenesis-related protein 1	0.519846	0.442824	0.0769427	0.111746	152.179	253.793	188.895	198.289	306.842	261.773	285.608	284.741	271.098	301.409	242.269	264.768	269.886
HORVU.MOREX.r3.2HG0192400	HORVU.MOREX.r3.2HG0192400.1	Receptor protein kinase	0.519586	0.268523	0.0458382	0.131749	10.8873	11.8047	9.39837	10.6968	18.7955	13.2604	15.2477	15.7679	13.9177	13.1805	11.0977	14.1627	13.0897
HORVU.MOREX.r3.4HG0419020	HORVU.MOREX.r3.4HG0419020.1	Germin-like protein	0.519444	0.348073	0.0796683	0.39868	7.66932	8.27126	8.89186	8.27748	10.6626	12.9859	13.2466	12.2984	9.25818	13.961	9.63884	10.3777	10.8089
HORVU.MOREX.r3.2HG0135690	HORVU.MOREX.r3.2HG0135690.2	Transposase	0.519242	0.817477	0.585501	0.585838	0.487435	0.333698	1.25583	0.692321	0.610804	1.55214	2.11337	1.42544	2.02456	2.67622	2.25908	0.969795	1.98241
HORVU.MOREX.r3.2HG0135690	HORVU.MOREX.r3.2HG0135690.2	Transposase	0.519242	0.817477	0.585501	0.585838	0.487435	0.333698	1.25583	0.692321	0.610804	1.55214	2.11337	1.42544	2.02456	2.67622	2.25908	0.969795	1.98241
HORVU.MOREX.r3.2HG0179060	HORVU.MOREX.r3.2HG0179060.1	NADH-quinone oxidoreductase subunit D	0.519201	0.366626	NA	NA	0	0	0	0	0.669361	0.157391	0.472732	0.433161	0.113685	0.506558	0.440854	0.0962389	0.289334
HORVU.MOREX.r3.UnG0782320	HORVU.MOREX.r3.UnG0782320.1	Ycf68	0.519033	-0.984892	1	NA	0.0969858	5.45184	3.40303	2.98395	6.09249	8.03445	0	4.70898	0	0	0.978424	3.07336	1.01295
HORVU.MOREX.r3.5HG0470960	HORVU.MOREX.r3.5HG0470960.3	Emsy N terminus domain-containing protein-like	0.518757	0.176362	0.316579	0.692508	2.49964	1.39831	1.44286	1.78027	2.25989	4.22093	2.46923	2.98335	3.05939	2.48744	1.5723	1.44803	2.14179
HORVU.MOREX.r3.5HG0470960	HORVU.MOREX.r3.5HG0470960.3	Emsy N terminus domain-containing protein-like	0.518757	0.176362	0.316579	0.692508	2.49964	1.39831	1.44286	1.78027	2.25989	4.22093	2.46923	2.98335	3.05939	2.48744	1.5723	1.44803	2.14179
HORVU.MOREX.r3.5HG0470960	HORVU.MOREX.r3.5HG0470960.3	Emsy N terminus domain-containing protein-like	0.518757	0.176362	0.316579	0.692508	2.49964	1.39831	1.44286	1.78027	2.25989	4.22093	2.46923	2.98335	3.05939	2.48744	1.5723	1.44803	2.14179
HORVU.MOREX.r3.6HG0630760	HORVU.MOREX.r3.6HG0630760.1	Leucine-rich repeat receptor-like protein kinase family protein	0.518728	0.11333	NA	NA	0.702126	0.417755	2.12179	1.08056	2.73122	1.78054	1.43063	1.9808	0.602542	0.595079	2.72613	1.07859	1.25059
HORVU.MOREX.r3.3HG0246820	HORVU.MOREX.r3.3HG0246820.1	Subtilisin-like protease	0.518251	0.730271	0.602381	0.464322	7.30266	21.3449	7.66635	12.1046	6.91258	18.7935	27.6	17.7687	23.0142	12.3702	22.363	25.2124	20.74
HORVU.MOREX.r3.1HG0094850	HORVU.MOREX.r3.1HG0094850.1	tRNA pseudouridine synthase A	0.517873	0.00631906	0.468929	0.894536	3.28754	4.01928	3.59236	3.63306	8.50547	3.1331	5.26287	5.63381	3.56204	2.31517	3.43579	5.30059	3.6534
HORVU.MOREX.r3.5HG0509130	HORVU.MOREX.r3.5HG0509130.4	F-box/LRR-repeat protein 17	0.517596	0.341741	0.453707	0.606853	0	1.29054	0.508576	0.599705	1.2085	0.80809	1.85367	1.29009	0.667962	1.50227	0.382617	1.55628	1.02728
HORVU.MOREX.r3.5HG0509130	HORVU.MOREX.r3.5HG0509130.4	F-box/LRR-repeat protein 17	0.517596	0.341741	0.453707	0.606853	0	1.29054	0.508576	0.599705	1.2085	0.80809	1.85367	1.29009	0.667962	1.50227	0.382617	1.55628	1.02728
HORVU.MOREX.r3.5HG0509130	HORVU.MOREX.r3.5HG0509130.4	F-box/LRR-repeat protein 17	0.517596	0.341741	0.453707	0.606853	0	1.29054	0.508576	0.599705	1.2085	0.80809	1.85367	1.29009	0.667962	1.50227	0.382617	1.55628	1.02728
HORVU.MOREX.r3.5HG0509130	HORVU.MOREX.r3.5HG0509130.4	F-box/LRR-repeat protein 17	0.517596	0.341741	0.453707	0.606853	0	1.29054	0.508576	0.599705	1.2085	0.80809	1.85367	1.29009	0.667962	1.50227	0.382617	1.55628	1.02728
HORVU.MOREX.r3.5HG0474810	HORVU.MOREX.r3.5HG0474810.1	Receptor-like protein kinase	0.517484	0.19803	0.14519	0.587168	2.58702	4.70353	2.77491	3.35515	5.73535	4.17805	5.78924	5.23421	4.19635	3.83437	3.05667	4.89633	3.99593
HORVU.MOREX.r3.2HG0208300	HORVU.MOREX.r3.2HG0208300.1	Serine/threonine-protein kinase	0.517079	0.207586	0.0707991	0.460411	0.786788	1.19387	0.562981	0.84788	1.83987	1.54172	1.55166	1.64442	1.18871	0.971018	0.976802	1.39886	1.13385
HORVU.MOREX.r3.5HG0514520	HORVU.MOREX.r3.5HG0514520.1	TOM1-like protein 2	0.516931	0.32335	0.0420247	0.0894163	20.1798	26.0676	22.1006	22.7827	36.4824	26.8783	35.7317	33.0308	30.133	33.3183	23.6667	27.9126	28.7577
HORVU.MOREX.r3.7HG0649190	HORVU.MOREX.r3.7HG0649190.1	Choline transporter-like protein 1	0.515587	0.283392	0.0542084	0.525909	81.439	101.087	97.4523	93.3261	146.858	109.271	145.41	133.846	140.821	101.064	98.7955	114.519	113.8
HORVU.MOREX.r3.7HG0742570	HORVU.MOREX.r3.7HG0742570.1	Protein kinase	0.514845	0.336879	0.130237	0.268991	19.6767	15.0147	16.0521	16.9145	26.822	19.706	27.2629	24.597	25.2609	20.6398	18.1501	22.4548	21.6264
HORVU.MOREX.r3.3HG0325860	HORVU.MOREX.r3.3HG0325860.1	GRF zinc finger family protein	0.514709	0	NA	NA	0	0	0	0	0.136088	0	1.15003	0.428706	0	0	0	0	0
HORVU.MOREX.r3.4HG0337630	HORVU.MOREX.r3.4HG0337630.1	Spore coat protein-like protein	0.514403	0.548977	NA	NA	0	0	0	0	0	0	1.28521	0.428403	0.466953	1.38524	0	0	0.463048
HORVU.MOREX.r3.7HG0708110	HORVU.MOREX.r3.7HG0708110.1	Receptor-like kinase	0.5144	0.451791	0.0146939	0.025092	23.2971	30.6898	26.4689	26.8186	40.1555	35.0118	41.041	38.7361	35.8456	36.9981	34.5477	40.8027	37.0485
HORVU.MOREX.r3.7HG0678660	HORVU.MOREX.r3.7HG0678660.1	Protein kinase family protein	0.513645	0.315737	0.0158814	0.0817841	7.21395	8.80208	7.33513	7.78372	12.2999	10.2943	12.0261	11.5401	10.44	10.5863	8.52383	10.1804	9.93263
HORVU.MOREX.r3.4HG0386090	HORVU.MOREX.r3.4HG0386090.1	Glutathione-S-transferase	0.513565	0.644344	0.17151	0.0871873	37.8738	75.6092	52.943	55.4753	76.0605	77.9451	84.8624	79.6227	93.445	81.7438	87.236	86.6654	87.2725
HORVU.MOREX.r3.2HG0123880	HORVU.MOREX.r3.2HG0123880.1	Phospho-2-dehydro-3-deoxyheptonate aldolase	0.513555	0.637034	0.0152761	0.00916413	116.939	156.04	135.057	136.012	210.262	173.751	199.767	194.593	221.023	235.642	174.544	217.076	212.071
HORVU.MOREX.r3.7HG0681040	HORVU.MOREX.r3.7HG0681040.1	Chaperone protein dnaJ	0.513453	0.509421	0.00957177	0.00875024	35.5812	41.0462	41.2147	39.2807	57.9739	51.2165	60.3072	56.4992	62.3979	55.9369	49.7509	57.2692	56.3387
HORVU.MOREX.r3.3HG0303100	HORVU.MOREX.r3.3HG0303100.1	HAT family dimerisation domain containing protein	0.513415	0.0515543	NA	NA	0	0.543947	0	0.181316	2.05872	0	0	0.68624	0	0	0	0.897172	0.224293
HORVU.MOREX.r3.1HG0094280	HORVU.MOREX.r3.1HG0094280.1	ABA-responsive element binding protein 3 isoform 1	0.51324	0.527673	0.418464	0.613113	6.31431	6.72713	4.69348	5.91164	8.90231	9.34951	8.34214	8.86465	9.85649	6.23016	11.9461	7.82259	8.96383
HORVU.MOREX.r3.2HG0113980	HORVU.MOREX.r3.2HG0113980.1	Calcium-dependent lipid-binding (CaLB domain) family protein	0.513196	0.365831	0.206006	0.46191	1.76823	3.31748	2.76097	2.61556	3.49011	4.01513	4.97523	4.16016	3.66956	3.80879	3.59679	3.56125	3.6591
HORVU.MOREX.r3.6HG0548800	HORVU.MOREX.r3.6HG0548800.1	transcription factor IIIA	0.51274	0.16609	0.0459021	0.559292	63.4395	68.1979	85.9812	72.5395	100.393	117.759	93.6173	103.923	83.0878	90.4493	80.99	71.5223	81.5123
HORVU.MOREX.r3.1HG0068030	HORVU.MOREX.r3.1HG0068030.1	RNA-directed DNA polymerase (reverse transcriptase)-related family protein	0.512655	0.227594	NA	NA	0.736083	0.100234	0	0.278772	1.37833	1.09484	0	0.82439	0.0517298	1.86874	0.068688	0	0.497289
HORVU.MOREX.r3.1HG0088100	HORVU.MOREX.r3.1HG0088100.1	RNA-directed DNA polymerase (reverse transcriptase)-related family protein	0.512655	0.227594	NA	NA	0.736083	0.100234	0	0.278772	1.37833	1.09484	0	0.82439	0.0517298	1.86874	0.068688	0	0.497289
HORVU.MOREX.r3.6HG0547770	HORVU.MOREX.r3.6HG0547770.1	SAUR-like auxin-responsive protein family	0.512598	0	NA	NA	0	0	0	0	0	0	1.27985	0.426617	0	0	0	0	0
HORVU.MOREX.r3.5HG0490490	HORVU.MOREX.r3.5HG0490490.1	PRAS-rich protein	0.512563	0.668759	0.254071	0.372406	4.13974	7.2367	10.0593	7.14525	11.3282	10.5299	10.0015	10.6199	9.22366	8.8451	15.6991	14.0263	11.9485
HORVU.MOREX.r3.2HG0111830	HORVU.MOREX.r3.2HG0111830.1	RNA-directed RNA polymerase L	0.512554	0.108783	NA	NA	0	0.589034	0.586684	0.391906	1.31379	1.64318	0	0.985657	0.80405	0	0.519394	0.680225	0.500917
HORVU.MOREX.r3.5HG0508440	HORVU.MOREX.r3.5HG0508440.1	Cationic amino acid transporter	0.512393	0.380781	0.239677	0.487837	2.60471	6.62923	3.93036	4.3881	6.48998	6.42532	7.14169	6.68566	4.81817	5.59437	6.25335	7.39634	6.01556
HORVU.MOREX.r3.1HG0024860	HORVU.MOREX.r3.1HG0024860.1	AGAMOUS MADS box factor transcription factor	0.51234	0.267271	0.226185	0.60379	1.80801	0.95176	1.88426	1.54801	2.58519	2.2617	3.05626	2.63438	2.49307	2.32157	1.71481	1.73697	2.06661
HORVU.MOREX.r3.6HG0558550	HORVU.MOREX.r3.6HG0558550.1	Peroxidase	0.512256	0.843144	0.242405	0.0759414	3.81114	2.8723	5.22067	3.96804	4.8645	7.01343	6.37949	6.08581	7.50334	6.77266	10.1121	7.26164	7.91244
HORVU.MOREX.r3.3HG0313990	HORVU.MOREX.r3.3HG0313990.1	Methyl esterase 1	0.512145	0.233938	0.101479	0.51412	45.542	33.5981	36.6177	38.5859	53.9646	57.7453	54.6588	55.4562	43.8265	43.9104	48.9412	45.5406	45.5547
HORVU.MOREX.r3.5HG0518220	HORVU.MOREX.r3.5HG0518220.1	B3 domain-containing protein	0.512046	0.330367	NA	NA	0	0.633802	0	0.211267	0.623841	0.892513	0.665706	0.727353	0.792845	0.701928	0.597095	0	0.522967
HORVU.MOREX.r3.2HG0179740	HORVU.MOREX.r3.2HG0179740.1	HAD superfamily	0.511987	0.148193	NA	NA	0	0.190512	0	0.063504	0.747282	0.536776	0.265653	0.51657	0.190043	0.281678	0.242498	0	0.178555
HORVU.MOREX.r3.2HG0111480	HORVU.MOREX.r3.2HG0111480.1	NAC domain protein	0.51147	0.231848	0.233541	0.612	6.76496	6.65401	7.417	6.94532	8.66025	8.24537	14.0726	10.3261	6.91208	8.88833	9.09138	8.43021	8.3305
HORVU.MOREX.r3.2HG0166680	HORVU.MOREX.r3.2HG0166680.1	F-box protein-like	0.511059	0.212535	NA	NA	0.307207	0.159068	0	0.155425	0.157831	0.657634	1.12431	0.646592	0.240128	0.816484	0.0946219	0.204033	0.338817
HORVU.MOREX.r3.1HG0070340	HORVU.MOREX.r3.1HG0070340.1	Protein kinase-like protein	0.510863	0.654593	0.010444	0.0221855	61.986	57.9063	61.6715	60.5213	86.1651	83.061	90.7592	86.6618	89.0786	91.3272	89.7764	113.198	95.8451
HORVU.MOREX.r3.5HG0503440	HORVU.MOREX.r3.5HG0503440.1	Receptor-kinase	0.510797	0.469638	0.0398306	0.194693	6.73199	6.49758	6.87343	6.701	11.4951	8.03661	10.3863	9.97267	10.8582	9.44859	6.67401	11.6754	9.66405
HORVU.MOREX.r3.5HG0503450	HORVU.MOREX.r3.5HG0503450.1	Receptor-kinase	0.510797	0.469638	0.0398306	0.194693	6.73199	6.49758	6.87343	6.701	11.4951	8.03661	10.3863	9.97267	10.8582	9.44859	6.67401	11.6754	9.66405
HORVU.MOREX.r3.UnG0791250	HORVU.MOREX.r3.UnG0791250.1	Receptor-kinase	0.510797	0.469638	0.0398306	0.194693	6.73199	6.49758	6.87343	6.701	11.4951	8.03661	10.3863	9.97267	10.8582	9.44859	6.67401	11.6754	9.66405
HORVU.MOREX.r3.3HG0308350	HORVU.MOREX.r3.3HG0308350.1	Cysteine-rich receptor kinase	0.510234	0.352861	0.0333974	0.0796992	60.5982	54.5253	59.8656	58.3297	77.1332	89.8813	83.4921	83.5022	73.7255	77.928	79.1812	68.2429	74.7694
HORVU.MOREX.r3.7HG0663840	HORVU.MOREX.r3.7HG0663840.1	Cystinosin-like protein	0.510091	0.152529	0.352954	0.678607	2.144	0.616937	0.931001	1.23065	2.60168	1.54152	2.38706	2.17675	1.92847	1.06497	1.29949	1.62467	1.4794
HORVU.MOREX.r3.7HG0663840	HORVU.MOREX.r3.7HG0663840.1	Cystinosin-like protein	0.510091	0.152529	0.352954	0.678607	2.144	0.616937	0.931001	1.23065	2.60168	1.54152	2.38706	2.17675	1.92847	1.06497	1.29949	1.62467	1.4794
HORVU.MOREX.r3.7HG0743130	HORVU.MOREX.r3.7HG0743130.1	Leucine-rich repeat receptor-like protein kinase family protein	0.509806	0.270974	0.40694	0.667584	1.27013	1.65344	0.519233	1.1476	1.70429	1.25843	3.21092	2.05788	2.03627	2.41923	0.86204	1.04783	1.59134
HORVU.MOREX.r3.2HG0177310	HORVU.MOREX.r3.2HG0177310.2	Ycf20-like protein	0.508989	0.279753	NA	NA	0	0	0	0	0.449919	0.819239	0	0.423053	0.594069	0.26188	0	0	0.213987
HORVU.MOREX.r3.2HG0177310	HORVU.MOREX.r3.2HG0177310.2	Ycf20-like protein	0.508989	0.279753	NA	NA	0	0	0	0	0.449919	0.819239	0	0.423053	0.594069	0.26188	0	0	0.213987
HORVU.MOREX.r3.7HG0658720	HORVU.MOREX.r3.7HG0658720.1	DUF868 family protein	0.508829	1.03962	0.37519	0.230726	7.65464	2.89004	5.14193	5.22887	8.17218	8.65333	6.76357	7.86303	10.0204	7.70544	14.8694	14.6232	11.8046
HORVU.MOREX.r3.4HG0413070	HORVU.MOREX.r3.4HG0413070.1	Histone H4	0.508574	0	NA	NA	0	0	0	0	0	0	1.26793	0.422643	0	0	0	0	0
HORVU.MOREX.r3.3HG0219610	HORVU.MOREX.r3.3HG0219610.1	Receptor kinase-like protein	0.508341	1.01931	0.162563	0.0189494	0.561889	0.645716	0.846861	0.684822	1.67156	1.17262	1.34536	1.39651	1.95426	2.32533	1.84298	3.53763	2.41505
HORVU.MOREX.r3.4HG0339970	HORVU.MOREX.r3.4HG0339970.1	serine-type endopeptidase inhibitor	0.508094	0.231994	0.101542	0.464914	159.753	162.598	152.243	158.198	234.738	184.828	256.654	225.407	212.477	175.522	187.006	168.88	185.971
HORVU.MOREX.r3.5HG0470810	HORVU.MOREX.r3.5HG0470810.2	Spermidine synthase	0.507904	0.185356	0.46613	0.593219	0	2.02516	0.304471	0.776544	1.209	0.645005	2.72464	1.52622	1.6354	1.08745	0.681046	0.67652	1.0201
HORVU.MOREX.r3.5HG0470810	HORVU.MOREX.r3.5HG0470810.2	Spermidine synthase	0.507904	0.185356	0.46613	0.593219	0	2.02516	0.304471	0.776544	1.209	0.645005	2.72464	1.52622	1.6354	1.08745	0.681046	0.67652	1.0201
HORVU.MOREX.r3.6HG0627720	HORVU.MOREX.r3.6HG0627720.1	Receptor-like protein kinase	0.507885	0.451817	0.00993079	0.0302719	9.46591	10.2366	9.22488	9.64246	14.1212	13.8993	14.3791	14.1332	13.3989	12.8831	12.2868	15.6566	13.5564
HORVU.MOREX.r3.7HG0708730	HORVU.MOREX.r3.7HG0708730.2	Spermidine synthase	0.507666	0.251562	0.298351	0.695615	0	0.801177	0	0.267059	1.04305	0.965354	0.395912	0.801439	1.47272	0.37385	0	0.187142	0.508428
HORVU.MOREX.r3.7HG0708730	HORVU.MOREX.r3.7HG0708730.2	Spermidine synthase	0.507666	0.251562	0.298351	0.695615	0	0.801177	0	0.267059	1.04305	0.965354	0.395912	0.801439	1.47272	0.37385	0	0.187142	0.508428
HORVU.MOREX.r3.5HG0512540	HORVU.MOREX.r3.5HG0512540.1	Prolyl 4-hydroxylase alpha subunit	0.507458	0.589494	0.0645379	0.0432305	5.07405	4.82654	3.96086	4.62048	7.35739	6.57305	7.03884	6.98976	7.23929	7.04614	7.6092	7.93437	7.45725
HORVU.MOREX.r3.2HG0099180	HORVU.MOREX.r3.2HG0099180.1	2-oxoglutarate (2OG) and Fe(II)-dependent oxygenase superfamily protein	0.507307	0.497993	0.270908	0.281746	4.30472	8.76975	7.44791	6.84079	7.95249	10.3031	12.179	10.1449	8.06146	10.4881	10.1332	11.6098	10.0731
HORVU.MOREX.r3.7HG0644650	HORVU.MOREX.r3.7HG0644650.1	Flavin-containing monooxygenase	0.507295	0.654173	0.0561416	0.0181911	3.58932	3.91727	3.74444	3.75034	6.52859	5.61297	5.11461	5.75206	6.00261	6.44102	6.72038	6.7387	6.47568
HORVU.MOREX.r3.3HG0290960	HORVU.MOREX.r3.3HG0290960.1	Exocyst complex component	0.507222	0.251941	0.0659641	0.399966	10.4584	8.71205	8.10809	9.09285	15.2047	11.579	13.2515	13.3451	12.2645	9.98383	9.50036	12.3259	11.0186
HORVU.MOREX.r3.2HG0132360	HORVU.MOREX.r3.2HG0132360.2	Receptor-like protein kinase	0.506875	0.170523	0.487165	0.709686	4.61934	5.60673	3.18947	4.47185	4.15053	5.10434	11.0711	6.77532	4.35547	5.19481	4.94115	6.14209	5.15838
HORVU.MOREX.r3.2HG0132360	HORVU.MOREX.r3.2HG0132360.2	Receptor-like protein kinase	0.506875	0.170523	0.487165	0.709686	4.61934	5.60673	3.18947	4.47185	4.15053	5.10434	11.0711	6.77532	4.35547	5.19481	4.94115	6.14209	5.15838
HORVU.MOREX.r3.2HG0132360	HORVU.MOREX.r3.2HG0132360.2	Receptor-like protein kinase	0.506875	0.170523	0.487165	0.709686	4.61934	5.60673	3.18947	4.47185	4.15053	5.10434	11.0711	6.77532	4.35547	5.19481	4.94115	6.14209	5.15838
HORVU.MOREX.r3.7HG0746590	HORVU.MOREX.r3.7HG0746590.2	magnesium transporter NIPA (DUF803)	0.506847	0.289996	0.0390502	0.29809	7.80553	8.98415	6.99403	7.9279	12.4261	9.80408	12.8279	11.686	10.7236	8.73276	8.48668	11.7193	9.91559
HORVU.MOREX.r3.7HG0746590	HORVU.MOREX.r3.7HG0746590.2	magnesium transporter NIPA (DUF803)	0.506847	0.289996	0.0390502	0.29809	7.80553	8.98415	6.99403	7.9279	12.4261	9.80408	12.8279	11.686	10.7236	8.73276	8.48668	11.7193	9.91559
HORVU.MOREX.r3.3HG0317300	HORVU.MOREX.r3.3HG0317300.2	Phosphate transporter	0.506823	0.186948	0.491777	1	0.770236	0	0.919833	0.563356	1.35738	1.80044	0.506383	1.2214	0.962053	1.80184	0.354714	0	0.779652
HORVU.MOREX.r3.3HG0317300	HORVU.MOREX.r3.3HG0317300.2	Phosphate transporter	0.506823	0.186948	0.491777	1	0.770236	0	0.919833	0.563356	1.35738	1.80044	0.506383	1.2214	0.962053	1.80184	0.354714	0	0.779652
HORVU.MOREX.r3.2HG0181650	HORVU.MOREX.r3.2HG0181650.1	Stress response protein nst1	0.50607	0	NA	NA	0	0	0	0	0	1.26053	0	0.420177	0	0	0	0	0
HORVU.MOREX.r3.2HG0203400	HORVU.MOREX.r3.2HG0203400.2	Vacuolar cation/proton exchanger	0.505964	-0.554048	0.655017	0.589421	0.41108	1.95698	1.41573	1.26126	3.57468	0.869831	2.18896	2.21116	1.53835	0	0.187554	0.43474	0.540161
HORVU.MOREX.r3.2HG0203400	HORVU.MOREX.r3.2HG0203400.2	Vacuolar cation/proton exchanger	0.505964	-0.554048	0.655017	0.589421	0.41108	1.95698	1.41573	1.26126	3.57468	0.869831	2.18896	2.21116	1.53835	0	0.187554	0.43474	0.540161
HORVU.MOREX.r3.7HG0722380	HORVU.MOREX.r3.7HG0722380.1	Nudix hydrolase	0.505399	0.168715	0.158434	0.635444	5.65034	7.12408	5.34163	6.03868	8.83757	9.07835	9.05864	8.99152	7.13827	7.4629	6.35282	6.69353	6.91188
HORVU.MOREX.r3.7HG0722380	HORVU.MOREX.r3.7HG0722380.1	Nudix hydrolase	0.505399	0.168715	0.158434	0.635444	5.65034	7.12408	5.34163	6.03868	8.83757	9.07835	9.05864	8.99152	7.13827	7.4629	6.35282	6.69353	6.91188
HORVU.MOREX.r3.1HG0075150	HORVU.MOREX.r3.1HG0075150.1	U-box domain-containing family protein	0.505193	0.49663	0.00980664	0.0751021	43.5816	47.6567	41.674	44.3041	60.1188	65.1538	64.6295	63.3007	54.3696	60.1107	64.6424	72.558	62.9202
HORVU.MOREX.r3.1HG0002670	HORVU.MOREX.r3.1HG0002670.1	Leucine-rich repeat receptor-like protein kinase family protein	0.504807	0.445983	0.460491	0.515971	16.8342	22.5407	17.2121	18.8623	41.2514	24.1965	16.1021	27.1833	21.381	19.9105	24.6817	38.256	26.0573
HORVU.MOREX.r3.1HG0085950	HORVU.MOREX.r3.1HG0085950.1	MACPF domain-containing protein	0.504664	0.393768	0.038416	0.34282	3.49019	3.68723	4.64617	3.9412	6.01091	5.87137	6.14933	6.01054	3.97471	5.82816	6.0209	6.14361	5.49184
HORVU.MOREX.r3.1HG0015420	HORVU.MOREX.r3.1HG0015420.1	Aminomethyltransferase	0.504612	-0.0141632	0.491734	0.757514	0.998978	11.491	7.68143	6.7238	14.7409	7.23399	7.89935	9.95808	6.45516	5.71118	8.71514	5.71191	6.64835
HORVU.MOREX.r3.7HG0743100	HORVU.MOREX.r3.7HG0743100.1	Leucine-rich repeat receptor-like protein kinase family protein	0.504527	0.139075	0.168792	0.670126	4.13794	5.48775	4.09468	4.57346	7.08221	6.25756	7.38072	6.90683	5.78232	5.37036	5.00353	4.39372	5.13748
HORVU.MOREX.r3.7HG0734450	HORVU.MOREX.r3.7HG0734450.1	Phospholipase A2	0.504317	0.474216	0.488066	0.552183	1.43182	0.502789	0.543126	0.825912	1.24137	0.702573	2.82596	1.58997	1.26105	1.66661	1.39421	1.82409	1.53649
HORVU.MOREX.r3.2HG0160060	HORVU.MOREX.r3.2HG0160060.1	O-Glycosyl hydrolases family 17 protein	0.50411	-0.0560512	0.52581	0.873533	11.7638	18.5206	13.2652	14.5165	19.3197	17.8444	25.8548	21.0063	11.4685	0	21.2243	23.0082	13.9253
HORVU.MOREX.r3.4HG0403810	HORVU.MOREX.r3.4HG0403810.1	Ascorbate-specific PTS system EIIA component	0.503922	0.327023	0.0273298	0.372406	621.581	733.83	637.175	664.195	874.388	1061.9	890.58	942.289	697.595	1005.58	917.968	712.6	833.436
HORVU.MOREX.r3.3HG0284530	HORVU.MOREX.r3.3HG0284530.1	4-diphosphocytidyl-2-C-methyl-D-erythritol kinase	0.503622	0.583429	0.408092	0.258891	3.6499	4.19564	4.31121	4.05225	6.75321	8.36313	3.37243	6.16292	6.37651	5.82515	6.91443	7.1652	6.57032
HORVU.MOREX.r3.2HG0208340	HORVU.MOREX.r3.2HG0208340.1	basic helix-loop-helix (bHLH) DNA-binding superfamily protein	0.502861	0.450908	0.148504	0.160957	16.1877	28.9009	17.1674	20.752	31.6726	27.0606	30.7359	29.823	29.9743	29.866	26.9701	28.1209	28.7328
HORVU.MOREX.r3.3HG0320220	HORVU.MOREX.r3.3HG0320220.1	Keratin	0.502361	1.3328	NA	NA	0	0	0	0	0	1.24959	0	0.41653	0	4.71843	1.35724	0	1.51892
HORVU.MOREX.r3.7HG0643210	HORVU.MOREX.r3.7HG0643210.1	BON1-associated protein 2	0.501523	0.665727	0.170289	0.190409	1.07552	0.971426	1.84595	1.29763	1.88506	2.25323	2.62003	2.25277	1.76337	2.27066	3.3861	3.15942	2.64489
HORVU.MOREX.r3.7HG0661420	HORVU.MOREX.r3.7HG0661420.2	Sucrose synthase	0.501472	0.925118	0.124051	0.0107641	205.559	295.078	270.049	256.895	339.254	431.067	321.953	364.091	476.972	553.474	520.537	403.825	488.702
HORVU.MOREX.r3.7HG0661420	HORVU.MOREX.r3.7HG0661420.2	Sucrose synthase	0.501472	0.925118	0.124051	0.0107641	205.559	295.078	270.049	256.895	339.254	431.067	321.953	364.091	476.972	553.474	520.537	403.825	488.702
HORVU.MOREX.r3.6HG0574250	HORVU.MOREX.r3.6HG0574250.1	60 kDa chaperonin	0.50144	0.0864251	0.0165552	0.841812	77.2424	84.9922	86.0783	82.771	122.527	115.597	114.641	117.588	70.3266	88.3767	103.302	89.7653	87.9427
HORVU.MOREX.r3.5HG0433380	HORVU.MOREX.r3.5HG0433380.1	Pol polyprotein	0.501427	-0.471501	0.487671	NA	0	3.04775	0.989874	1.34587	2.32492	2.88035	1.75728	2.32085	0.424299	1.26513	0	1.07808	0.691877
HORVU.MOREX.r3.3HG0310500	HORVU.MOREX.r3.3HG0310500.1	Glycosyltransferase	0.500917	0.738139	0.474553	0.227503	6.01968	2.61782	5.20991	4.6158	10.6459	4.9665	5.22859	6.947	7.13379	8.35518	9.47927	8.50092	8.36729
HORVU.MOREX.r3.6HG0634120	HORVU.MOREX.r3.6HG0634120.2	U-box domain-containing protein	0.500874	0.475282	0.0914957	0.177589	6.98357	6.8774	6.91929	6.92675	11.0153	11.268	8.36745	10.2169	11.3075	10.3358	11.2457	7.18978	10.0197
HORVU.MOREX.r3.6HG0634120	HORVU.MOREX.r3.6HG0634120.2	U-box domain-containing protein	0.500874	0.475282	0.0914957	0.177589	6.98357	6.8774	6.91929	6.92675	11.0153	11.268	8.36745	10.2169	11.3075	10.3358	11.2457	7.18978	10.0197
HORVU.MOREX.r3.1HG0091610	HORVU.MOREX.r3.1HG0091610.2	Transcription elongation factor 1	0.50079	0.426135	0.592556	0.728816	12.2402	8.43091	8.0196	9.56357	22.5762	10.8511	8.41468	13.9473	6.09717	20.2374	11.7218	14.7177	13.1935
HORVU.MOREX.r3.1HG0091610	HORVU.MOREX.r3.1HG0091610.2	Transcription elongation factor 1	0.50079	0.426135	0.592556	0.728816	12.2402	8.43091	8.0196	9.56357	22.5762	10.8511	8.41468	13.9473	6.09717	20.2374	11.7218	14.7177	13.1935
HORVU.MOREX.r3.7HG0732000	HORVU.MOREX.r3.7HG0732000.1	Wound-responsive family protein	0.500092	-0.123467	0.360076	0.948026	59.2612	107.965	84.0714	83.7659	92.8681	167.855	95.9309	118.885	54.723	92.3369	107.254	52.9393	76.8133
HORVU.MOREX.r3.2HG0159040	HORVU.MOREX.r3.2HG0159040.1	basic helix-loop-helix (bHLH) DNA-binding superfamily protein	0.49996	1.11595	0.340287	0.123033	1.56774	0.652354	0.282679	0.834258	1.64766	1.78108	1.35314	1.59396	3.59263	1.97702	2.51016	3.82226	2.97552
HORVU.MOREX.r3.2HG0159040	HORVU.MOREX.r3.2HG0159040.1	basic helix-loop-helix (bHLH) DNA-binding superfamily protein	0.49996	1.11595	0.340287	0.123033	1.56774	0.652354	0.282679	0.834258	1.64766	1.78108	1.35314	1.59396	3.59263	1.97702	2.51016	3.82226	2.97552
HORVU.MOREX.r3.4HG0348970	HORVU.MOREX.r3.4HG0348970.2	Receptor-kinase	0.499935	0.32706	0.328339	0.616543	0.871336	2.77801	0.858784	1.50271	2.57517	1.85886	3.18359	2.53921	2.33406	2.39006	0.961214	2.87281	2.13954
HORVU.MOREX.r3.4HG0348970	HORVU.MOREX.r3.4HG0348970.2	Receptor-kinase	0.499935	0.32706	0.328339	0.616543	0.871336	2.77801	0.858784	1.50271	2.57517	1.85886	3.18359	2.53921	2.33406	2.39006	0.961214	2.87281	2.13954
HORVU.MOREX.r3.7HG0676830	HORVU.MOREX.r3.7HG0676830.1	L-gulonolactone oxidase	0.49939	0.42775	0.119529	0.14079	0.205025	0.375292	0.13136	0.237226	0.779322	0.933584	0.533979	0.748962	0.631504	0.683903	0.538071	0.803458	0.664234
HORVU.MOREX.r3.4HG0396310	HORVU.MOREX.r3.4HG0396310.2	Microtubule-associated protein 70-4	0.498973	0.27997	0.289338	0.835685	3.83174	3.33182	3.32799	3.49718	5.8651	5.23497	4.96629	5.35545	6.28685	2.22226	3.16508	6.16718	4.46034
HORVU.MOREX.r3.4HG0396310	HORVU.MOREX.r3.4HG0396310.2	Microtubule-associated protein 70-4	0.498973	0.27997	0.289338	0.835685	3.83174	3.33182	3.32799	3.49718	5.8651	5.23497	4.96629	5.35545	6.28685	2.22226	3.16508	6.16718	4.46034
HORVU.MOREX.r3.5HG0500190	HORVU.MOREX.r3.5HG0500190.1	Defensin	0.498625	0.376121	0.652508	0.61427	18.8366	29.9393	11.6827	20.1529	41.7321	34.1204	10.806	28.8862	24.3595	33.9159	29.239	18.2984	26.4532
HORVU.MOREX.r3.3HG0316940	HORVU.MOREX.r3.3HG0316940.1	Zinc knuckle (CCHC-type) family protein	0.498594	0.383852	NA	NA	0.827758	0.34468	0	0.390813	1.00404	0	1.89093	0.96499	1.36422	1.01312	0.881708	0	0.814762
HORVU.MOREX.r3.6HG0617780	HORVU.MOREX.r3.6HG0617780.1	DNA damage-binding protein 1	0.497616	0.538319	0.288451	0.610743	11.0445	13.7473	9.804	11.5319	18.9562	16.4572	14.6673	16.6936	8.80067	25.1658	19.1602	15.6728	17.1999
HORVU.MOREX.r3.4HG0406630	HORVU.MOREX.r3.4HG0406630.1	Classical arabinogalactan protein 5	0.497603	0.563197	0.169783	0.234873	7.48162	7.07394	9.4543	8.00329	12.0611	12.2339	10.8393	11.7114	9.28867	12.6995	12.0713	15.1514	12.3027
HORVU.MOREX.r3.6HG0613060	HORVU.MOREX.r3.6HG0613060.1	Tetratricopeptide repeat (TPR)-like superfamily protein	0.497435	-0.254886	NA	NA	0	0.579724	0	0.193241	0.546229	0.739693	0.76758	0.684501	0	0	0	0	0
HORVU.MOREX.r3.1HG0083600	HORVU.MOREX.r3.1HG0083600.1	Lipid phosphate phosphatase-like protein	0.497257	0.505955	0.0187013	0.0142362	13.4095	13.5028	13.4054	13.4392	20.1679	20.1446	17.8316	19.3814	19.1505	21.1	18.2689	19.4991	19.5046
HORVU.MOREX.r3.2HG0208970	HORVU.MOREX.r3.2HG0208970.1	Exocyst complex component	0.497055	0.427702	0.124768	0.169182	1.51933	2.91266	1.79784	2.07661	3.90215	3.27225	2.85193	3.34211	3.13039	2.73953	3.08944	3.5939	3.13831
HORVU.MOREX.r3.2HG0178740	HORVU.MOREX.r3.2HG0178740.1	ATP-dependent zinc metalloprotease FtsH	0.496813	0.203692	0.487165	0.638686	0.940938	2.19126e-05	2.29838	1.07978	1.82934	1.83184	2.14311	1.93476	1.90558	1.73997	1.40977	0.525329	1.39516
HORVU.MOREX.r3.2HG0178740	HORVU.MOREX.r3.2HG0178740.1	ATP-dependent zinc metalloprotease FtsH	0.496813	0.203692	0.487165	0.638686	0.940938	2.19126e-05	2.29838	1.07978	1.82934	1.83184	2.14311	1.93476	1.90558	1.73997	1.40977	0.525329	1.39516
HORVU.MOREX.r3.3HG0329540	HORVU.MOREX.r3.3HG0329540.1	Metallothionein	0.496598	0.587982	0.587461	NA	0.680122	0.819911	2.50529	1.33511	2.70121	0.768387	3.41409	2.29456	2.22674	0.422599	1.44701	5.94365	2.51
HORVU.MOREX.r3.6HG0628110	HORVU.MOREX.r3.6HG0628110.1	CRT-binding factor	0.49658	-0.0161851	NA	NA	0.442383	0	0	0.147461	0.229521	0.6471	0.980118	0.618913	0	0	0.142022	0.396618	0.13466
HORVU.MOREX.r3.2HG0097250	HORVU.MOREX.r3.2HG0097250.1	RNA-directed DNA polymerase (reverse transcriptase)-related family protein	0.496358	0.548051	0.483152	0.522299	0.304728	0.840754	0.179353	0.441612	1.34433	1.25577	0.500719	1.03361	1.2561	1.52397	1.07161	0.579495	1.10779
HORVU.MOREX.r3.2HG0110760	HORVU.MOREX.r3.2HG0110760.1	Calmodulin	0.496323	0.603338	0.0116585	0.00769582	479.329	492.096	441.974	471.133	694.886	625.932	674.174	664.997	752.13	711.7	652.597	748.683	716.278
HORVU.MOREX.r3.7HG0648870	HORVU.MOREX.r3.7HG0648870.1	Werner syndrome-like exonuclease	0.496307	-0.117731	NA	NA	0	0.25508	0	0.0850267	1.24003	0	0.35158	0.530537	0	0	0	0	0
HORVU.MOREX.r3.7HG0688870	HORVU.MOREX.r3.7HG0688870.1	Monodehydroascorbate reductase	0.496218	0.636896	0.0331021	0.0216068	297.639	276.405	238.016	270.687	406.058	352.142	388.451	382.217	425.6	403.125	384.486	472.658	421.467
HORVU.MOREX.r3.5HG0429400	HORVU.MOREX.r3.5HG0429400.1	Glutaredoxin family protein	0.496101	0.475129	NA	NA	0	0	0	0	0	0	1.23119	0.410397	0	0	0	1.56017	0.390043
HORVU.MOREX.r3.5HG0475720	HORVU.MOREX.r3.5HG0475720.1	Serine/threonine protein phosphatase 7 long form isogeny	0.496101	0	NA	NA	0	0	0	0	0	0	1.23119	0.410397	0	0	0	0	0
HORVU.MOREX.r3.3HG0306430	HORVU.MOREX.r3.3HG0306430.1	Tropinone reductase-like protein	0.4959	0.441521	0.347343	0.402321	4.08893	2.83063	3.07424	3.33127	4.18572	7.31575	3.82239	5.10795	3.77969	4.43306	4.72697	6.58833	4.88201
HORVU.MOREX.r3.2HG0152860	HORVU.MOREX.r3.2HG0152860.1	Peroxisomal (S)-2-hydroxy-acid oxidase	0.495617	-0.0116276	0.47809	0.952551	0.752923	0.947908	0.562722	0.754518	1.78281	1.57264	1.06576	1.47374	0.399872	1.3052	0.38634	0.870323	0.740434
HORVU.MOREX.r3.2HG0152860	HORVU.MOREX.r3.2HG0152860.1	Peroxisomal (S)-2-hydroxy-acid oxidase	0.495617	-0.0116276	0.47809	0.952551	0.752923	0.947908	0.562722	0.754518	1.78281	1.57264	1.06576	1.47374	0.399872	1.3052	0.38634	0.870323	0.740434
HORVU.MOREX.r3.4HG0349800	HORVU.MOREX.r3.4HG0349800.1	NBS-LRR-like resistance protein	0.495438	0.357365	0.13382	0.289341	9.03553	10.8006	6.64713	8.82775	14.8203	10.9655	12.7782	12.8547	12.4992	10.2549	10.6703	12.9363	11.5902
HORVU.MOREX.r3.2HG0130900	HORVU.MOREX.r3.2HG0130900.1	GRAS transcription factor	0.495075	0.898072	0.22853	0.0691225	2.69662	1.67691	3.46203	2.61185	3.92111	4.0974	4.25306	4.09052	5.04395	6.18963	4.80761	6.88263	5.73095
HORVU.MOREX.r3.2HG0130900	HORVU.MOREX.r3.2HG0130900.1	GRAS transcription factor	0.495075	0.898072	0.22853	0.0691225	2.69662	1.67691	3.46203	2.61185	3.92111	4.0974	4.25306	4.09052	5.04395	6.18963	4.80761	6.88263	5.73095
HORVU.MOREX.r3.2HG0130900	HORVU.MOREX.r3.2HG0130900.1	GRAS transcription factor	0.495075	0.898072	0.22853	0.0691225	2.69662	1.67691	3.46203	2.61185	3.92111	4.0974	4.25306	4.09052	5.04395	6.18963	4.80761	6.88263	5.73095
HORVU.MOREX.r3.4HG0401320	HORVU.MOREX.r3.4HG0401320.1	Tetraspanin	0.494973	-0.000544778	0.504696	0.977616	0.608209	0.855219	0.542666	0.668698	2.07126	1.4476	0.536202	1.35169	0.382051	0.418825	0.572026	1.29937	0.668068
HORVU.MOREX.r3.4HG0412910	HORVU.MOREX.r3.4HG0412910.1	Aquaporin-like protein	0.494809	0.132435	0.0487949	0.804825	9.77725	12.2979	9.73644	10.6039	18.1937	14.4508	13.4097	15.3514	8.47474	10.5578	13.982	13.8634	11.7195
HORVU.MOREX.r3.5HG0469490	HORVU.MOREX.r3.5HG0469490.1	Heavy metal transport/detoxification superfamily protein	0.49418	0.703121	NA	NA	0	0.396396	0	0.132132	1.07952	0.145484	0.558889	0.594631	0.597363	0.582609	0.837665	1.35491	0.843137
HORVU.MOREX.r3.2HG0170760	HORVU.MOREX.r3.2HG0170760.1	Maturase-related protein	0.49378	0.492109	0.0599671	0.050588	20.0987	32.6683	27.6447	26.8039	39.193	37.2167	38.0448	38.1515	39.823	41.5089	35.0827	36.0101	38.1062
HORVU.MOREX.r3.5HG0508800	HORVU.MOREX.r3.5HG0508800.2	Kinase-like protein	0.493774	0.215835	0.0332526	0.297073	29.2472	26.7327	23.7634	26.5811	37.1851	35.3116	41.0161	37.8376	32.5989	32.041	26.5299	32.9583	31.032
HORVU.MOREX.r3.5HG0508800	HORVU.MOREX.r3.5HG0508800.2	Kinase-like protein	0.493774	0.215835	0.0332526	0.297073	29.2472	26.7327	23.7634	26.5811	37.1851	35.3116	41.0161	37.8376	32.5989	32.041	26.5299	32.9583	31.032
HORVU.MOREX.r3.7HG0750800	HORVU.MOREX.r3.7HG0750800.1	DNA repair and meiosis protein (Mre11)	0.493767	0.400061	0.101463	0.399966	31.3092	28.6511	42.3614	34.1072	48.8829	45.4997	50.9227	48.4351	35.2243	53.1649	47.1633	45.7524	45.3262
HORVU.MOREX.r3.7HG0675580	HORVU.MOREX.r3.7HG0675580.1	Disease resistance protein RPM1	0.493661	0.336536	0.0985791	0.303107	3.81408	5.08938	4.32957	4.41101	8.42841	5.38825	6.03966	6.61877	6.66043	5.42648	4.4814	6.76207	5.8326
HORVU.MOREX.r3.5HG0439460	HORVU.MOREX.r3.5HG0439460.1	Phosphatase 2C family protein	0.493549	0.554664	0.0908926	0.0839431	4.28964	5.99749	5.19954	5.16222	8.53658	6.92113	7.56974	7.67582	9.20718	7.80326	6.29576	8.89874	8.05124
HORVU.MOREX.r3.2HG0099170	HORVU.MOREX.r3.2HG0099170.1	12-oxophytodienoate reductase-like protein	0.493458	0.522981	0.0277496	0.0622779	262.563	332.148	337.823	310.845	404.717	444.911	464.431	438.02	399.498	425.814	506.886	456.187	447.096
HORVU.MOREX.r3.1HG0051220	HORVU.MOREX.r3.1HG0051220.1	alpha-adaptin	0.492829	0.481802	0.0415551	0.452265	36.7919	34.383	36.9677	36.0475	50.6811	56.7192	45.9997	51.1333	36.1452	43.9575	64.6826	58.1603	50.7364
HORVU.MOREX.r3.1HG0064340	HORVU.MOREX.r3.1HG0064340.1	Leucine-rich repeat receptor-like protein kinase	0.492504	0.620721	0.0291806	0.0107247	9.60163	9.65796	8.7797	9.34643	15.8939	12.2263	12.5485	13.5562	14.3645	16.3784	12.847	16.0466	14.9091
HORVU.MOREX.r3.6HG0570910	HORVU.MOREX.r3.6HG0570910.1	disease resistance family protein / LRR family protein	0.492249	0.505164	0.0706018	0.0871873	1.91198	2.50299	2.3642	2.25972	4.27991	2.77511	3.70071	3.58524	4.21384	3.29851	2.66481	4.32874	3.62648
HORVU.MOREX.r3.4HG0383890	HORVU.MOREX.r3.4HG0383890.1	DUF538 family protein (Protein of unknown function	0.492198	0.62658	0.0331412	0.0417962	79.6152	73.9055	69.578	74.3662	115.751	102.38	96.8963	105.009	104.465	107.325	119.518	130.124	115.358
HORVU.MOREX.r3.UnG0783860	HORVU.MOREX.r3.UnG0783860.1	Mitchondrion orf173	0.492004	0.553577	1	NA	1.53121	0.480252	1.10359	1.03835	3.17585	0	2.42434	1.86673	2.27414	4.08571	0.969436	0.637631	1.99173
HORVU.MOREX.r3.5HG0501670	HORVU.MOREX.r3.5HG0501670.1	Ankyrin repeat family protein	0.491891	0.851212	0.100853	0.0117599	2.53474	2.7522	3.21221	2.83305	3.51583	5.19853	4.45674	4.39037	5.01502	5.55325	6.67275	6.41851	5.91488
HORVU.MOREX.r3.2HG0211000	HORVU.MOREX.r3.2HG0211000.1	Dual specificity protein phosphatase CDC14C	0.491616	0.257072	0.0892386	0.575017	106.432	111.887	86.4628	101.594	131.641	155.336	142.77	143.249	109.579	150.227	110.781	115.833	121.605
HORVU.MOREX.r3.6HG0611610	HORVU.MOREX.r3.6HG0611610.1	LAG1 longevity assurance-like protein	0.491416	0.406549	0.344074	0.506101	0.302423	1.17399	0.444716	0.640376	0.854251	1.29364	1.77035	1.30608	1.02395	1.03276	1.30218	1.33846	1.17434
HORVU.MOREX.r3.3HG0273810	HORVU.MOREX.r3.3HG0273810.1	Siroheme synthase	0.491185	0.56402	0.0231735	0.0117599	28.0385	34.2238	36.5182	32.9268	51.6951	42.4444	45.9231	46.6875	54.8924	50.117	41.7996	49.8184	49.1568
HORVU.MOREX.r3.6HG0596900	HORVU.MOREX.r3.6HG0596900.2	Histone H2A deubiquitinase (DUF3755)	0.491056	0.573918	0.544521	0.734525	6.64575	6.39045	0.698209	4.57814	10.1302	6.02603	4.36353	6.83992	10.3406	8.30471	1.06091	9.50735	7.30339
HORVU.MOREX.r3.6HG0596900	HORVU.MOREX.r3.6HG0596900.2	Histone H2A deubiquitinase (DUF3755)	0.491056	0.573918	0.544521	0.734525	6.64575	6.39045	0.698209	4.57814	10.1302	6.02603	4.36353	6.83992	10.3406	8.30471	1.06091	9.50735	7.30339
HORVU.MOREX.r3.6HG0596900	HORVU.MOREX.r3.6HG0596900.2	Histone H2A deubiquitinase (DUF3755)	0.491056	0.573918	0.544521	0.734525	6.64575	6.39045	0.698209	4.57814	10.1302	6.02603	4.36353	6.83992	10.3406	8.30471	1.06091	9.50735	7.30339
HORVU.MOREX.r3.6HG0596900	HORVU.MOREX.r3.6HG0596900.2	Histone H2A deubiquitinase (DUF3755)	0.491056	0.573918	0.544521	0.734525	6.64575	6.39045	0.698209	4.57814	10.1302	6.02603	4.36353	6.83992	10.3406	8.30471	1.06091	9.50735	7.30339
HORVU.MOREX.r3.6HG0596900	HORVU.MOREX.r3.6HG0596900.2	Histone H2A deubiquitinase (DUF3755)	0.491056	0.573918	0.544521	0.734525	6.64575	6.39045	0.698209	4.57814	10.1302	6.02603	4.36353	6.83992	10.3406	8.30471	1.06091	9.50735	7.30339
HORVU.MOREX.r3.7HG0703580	HORVU.MOREX.r3.7HG0703580.2	Glyceraldehyde-3-phosphate dehydrogenase	0.491045	0.662174	0.059993	0.0207298	7.93867	8.74446	7.67193	8.11835	12.3553	10.6613	12.4299	11.8155	14.3612	13.1688	14.7755	11.4124	13.4295
HORVU.MOREX.r3.7HG0703580	HORVU.MOREX.r3.7HG0703580.2	Glyceraldehyde-3-phosphate dehydrogenase	0.491045	0.662174	0.059993	0.0207298	7.93867	8.74446	7.67193	8.11835	12.3553	10.6613	12.4299	11.8155	14.3612	13.1688	14.7755	11.4124	13.4295
HORVU.MOREX.r3.2HG0199850	HORVU.MOREX.r3.2HG0199850.1	Serine/threonine-protein kinase	0.491	0.3395	0.0725851	0.0932121	0.0489858	0.0929503	0.155557	0.0991644	0.538006	0.301474	0.794877	0.544786	0.394478	0.405903	0.316858	0.445932	0.390793
HORVU.MOREX.r3.4HG0379790	HORVU.MOREX.r3.4HG0379790.1	Phospholipid-transporting ATPase	0.4907	0.283994	0.00966124	0.0563187	24.3222	28.1948	25.135	25.884	40.6776	32.6928	36.9559	36.7754	33.4526	32.3314	27.8459	33.3017	31.7329
HORVU.MOREX.r3.5HG0504740	HORVU.MOREX.r3.5HG0504740.1	DNA topoisomerase	0.490377	0.578036	0.357752	0.337406	0	1.35035	0	0.450117	0.94551	1.35911	0.806803	1.03714	1.34651	1.426	0.736729	1.14979	1.16476
HORVU.MOREX.r3.7HG0661070	HORVU.MOREX.r3.7HG0661070.1	Pollen Ole e 1 allergen/extensin	0.490287	0.379019	0.353692	0.577443	6.62744	17.8773	6.4432	10.316	14.8582	16.2578	13.5715	14.8958	11.1088	16.0795	12.3352	15.3403	13.7159
HORVU.MOREX.r3.7HG0654490	HORVU.MOREX.r3.7HG0654490.1	Argininosuccinate synthase	0.490036	0	NA	NA	0	0	0	0	1.21344	0	0	0.40448	0	0	0	0	0
HORVU.MOREX.r3.3HG0273500	HORVU.MOREX.r3.3HG0273500.1	WRKY transcription factor	0.48955	0.854046	0.216112	0.0128876	13.67	10.2058	10.7538	11.5432	13.7948	20.2001	15.8373	16.6107	20.6816	22.8816	21.1064	22.0209	21.6726
HORVU.MOREX.r3.4HG0415950	HORVU.MOREX.r3.4HG0415950.1	P-glycoprotein 5	0.489517	0	NA	NA	0	0	0	0	0.291521	0.717657	0.202745	0.403974	0	0	0	0	0
HORVU.MOREX.r3.5HG0484220	HORVU.MOREX.r3.5HG0484220.1	2-oxoglutarate (2OG) and Fe(II)-dependent oxygenase superfamily protein	0.489394	0.296279	0.206006	0.461527	83.4076	161.989	107.772	117.723	180.89	140.49	175.629	165.67	149.498	134.42	133.024	162.212	144.788
HORVU.MOREX.r3.2HG0173120	HORVU.MOREX.r3.2HG0173120.1	Aldose 1-epimerase	0.489174	0.523212	0.0103187	0.0158417	287.097	280.104	282.795	283.332	394.801	391.73	407.769	398.1	381.506	424.019	381.022	443.966	407.628
HORVU.MOREX.r3.6HG0604320	HORVU.MOREX.r3.6HG0604320.1	Receptor-like protein kinase	0.488978	0.414772	0.0403694	0.337839	2.07225	2.75471	2.54359	2.45685	3.69912	3.75327	4.10216	3.85152	2.53204	3.49819	3.63007	4.77284	3.60828
HORVU.MOREX.r3.5HG0501560	HORVU.MOREX.r3.5HG0501560.1	Agmatine coumaroyltransferase-2	0.488967	0.369039	0.0949819	0.268991	3.58801	5.37564	4.69032	4.55132	5.8908	7.74585	6.73619	6.79095	6.15142	5.05986	6.31928	7.14741	6.16949
HORVU.MOREX.r3.2HG0103090	HORVU.MOREX.r3.2HG0103090.1	Dirigent protein	0.488022	0.181701	NA	NA	0.285533	0	0.682305	0.322613	1.59325	0.326831	0.644895	0.854992	0.464783	0.345048	0.597854	0.592852	0.500134
HORVU.MOREX.r3.7HG0701460	HORVU.MOREX.r3.7HG0701460.2	Alpha/beta-hydrolase superfamily protein	0.48799	0.430398	0.246947	0.465798	2.62844	1.78826	1.65193	2.02288	2.74131	3.48441	3.49294	3.23955	2.51384	2.34525	2.84612	4.58937	3.07364
HORVU.MOREX.r3.7HG0701460	HORVU.MOREX.r3.7HG0701460.2	Alpha/beta-hydrolase superfamily protein	0.48799	0.430398	0.246947	0.465798	2.62844	1.78826	1.65193	2.02288	2.74131	3.48441	3.49294	3.23955	2.51384	2.34525	2.84612	4.58937	3.07364
HORVU.MOREX.r3.1HG0077230	HORVU.MOREX.r3.1HG0077230.1	VQ motif-containing protein	0.487765	0.620218	0.0378095	0.151674	28.2807	34.5981	38.4859	33.7882	45.816	52.3919	45.1397	47.7825	39.7404	50.3675	63.3938	56.3913	52.4733
HORVU.MOREX.r3.7HG0701640	HORVU.MOREX.r3.7HG0701640.1	Vesicle-associated protein 4-2	0.48749	0.451954	0.0156651	0.0162328	73.8925	71.7406	72.0274	72.5535	109.68	90.4167	106.27	102.122	105.77	95.9052	92.6738	104.104	99.6132
HORVU.MOREX.r3.2HG0151290	HORVU.MOREX.r3.2HG0151290.1	Myb/SANT-like DNA-binding domain protein	0.487459	-0.227754	NA	NA	0.513031	0	0	0.17101	0.681105	0.712626	0.531446	0.641726	0	0	0	0	0
HORVU.MOREX.r3.7HG0650680	HORVU.MOREX.r3.7HG0650680.1	pre-mRNA-splicing factor CWC22-like protein (DUF3245)	0.487305	0.2174	0.562696	0.818961	2.06939	3.4468	1.50067	2.33895	3.01212	5.66609	2.36366	3.68062	3.7516	2.53279	2.64512	2.59845	2.88199
HORVU.MOREX.r3.5HG0471120	HORVU.MOREX.r3.5HG0471120.3	G-patch domain-containing protein	0.487015	3.02326	NA	0.0198958	0.0342069	0.234907	2.98998e-05	0.0897146	0.0275857	0.00040776	1.55385	0.527281	11.9763	4.85234	9.09503	5.51405	7.85943
HORVU.MOREX.r3.5HG0471120	HORVU.MOREX.r3.5HG0471120.3	G-patch domain-containing protein	0.487015	3.02326	NA	0.0198958	0.0342069	0.234907	2.98998e-05	0.0897146	0.0275857	0.00040776	1.55385	0.527281	11.9763	4.85234	9.09503	5.51405	7.85943
HORVU.MOREX.r3.5HG0471120	HORVU.MOREX.r3.5HG0471120.3	G-patch domain-containing protein	0.487015	3.02326	NA	0.0198958	0.0342069	0.234907	2.98998e-05	0.0897146	0.0275857	0.00040776	1.55385	0.527281	11.9763	4.85234	9.09503	5.51405	7.85943
HORVU.MOREX.r3.2HG0191770	HORVU.MOREX.r3.2HG0191770.1	Ethylene-responsive transcription factor	0.486781	0.280306	0.0829231	0.567771	24.0728	25.4111	31.8985	27.1275	36.0082	43.8576	35.3805	38.4154	25.2995	34.7719	40.9724	31.5941	33.1595
HORVU.MOREX.r3.1HG0057580	HORVU.MOREX.r3.1HG0057580.1	PRA1 family protein	0.48672	0.451928	0.15253	0.443441	22.9036	26.5789	17.5414	22.3413	31.6679	35.4742	27.9793	31.7071	22.8263	32.4808	31.4054	36.9987	30.9278
HORVU.MOREX.r3.5HG0481140	HORVU.MOREX.r3.5HG0481140.3	Kelch repeat-containing protein	0.486666	0.0390444	0.479412	1	0	1.2139	0.990985	0.734962	1.0239	1.82653	1.44267	1.43103	0.863796	1.48645	0.779982	0	0.782557
HORVU.MOREX.r3.5HG0481140	HORVU.MOREX.r3.5HG0481140.3	Kelch repeat-containing protein	0.486666	0.0390444	0.479412	1	0	1.2139	0.990985	0.734962	1.0239	1.82653	1.44267	1.43103	0.863796	1.48645	0.779982	0	0.782557
HORVU.MOREX.r3.5HG0481140	HORVU.MOREX.r3.5HG0481140.3	Kelch repeat-containing protein	0.486666	0.0390444	0.479412	1	0	1.2139	0.990985	0.734962	1.0239	1.82653	1.44267	1.43103	0.863796	1.48645	0.779982	0	0.782557
HORVU.MOREX.r3.1HG0014190	HORVU.MOREX.r3.1HG0014190.1	Transducin/WD-like repeat-protein	0.486502	0.36745	0.0357351	0.116624	59.9602	73.7563	58.2351	63.9839	95.3585	76.3602	98.4171	90.0453	92.7417	89.6641	64.2411	84.6881	82.8337
HORVU.MOREX.r3.1HG0014190	HORVU.MOREX.r3.1HG0014190.1	Transducin/WD-like repeat-protein	0.486502	0.36745	0.0357351	0.116624	59.9602	73.7563	58.2351	63.9839	95.3585	76.3602	98.4171	90.0453	92.7417	89.6641	64.2411	84.6881	82.8337
HORVU.MOREX.r3.6HG0581190	HORVU.MOREX.r3.6HG0581190.1	UPF0301 protein PSEEN5058	0.486424	0.491118	0.454007	0.475669	10.8738	36.7681	15.2578	20.9666	30.9091	39.2448	19.1695	29.7745	29.907	35.0155	23.3159	31.2606	29.8747
[truncated: 41,805 more rows]
