# Supplementary material for: Ergosterol‐induced immune response in barley involves phosphorylation of phosphatidylinositol phosphate metabolic enzymes and activation of diterpene biosynthesis
Source: New Phytol. 2025 Mar 7;246(3):1236–55. doi: 10.1111/nph.70022 (PMC11982792; doi:10.1111/nph.70022)
Supplement: Supplementary file 4 — Table S3 Primers used in this study. Please note: Wiley is not responsible for the content or functionality of any Supporting Information supplied by the authors. Any queries (other than missing material) should be directed to the New Phytologist Central Office. [file NPH-246-1236-s002.xlsx]

## Sheet: article_info
New Phytologist Supporting Information
Article title:	Ergosterol-Induced Immune Response in Barley Involves Phosphorylation of Phosphatidylinositol Phosphate Metabolic Enzymes and Activation of Diterpene Biosynthesis
Authors:	Pia Saake, Mathias Brands, Asmamaw Bidru Endeshaw, Sara Christina Stolze, Philipp Westhoff, Gerd Ulrich Balcke, Götz Hensel, Nicholas Holton, Cyril Zipfel, Alain Tissier, Hirofumi Nakagami, Alga Zuccaro
Article acceptance date:	2025-01-23

## Sheet: primer
Name	Sequence (5’-> 3’)	Gene ID / Reference
HvUbi_Fw	ACCCTCGCCGACTACAACAT	(Sakar et al., 2019)
HvUbi_Rev	CAGTAGTGGCGGTCGAAGTG	(Sakar et al., 2019)
HvPR10_Fw	GGAGGGCGACAAGGTAAGTG	(Schäfer et al., 2009)
HvPR10_Rev	CGTCCAGCCTCTCGTACTCT	(Schäfer et al., 2009)
HvCPS2_Fw	GCGTCTGCAGCCCATGAGA	(Liu et al., 2023)
HvCPS2_Rev	GCGGTCTTCCTCCCTCTGC	(Liu et al., 2023)
HvKSL4_Fw	GTTATCTCTGCGCTGCTGCC	(Liu et al., 2023)
HvKSL4_Rev	GAGGATCCTCCCATTTCTCAGC	(Liu et al., 2023)
HvCYP89E31_Fw	GCGTCTGCAGCCCATGAGA	(Liu et al., 2023)
HvCYP89E31_Rev	GCGGTCTTCCTCCCTCTGC	(Liu et al., 2023)
AEQ_Gib_Fw	CAGGTCGACTCTAGAGGATCCCCCG GGCTGCAGGAATTCAATGACAAGCAAACAATACTCAGTCAAGC
AEQ_Gib_Rev	AATGT TTGAACGATCGGGGAAATTCGAGTCGACACGCGTATTAGGGGACAGCTCCACCGT
Hv_AEQ_Fw	CACTGGATGAATGGAAAGCAT
Hv_AEQ_Rev	ATTGCCAAATGTTTGAACGA
Sl_SERK3A_Fw	AGGAAAGTGTTTCCAGTTTGCTG
Sl_SERK3A_Rev	TTCCAAGACTGTTCATTGATAGC
Sl_SERK3B_Fw	TCAAGCTAAAATGGGAACTTGC
Sl_SERK3B_Rev	AGCTTTTTCACCATGTTGAGTGC
Hv = Hordeum vulgare
Sl = Solanum lycopersicum
